# Supplementary material for: Mass spectrometric based detection of protein nucleotidylation in the RNA polymerase of SARS-CoV-2
Source: Commun Chem. 2021 Mar 19;4:41. doi: 10.1038/s42004-021-00476-4 (PMC8238455; doi:10.1038/s42004-021-00476-4)
Supplement: Supplementary file 3 — Supplementary Data 1 [file 42004_2021_476_MOESM3_ESM.xlsx]

## Sheet: search set up
Search Criteria	value
error (ppm) (+/- this value)	1.5
RT difference (min) (+/- this value)	0.5		N15 filter formula	TEXTJOIN(", ",FALSE,FILTER('index to search'!$A$2:$A$13033,('index to search'!$B$2:$B$13033>N18)*('index to search'!$B$2:$B$13033<O18)*((ABS(('index to search'!$E$2:$E$13033)-D18))<$B$3)*('index to search'!$C$2:$C$13033=C18),"no results found"))
mass shift for N15-GMP ([MH]+ ion)	4.98517		C13 Filter formula	TEXTJOIN(", ",FALSE,FILTER('index to search'!$A$2:$A$13033,('index to search'!$B$2:$B$13033>Q18)*('index to search'!$B$2:$B$13033<R18)*((ABS(('index to search'!$E$2:$E$13033)-D18))<$B$3)*('index to search'!$C$2:$C$13033=C18),"no results found"))
mass shift for C13-GMP ([MH]+ ion)	10.0336
Number of consensus features found for N15 or C13 filter that satisfy search criterion.
N15 filter count	13031
C13 filter count	13031
				N15 and C13 filter description: Search filters that look for a consensus feature in the "index to search" sheet (identical data) that is mass-shifted due to incorporation of N15-GMP or C13-GMP instead of GMP. Fill down to end in order to search. Consensus (column A) feature indentifier only is returned if match if found.								N15 value, lower error and upper error description: Mass value of a corresponding consensus feature that is mass-shifted due to incorporation of N15-GMP instead of GMP given the mass and charge for the feature as displayed in columns B and C. The corresponding mass value would be between upper and lower error values assuming a measurement error shown in cell B2.			C13 value, lower error and upper error description: Mass value of a corresponding consensus feature that is mass-shifted due to incorporation of C13-GMP instead of GMP given the mass and charge for the feature as displayed in columns B and C. The corresponding mass value would be between upper and lower error values assuming a measurement error shown in cell B2.
Consensus Features	Avg. m/z [Da]	Charge	Avg. Apex RT [min]	N15 Filter	C13 Filter	# PSMs	# Peptide Groups	Left RT [min]	Right RT [min]	# Isotopes	Abundance	N15 value	N15 lower error	N15 upper error	C13 value	C13 lower error	C13 upper error
7	197.154	1	58.92	no results found	no results found	0	0	58.69	59.44	2	45643.4	202.139	202.138	202.139	207.187	207.187	207.187
22	199.217	1	25.26			0	0	24.98	25.61	2	10362849	204.202	204.202	204.202	209.25	209.25	209.251
33	199.18	1	62.13			0	0	61.77	62.36	2	58484.6	204.166	204.165	204.166	209.214	209.214	209.214
38	200.139	1	30.07			0	0	29.81	30.55	2	64756744	205.125	205.124	205.125	210.173	210.173	210.173
43	201.123	1	32.49			0	0	32.24	32.91	2	13492366	206.109	206.108	206.109	211.157	211.157	211.157
64	203.103	1	27.22			0	0	26.95	27.65	2	15643237	208.088	208.087	208.088	213.136	213.136	213.136
66	203.103	1	32.04			0	0	31.78	32.8	2	82043800	208.088	208.087	208.088	213.136	213.136	213.137
84	205.097	1	50.36			0	0	50.07	50.7	2	19168730	210.082	210.082	210.083	215.131	215.13	215.131
103	207.113	1	34.4			0	0	34.16	34.67	2	30318390	212.098	212.098	212.098	217.146	217.146	217.147
110	207.123	1	61.51			0	0	61.3	61.88	2	112119	212.108	212.108	212.108	217.156	217.156	217.157
114	207.136	1	62.2			0	0	62	62.41	2	46265.6	212.121	212.12	212.121	217.169	217.169	217.169
163	210.025	1	36.28			0	0	35.36	37.22	2	875612864	215.01	215.01	215.011	220.059	220.059	220.059
168	210.025	1	42.87			0	0	42.54	43.36	2	25808078	215.01	215.01	215.011	220.059	220.059	220.059
172	210.025	1	49.7			0	0	49.29	49.95	2	2.57837e+06	215.011	215.01	215.011	220.059	220.059	220.059
182	210.025	1	57.98			0	0	57.64	58.29	2	742429	215.01	215.01	215.011	220.059	220.059	220.059
184	210.025	1	58.44			0	0	58.24	58.74	2	551382	215.01	215.01	215.011	220.059	220.059	220.059
188	210.025	1	61.17			0	0	60.88	61.88	2	1.26785e+06	215.01	215.01	215.011	220.059	220.059	220.059
193	211.025	1	36.31			0	0	35.96	36.59	2	11651754	216.01	216.01	216.01	221.058	221.058	221.059
211	211.133	1	61.28			0	0	61.06	61.49	2	54602.7	216.118	216.118	216.118	221.166	221.166	221.167
214	211.096	1	66.24			0	0	65.32	67.76	2	433891	216.082	216.081	216.082	221.13	221.13	221.13
222	212.021	1	36.3			0	0	35.96	37.32	2	70815704	217.006	217.006	217.007	222.055	222.054	222.055
247	213.16	1	39.29			0	0	39.03	40.15	2	194442864	218.145	218.145	218.145	223.193	223.193	223.194
255	213.112	1	59.26			0	0	58.49	59.97	2	1.60177e+06	218.097	218.097	218.098	223.146	223.145	223.146
257	213.149	1	58.75			0	0	58.34	59.49	2	604627	218.134	218.133	218.134	223.182	223.182	223.182
262	213.149	1	60.55			0	0	60.18	60.93	2	176355	218.134	218.133	218.134	223.182	223.182	223.182
276	215.145	2	32.55			0	0	32.34	32.9	2	7.88037e+06	217.637	217.637	217.637	220.161	220.161	220.162
280	215.118	1	57.13			0	0	56.47	57.84	2	883500	220.103	220.103	220.103	225.151	225.151	225.152
282	215.128	1	56.82			0	0	56.56	57.23	2	188344	220.113	220.113	220.113	225.161	225.161	225.162
288	215.164	1	61.49			0	0	61.24	61.71	2	203796	220.149	220.149	220.15	225.198	225.197	225.198
307	218.139	1	57.33			0	0	56.71	57.75	2	649826	223.124	223.124	223.124	228.172	228.172	228.173
316	219.134	1	37.05			0	0	36.81	37.47	2	22281604	224.119	224.119	224.119	229.168	229.167	229.168
357	222.17	1	62.7			0	0	62.2	62.86	2	32644	227.155	227.155	227.155	232.204	232.203	232.204
366	223.094	1	57.33			0	0	56.56	57.94	2	1.26312e+06	228.079	228.079	228.08	233.128	233.127	233.128
373	223.064	1	61.09			0	0	60.51	61.53	2	280249	228.049	228.048	228.049	233.097	233.097	233.098
376	223.064	1	62.04			0	0	61.53	62.46	2	364854	228.049	228.048	228.049	233.097	233.097	233.098
377	223.096	1	62.43			0	0	61.92	62.76	2	175053	228.082	228.081	228.082	233.13	233.13	233.13
383	223.133	1	60.04			0	0	59.63	60.84	2	203346	228.118	228.118	228.118	233.166	233.166	233.167
384	223.064	1	66.67			0	0	66.35	68.11	2	191238	228.049	228.048	228.049	233.097	233.097	233.098
414	225.112	1	62.26			0	0	61.88	62.59	2	243074	230.097	230.097	230.098	235.146	235.145	235.146
433	226.616	2	33.72			0	0	33.55	34.01	2	16661890	229.109	229.108	229.109	231.633	231.633	231.633
443	227.175	1	48.64			0	0	48.3	48.92	2	48980992	232.161	232.16	232.161	237.209	237.209	237.209
450	227.128	1	58.07			0	0	56.74	58.94	2	1.38496e+06	232.113	232.113	232.113	237.161	237.161	237.162
453	227.125	1	62.66			0	0	62.43	63.25	2	389772	232.111	232.11	232.111	237.159	237.159	237.159
454	227.128	1	61.76			0	0	61.24	62.21	2	154506	232.113	232.113	232.113	237.161	237.161	237.162
470	228.134	1	30.07			0	0	29.78	30.6	2	213342144	233.119	233.119	233.12	238.168	238.167	238.168
482	228.196	1	61.57			0	0	60.86	62	2	948026	233.181	233.181	233.181	238.229	238.229	238.23
489	229.142	2	32.55			0	0	32.29	32.9	2	60541568	231.635	231.634	231.635	234.159	234.158	234.159
490	229.155	1	34.17			0	0	33.96	34.47	2	53232944	234.14	234.139	234.14	239.188	239.188	239.189
495	229.118	1	41.16			0	0	40.94	41.56	2	22169874	234.103	234.103	234.104	239.152	239.152	239.152
496	229.155	1	43.91			0	0	43.54	44.72	2	21416154	234.14	234.139	234.14	239.188	239.188	239.189
502	229.155	1	51.04			0	0	50.65	51.43	2	131692736	234.14	234.139	234.14	239.188	239.188	239.189
503	229.155	1	51.84			0	0	51.43	52.3	2	76559232	234.14	234.14	234.14	239.188	239.188	239.189
508	229.143	1	57.2			0	0	56.86	57.48	2	427766	234.129	234.128	234.129	239.177	239.177	239.177
509	229.143	1	57.78			0	0	57.38	58.49	2	1.3652e+06	234.129	234.128	234.129	239.177	239.177	239.177
511	229.155	1	56.53			0	0	55.9	57.53	2	7906256	234.14	234.139	234.14	239.188	239.188	239.189
512	229.155	1	55.57			0	0	55.33	55.97	2	8258139	234.14	234.139	234.14	239.188	239.188	239.189
529	230.175	1	60.55			0	0	60.27	60.82	2	283513	235.16	235.16	235.161	240.209	240.208	240.209
534	231.17	1	41.05			0	0	40.79	41.46	2	51397788	236.155	236.155	236.156	241.204	241.204	241.204
555	232.129	1	33.66			0	0	33.35	33.91	2	12110505	237.114	237.114	237.115	242.163	242.162	242.163
557	232.154	1	56.86			0	0	56.71	57.53	2	154293	237.139	237.139	237.14	242.188	242.187	242.188
562	232.191	1	61.48			0	0	61.29	61.7	2	154933	237.176	237.176	237.176	242.224	242.224	242.225
567	233.095	1	38.36			0	0	38.09	38.7	2	122736160	238.081	238.08	238.081	243.129	243.129	243.129
571	233.115	1	59.78			0	0	59.49	60.56	2	280511	238.1	238.1	238.1	243.148	243.148	243.149
576	233.19	1	59.17			0	0	58.94	59.44	2	285732	238.175	238.175	238.176	243.224	243.223	243.224
580	233.19	1	64.15			0	0	63.91	64.39	2	170094	238.175	238.175	238.175	243.224	243.223	243.224
592	235.108	1	34.4			0	0	34.11	34.77	2	30726954	240.093	240.093	240.093	245.141	245.141	245.142
599	235.094	1	59.26			0	0	58.92	60.03	2	1.36982e+06	240.079	240.079	240.08	245.128	245.127	245.128
609	235.13	1	62.12			0	0	61.83	62.4	2	152932	240.116	240.115	240.116	245.164	245.164	245.164
611	235.131	1	60.56			0	0	59.97	61.08	2	1.43146e+06	240.116	240.115	240.116	245.164	245.164	245.164
633	237.11	1	59.36			0	0	59.16	59.63	2	300221	242.095	242.095	242.095	247.143	247.143	247.144
634	237.11	1	57.96			0	0	57.48	58.39	2	444424	242.095	242.095	242.095	247.143	247.143	247.144
638	237.146	1	59.42			0	0	58.49	59.63	2	211746	242.131	242.131	242.132	247.18	247.179	247.18
651	237.146	1	60.91			0	0	60.36	61.24	2	316417	242.131	242.131	242.132	247.18	247.179	247.18
652	237.146	1	62			0	0	61.77	62.17	2	55279.1	242.131	242.131	242.132	247.18	247.179	247.18
653	237.146	1	61.48			0	0	61.24	61.83	2	1.2121e+06	242.131	242.131	242.132	247.18	247.179	247.18
684	239.125	1	58.2			0	0	57.7	59	2	1.3564e+06	244.111	244.11	244.111	249.159	249.159	249.159
690	239.125	1	61.3			0	0	60.46	61.78	2	124504	244.111	244.11	244.111	249.159	249.159	249.159
691	239.128	1	61.61			0	0	60.88	61.95	2	252566	244.113	244.113	244.113	249.161	249.161	249.162
692	239.128	1	64.13			0	0	63.9	64.49	2	1.09193e+06	244.113	244.113	244.113	249.161	249.161	249.162
723	241.627	2	25.9			0	0	25.66	26.31	2	39371144	244.12	244.119	244.12	246.644	246.644	246.644
736	241.029	1	64.48			0	0	64.17	64.84	2	136109	246.015	246.014	246.015	251.063	251.063	251.063
742	241.141	1	61.23			0	0	60.88	61.52	2	375284	246.126	246.126	246.127	251.175	251.174	251.175
743	241.143	1	61.02			0	0	60.69	61.24	2	69745	246.129	246.128	246.129	251.177	251.177	251.177
760	242.123	2	33.03			0	0	32.34	33.55	2	33981636	244.615	244.615	244.616	247.14	247.139	247.14
766	242.115	1	61.94			0	0	61.73	62.21	2	59231.7	247.1	247.1	247.101	252.149	252.148	252.149
782	243.123	1	57.53			0	0	56.81	58.49	2	1.08959e+06	248.108	248.107	248.108	253.156	253.156	253.157
788	243.159	1	59.94			0	0	59.29	60.6	2	137198	248.144	248.144	248.145	253.193	253.192	253.193
793	243.151	2	65.13			0	0	64.77	66.19	2	163951	245.644	245.644	245.644	248.168	248.168	248.169
805	244.181	1	41.3			0	0	41.05	41.82	2	2.91169e+06	249.166	249.166	249.166	254.214	254.214	254.215
811	244.154	1	61.76			0	0	61.49	62.13	2	14864.7	249.139	249.139	249.14	254.188	254.187	254.188
815	245.132	1	36.51			0	0	36.24	37.12	2	104938392	250.117	250.117	250.117	255.165	255.165	255.166
818	245.186	1	40.69			0	0	40.44	41.15	2	98855840	250.171	250.171	250.172	255.22	255.219	255.22
821	245.186	1	46.71			0	0	46.17	47.45	2	53153408	250.171	250.171	250.172	255.22	255.219	255.22
822	245.186	1	45.15			0	0	44.72	45.92	2	445143136	250.171	250.171	250.172	255.22	255.219	255.22
829	245.078	1	62.44			0	0	62	62.76	2	275399	250.064	250.063	250.064	255.112	255.112	255.112
842	246.17	1	57.73			0	0	57.48	58.44	2	677536	251.155	251.155	251.156	256.204	256.203	256.204
844	246.17	1	62.15			0	0	61.95	62.43	2	25708.8	251.155	251.155	251.156	256.204	256.203	256.204
857	247.178	1	60.91			0	0	60.62	61.14	2	108320	252.163	252.163	252.164	257.212	257.211	257.212
863	248.186	1	58.24			0	0	57.89	58.81	2	3.72547e+06	253.171	253.17	253.171	258.219	258.219	258.22
873	249.11	1	57.57			0	0	57.03	57.75	2	513744	254.095	254.095	254.095	259.143	259.143	259.144
875	249.11	1	59.83			0	0	59.39	60.18	2	296119	254.095	254.095	254.095	259.143	259.143	259.144
876	249.11	1	58.07			0	0	57.7	59	2	2.06135e+06	254.095	254.095	254.095	259.143	259.143	259.144
882	249.11	1	62.9			0	0	62.43	63.12	2	91630.1	254.095	254.095	254.095	259.143	259.143	259.144
885	249.11	1	61.76			0	0	61.51	62.2	2	89308.7	254.095	254.095	254.095	259.143	259.143	259.144
906	250.632	2	25.89			0	0	25.56	26.42	2	170980960	253.125	253.125	253.125	255.649	255.649	255.65
908	250.178	1	61.51			0	0	60.84	62.18	2	1.64896e+06	255.163	255.163	255.163	260.211	260.211	260.212
922	251.089	1	57.69			0	0	57.23	57.99	2	418671	256.074	256.074	256.075	261.123	261.122	261.123
923	251.089	1	58.34			0	0	57.99	58.91	2	1831153	256.074	256.074	256.075	261.123	261.122	261.123
925	251.125	1	57.2			0	0	56.86	57.58	2	1264649	256.111	256.11	256.111	261.159	261.159	261.159
927	251.125	1	59.44			0	0	58.94	59.93	2	636260	256.111	256.11	256.111	261.159	261.159	261.159
929	251.125	1	57.77			0	0	57.48	58.69	2	4309855	256.111	256.11	256.111	261.159	261.159	261.159
936	251.125	1	62.14			0	0	61.95	62.39	2	153134	256.111	256.11	256.111	261.159	261.159	261.159
938	251.125	1	61.15			0	0	60.84	61.73	2	142018	256.111	256.11	256.111	261.159	261.159	261.159
940	251.125	1	60.29			0	0	59.93	60.84	2	247987	256.111	256.11	256.111	261.159	261.159	261.159
944	251.128	1	61.52			0	0	60.6	61.77	2	301231	256.113	256.113	256.113	261.161	261.161	261.162
949	251.162	1	63.09			0	0	62.84	63.53	2	202754	256.147	256.147	256.147	261.195	261.195	261.196
956	251	1	66.66			0	0	65.85	67.91	2	1.75722e+06	255.985	255.985	255.986	261.034	261.033	261.034
970	252.036	1	26.2			0	0	25.92	26.61	2	23786558	257.021	257.021	257.021	262.069	262.069	262.07
971	252.062	1	59.74			0	0	59.44	60.13	2	1.03928e+06	257.047	257.046	257.047	262.095	262.095	262.095
978	253.118	1	34.99			0	0	34.77	35.46	2	88003496	258.103	258.103	258.104	263.152	263.151	263.152
979	253.13	1	33.01			0	0	32.44	33.55	2	85633704	258.115	258.114	258.115	263.163	263.163	263.163
985	253.118	1	54.55			0	0	53.79	55.17	2	23925132	258.103	258.103	258.104	263.152	263.151	263.152
986	253.118	1	51.55			0	0	51.27	52.15	2	6911802	258.103	258.103	258.104	263.152	263.151	263.152
988	253.105	1	57.64			0	0	57.08	58.55	2	974662	258.09	258.089	258.09	263.138	263.138	263.139
989	253.105	1	56.56			0	0	56.17	57.08	2	924297	258.09	258.089	258.09	263.138	263.138	263.139
990	253.105	1	59.54			0	0	59.05	60.51	2	158351	258.09	258.089	258.09	263.138	263.138	263.139
995	253.141	1	59.92			0	0	59.49	60.84	2	299972	258.126	258.126	258.127	263.175	263.174	263.175
996	253.141	1	58.07			0	0	57.43	58.29	2	461208	258.126	258.126	258.127	263.175	263.174	263.175
999	253.143	1	58.97			0	0	58.29	59.55	3	390045	258.129	258.128	258.129	263.177	263.177	263.177
1001	253.105	1	60.86			0	0	60.51	61.09	2	254571	258.09	258.089	258.09	263.138	263.138	263.139
1002	253.105	1	61.51			0	0	61.09	61.83	2	653502	258.09	258.089	258.09	263.138	263.138	263.139
1004	253.143	1	62.64			0	0	62.4	62.86	2	65488.5	258.129	258.128	258.129	263.177	263.177	263.177
1007	253.143	1	61.73			0	0	61.19	61.95	2	165221	258.129	258.128	258.129	263.177	263.177	263.177
1014	252.997	1	66.71			0	0	65.79	67.71	2	1.10504e+06	257.982	257.982	257.983	263.031	263.03	263.031
1038	255.123	1	57.3			0	0	57.03	58.29	2	590997	260.108	260.107	260.108	265.156	265.156	265.157
1045	255.123	1	63.45			0	0	63.23	63.67	2	244010	260.108	260.107	260.108	265.156	265.156	265.157
1047	255.157	1	64.78			0	0	64.57	65.09	2	238193	260.142	260.141	260.142	265.19	265.19	265.191
1049	255.159	1	62.11			0	0	61.74	62.18	2	181476	260.144	260.144	260.145	265.193	265.192	265.193
1050	255.159	1	62.36			0	0	62.18	62.66	2	236239	260.144	260.144	260.145	265.193	265.192	265.193
1051	255.159	1	60.02			0	0	59.7	61.03	2	274948	260.144	260.144	260.145	265.193	265.192	265.193
1052	255.159	1	61.52			0	0	61.03	61.74	2	178376	260.144	260.144	260.145	265.193	265.192	265.193
1054	255.159	1	63.1			0	0	62.66	63.65	2	2.02665e+06	260.144	260.144	260.145	265.193	265.192	265.193
1072	256.154	1	61.63			0	0	60.88	61.83	2	108031	261.139	261.139	261.14	266.188	266.187	266.188
1091	257.057	1	59.92			0	0	59.7	60.27	2	556462	262.043	262.042	262.043	267.091	267.091	267.091
1095	257.138	1	57.53			0	0	56.74	58.74	2	836125	262.124	262.123	262.124	267.172	267.172	267.172
1096	257.138	1	59.86			0	0	59.55	60.18	2	80112.8	262.124	262.123	262.124	267.172	267.172	267.172
1120	258.145	1	28.14			0	0	27.95	28.58	2	28659048	263.13	263.13	263.13	268.178	268.178	268.179
1163	260.149	1	59.73			0	0	59.39	60.31	2	95564	265.134	265.134	265.135	270.183	270.182	270.183
1190	261.11	1	60.65			0	0	59.93	60.88	2	287455	266.095	266.095	266.095	271.143	271.143	271.144
1191	261.11	1	61.61			0	0	60.88	62.13	2	3392743	266.095	266.095	266.095	271.143	271.143	271.144
1197	262.165	1	57.86			0	0	56.73	58.19	2	577850	267.15	267.15	267.15	272.198	272.198	272.199
1216	263.139	1	44.78			0	0	44.33	45.16	2	14031424	268.124	268.124	268.125	273.173	273.172	273.173
1218	263.139	1	47.58			0	0	47.13	48.04	2	84717912	268.124	268.124	268.125	273.173	273.172	273.173
1219	263.103	1	54.65			0	0	54.41	55.17	2	109459392	268.088	268.087	268.088	273.136	273.136	273.137
1234	263.125	1	59.63			0	0	59.19	60.69	2	592757	268.111	268.11	268.111	273.159	273.159	273.159
1238	263.056	1	62.58			0	0	62.36	62.82	2	106116	268.041	268.041	268.042	273.09	273.089	273.09
1240	263.091	1	62.87			0	0	62.75	63.12	2	112561	268.077	268.076	268.077	273.125	273.125	273.125
1290	265.105	1	56.69			0	0	56.22	57	2	860156	270.09	270.089	270.09	275.138	275.138	275.139
1291	265.105	1	57.3			0	0	56.95	58.59	2	1.50394e+06	270.09	270.089	270.09	275.138	275.138	275.139
1292	265.105	1	58.93			0	0	58.59	59.34	2	253662	270.09	270.089	270.09	275.138	275.138	275.139
1293	265.105	1	59.69			0	0	59.29	61.24	2	440360	270.09	270.089	270.09	275.138	275.138	275.139
1295	265.107	1	59.59			0	0	58.97	59.89	2	252632	270.092	270.092	270.093	275.141	275.14	275.141
1296	265.107	1	58.56			0	0	58.24	58.92	2	528625	270.092	270.092	270.093	275.141	275.14	275.141
1299	265.141	1	59.16			0	0	58.92	59.49	2	126192	270.126	270.126	270.127	275.175	275.174	275.175
1300	265.164	1	56.53			0	0	55.95	57.28	2	1.61578e+06	270.15	270.149	270.15	275.198	275.198	275.198
1303	265.107	1	62.87			0	0	62.63	63.17	2	117323	270.092	270.092	270.093	275.141	275.14	275.141
1305	265.141	1	60.73			0	0	60.56	61.09	2	140032	270.126	270.126	270.127	275.175	275.174	275.175
1308	265.141	1	60.06			0	0	59.49	60.6	2	378809	270.126	270.126	270.127	275.175	275.174	275.175
1312	265.143	1	60.65			0	0	59.97	61.19	2	161520	270.129	270.128	270.129	275.177	275.177	275.177
1315	265.177	1	61.47			0	0	60.6	61.94	2	194294	270.163	270.162	270.163	275.211	275.211	275.211
1316	265.18	1	64.09			0	0	63.53	64.81	2	356200	270.165	270.165	270.165	275.213	275.213	275.214
1336	266.16	1	57.12			0	0	56.61	57.28	2	261488	271.145	271.145	271.145	276.193	276.193	276.194
1339	266.144	1	63.1			0	0	62.86	63.27	2	36349.8	271.129	271.129	271.129	276.177	276.177	276.178
1363	267.12	1	58.67			0	0	58.19	59.15	2	761151	272.105	272.105	272.106	277.154	277.153	277.154
1365	267.12	1	59.23			0	0	58.97	60.03	2	186583	272.106	272.105	272.106	277.154	277.154	277.154
1366	267.12	1	57.85			0	0	57.63	58.39	2	918614	272.106	272.105	272.106	277.154	277.154	277.154
1374	267.159	1	58.24			0	0	57.53	58.55	2	405429	272.144	272.144	272.145	277.193	277.192	277.193
1378	267.123	1	61.38			0	0	60.88	61.77	2	123775	272.108	272.107	272.108	277.156	277.156	277.157
1380	267.123	1	62.87			0	0	62.63	63.71	2	482961	272.108	272.107	272.108	277.156	277.156	277.157
1393	267.159	1	66.26			0	0	65.95	67.4	2	128064	272.144	272.144	272.145	277.193	277.192	277.193
1406	269.062	1	26.2			0	0	25.92	26.9	2	338425408	274.048	274.047	274.048	279.096	279.096	279.096
1414	269.138	1	57.64			0	0	57.08	58.39	2	795110	274.124	274.123	274.124	279.172	279.172	279.172
1418	269.138	1	59.61			0	0	59.05	60.31	2	194250	274.124	274.123	274.124	279.172	279.172	279.172
1420	269.175	1	59.17			0	0	58.81	59.49	2	89364.6	274.16	274.159	274.16	279.208	279.208	279.209
1425	269.136	1	60.87			0	0	60.65	61.14	2	113905	274.121	274.121	274.122	279.17	279.169	279.17
1430	269.138	1	61.74			0	0	61.58	62	2	69282.3	274.124	274.123	274.124	279.172	279.172	279.172
1432	269.138	1	61.3			0	0	60.82	61.65	2	167192	274.124	274.123	274.124	279.172	279.172	279.172
1449	270.062	1	26.21			0	0	25.92	26.42	2	4.90775e+06	275.047	275.047	275.047	280.095	280.095	280.096
1461	271.058	1	26.2			0	0	25.92	26.42	2	29331482	276.043	276.043	276.044	281.092	281.091	281.092
1469	271.154	1	59.26			0	0	59.05	60.07	2	211590	276.139	276.139	276.14	281.188	281.187	281.188
1470	271.154	1	58.9			0	0	58.69	59.1	2	163861	276.139	276.139	276.14	281.188	281.187	281.188
1473	271.154	1	56.88			0	0	56.53	57.58	2	347839	276.139	276.139	276.14	281.188	281.187	281.188
1479	271.154	1	61.28			0	0	60.86	61.52	2	98842.4	276.139	276.139	276.14	281.188	281.187	281.188
1480	271.154	1	60.28			0	0	59.97	60.86	2	257429	276.139	276.139	276.14	281.188	281.187	281.188
1508	272.186	1	63.1			0	0	62.82	63.47	3	1.49986e+06	277.171	277.17	277.171	282.219	282.219	282.22
1522	273.17	1	58.4			0	0	58.09	59.1	2	109593	278.155	278.154	278.155	283.203	283.203	283.204
1523	273.17	1	59.94			0	0	59.39	60.22	2	82009.2	278.155	278.154	278.155	283.203	283.203	283.204
1528	273.11	1	60.84			0	0	60.65	61.19	2	32295.1	278.095	278.095	278.095	283.143	283.143	283.144
1559	274.165	1	57.52			0	0	56.81	58.09	2	358632	279.15	279.15	279.151	284.199	284.198	284.199
1560	274.133	2	63.1			0	0	62.86	63.27	2	66274	276.625	276.625	276.626	279.149	279.149	279.15
1602	276.217	1	62.59			0	0	62.18	62.97	2	72403.4	281.202	281.202	281.203	286.25	286.25	286.251
1620	277.118	1	32.55			0	0	32.29	32.9	2	42732752	282.103	282.103	282.104	287.152	287.151	287.152
1624	277.105	1	56.8			0	0	56.69	57.48	2	240386	282.09	282.089	282.09	287.138	287.138	287.139
1625	277.141	1	59.05			0	0	57.38	59.43	2	418917	282.126	282.126	282.127	287.175	287.174	287.175
1630	277.141	1	64.35			0	0	63.53	65.09	2	290918	282.126	282.126	282.127	287.175	287.174	287.175
1633	277.141	1	62.18			0	0	61.74	62.71	2	346937	282.126	282.126	282.127	287.175	287.174	287.175
1634	277.141	1	63.1			0	0	62.71	63.53	2	1113191	282.126	282.126	282.127	287.175	287.174	287.175
1638	277.18	1	64.13			0	0	63.68	65.29	3	2.83703e+06	282.165	282.165	282.165	287.213	287.213	287.214
1676	279.684	2	28.17			0	0	27.95	28.53	2	7.32628e+06	282.177	282.176	282.177	284.701	284.7	284.701
1677	279.138	2	33.03			0	0	32.39	33.45	2	32975368	281.63	281.63	281.631	284.154	284.154	284.155
1680	279.17	1	43.38			0	0	43.04	43.93	2	227899120	284.156	284.155	284.156	289.204	289.204	289.204
1686	279.12	1	59.85			0	0	59.63	60.78	2	261346	284.105	284.105	284.106	289.154	289.153	289.154
1688	279.12	1	57.52			0	0	57.23	58.29	2	1.19631e+06	284.106	284.105	284.106	289.154	289.153	289.154
1689	279.12	1	58.5			0	0	58.14	58.94	2	243694	284.106	284.105	284.106	289.154	289.153	289.154
1692	279.157	1	59.16			0	0	58.59	60.22	2	518586	284.142	284.141	284.142	289.19	289.19	289.191
1703	279.157	1	62.85			0	0	62.35	63.25	2	192556	284.142	284.141	284.142	289.19	289.19	289.191
1705	279.157	1	61.91			0	0	61.53	62.35	2	315381	284.142	284.141	284.142	289.19	289.19	289.191
1732	280.166	2	32.55			0	0	32.34	32.9	3	29125104	282.658	282.658	282.659	285.182	285.182	285.183
1751	281.1	1	57.65			0	0	56.86	58.04	2	812010	286.085	286.084	286.085	291.133	291.133	291.134
1762	281.138	1	59.76			0	0	59.1	60.22	2	490020	286.124	286.123	286.124	291.172	291.172	291.172
1763	281.051	12	62.65			0	0	62.37	62.97	3	21869	281.467	281.466	281.467	281.887	281.887	281.888
1765	281.102	1	62.87			0	0	62.66	63.23	2	861488	286.087	286.087	286.088	291.136	291.135	291.136
1766	281.136	1	60.05			0	0	59.49	60.46	2	284548	286.121	286.121	286.122	291.17	291.169	291.17
1774	281.172	1	62.59			0	0	61.53	63.25	2	412347	286.158	286.157	286.158	291.206	291.205	291.206
1779	281.175	1	63.68			0	0	63.47	64.19	2	54909.2	286.16	286.159	286.16	291.208	291.208	291.209
1781	281.175	1	62.31			0	0	61.24	62.76	2	339115	286.16	286.16	286.16	291.208	291.208	291.209
1801	282.181	1	46.71			0	0	46.48	47.04	2	25750224	287.166	287.166	287.167	292.215	292.214	292.215
1802	282.181	1	45.17			0	0	44.87	45.51	2	29945512	287.166	287.166	287.167	292.215	292.214	292.215
1819	283.129	1	39.01			0	0	38.7	39.8	3	231821168	288.114	288.114	288.114	293.162	293.162	293.163
1820	283.158	2	36.82			0	0	36.54	37.18	2	25013534	285.651	285.65	285.651	288.175	288.175	288.176
1824	283.118	1	57.13			0	0	56.91	57.79	2	300454	288.103	288.102	288.103	293.151	293.151	293.152
1827	283.118	1	58.67			0	0	58.14	58.94	2	1.85025e+06	288.103	288.102	288.103	293.151	293.151	293.152
1829	283.118	1	59.59			0	0	59.29	59.85	2	269113	288.103	288.102	288.103	293.151	293.151	293.152
1830	283.154	1	59.21			0	0	58.44	59.63	2	285415	288.139	288.139	288.14	293.188	293.187	293.188
1834	283.118	1	61.3			0	0	60.98	61.53	2	135840	288.103	288.102	288.103	293.151	293.151	293.152
1835	283.118	1	60.65			0	0	60.36	60.98	2	1.00349e+06	288.103	288.102	288.103	293.151	293.151	293.152
1836	283.118	1	61.94			0	0	61.52	62.43	2	855771	288.103	288.102	288.103	293.151	293.151	293.152
1842	283.154	1	60.65			0	0	60.18	61.24	2	212431	288.139	288.139	288.14	293.188	293.187	293.188
1843	283.154	1	62.09			0	0	61.71	62.41	2	46111.8	288.139	288.139	288.14	293.188	293.187	293.188
1878	285.17	1	59.9			0	0	59.44	60.46	2	99476.4	290.155	290.154	290.155	295.203	295.203	295.204
1879	285.17	1	57.63			0	0	57.33	58.49	2	268816	290.155	290.154	290.155	295.203	295.203	295.204
1883	285.17	1	62.57			0	0	62.16	62.92	2	44680.2	290.155	290.154	290.155	295.203	295.203	295.204
1884	285.17	1	61.49			0	0	60.84	62.16	2	146911	290.155	290.154	290.155	295.203	295.203	295.204
1885	285.204	1	60.61			0	0	60.13	61.14	2	101774	290.189	290.188	290.189	295.237	295.237	295.238
1898	286.176	1	41.05			0	0	40.79	41.56	2	56485732	291.161	291.161	291.162	296.21	296.209	296.21
1932	287.149	1	58.05			0	0	57.79	58.97	2	493510	292.134	292.134	292.135	297.183	297.182	297.183
1933	287.149	1	57.57			0	0	57.23	58.39	2	493750	292.134	292.134	292.135	297.183	297.182	297.183
1937	287.185	1	58.99			0	0	58.55	59.43	2	92909	292.171	292.17	292.171	297.219	297.218	297.219
1938	287.185	1	59.66			0	0	59.43	60.51	2	338035	292.171	292.17	292.171	297.219	297.218	297.219
1940	287.149	1	62.61			0	0	62.36	62.84	2	33502.2	292.134	292.134	292.135	297.182	297.182	297.183
1942	287.149	1	60.87			0	0	60.36	61.24	2	240119	292.134	292.134	292.135	297.183	297.182	297.183
1945	287.149	1	61.3			0	0	61.03	61.78	2	46645.5	292.134	292.134	292.135	297.183	297.182	297.183
1947	287.149	1	62.1			0	0	61.83	62.3	2	41333.6	292.134	292.134	292.135	297.183	297.182	297.183
1949	287.201	1	62.9			0	0	62.39	63.12	2	219641	292.186	292.185	292.186	297.234	297.234	297.235
1950	287.201	1	63.37			0	0	63.08	63.67	2	115174	292.186	292.185	292.186	297.234	297.234	297.235
1951	287.201	1	61.33			0	0	60.65	61.58	2	166938	292.186	292.185	292.186	297.234	297.234	297.235
1952	287.201	1	63.79			0	0	63.53	64.24	2	149363	292.186	292.185	292.186	297.234	297.234	297.235
1953	287.201	1	61.99			0	0	61.58	62.39	2	197374	292.186	292.185	292.186	297.234	297.234	297.235
1970	288.036	2	26.2			0	0	25.92	26.42	2	12432732	290.529	290.528	290.529	293.053	293.052	293.053
1972	288.679	2	32.56			0	0	32.34	32.9	2	5942047	291.171	291.171	291.172	293.696	293.695	293.696
1973	288.192	1	42.06			0	0	41.77	42.33	2	46205764	293.177	293.177	293.177	298.225	298.225	298.226
1981	288.144	1	61.74			0	0	61.51	61.96	2	292960	293.129	293.129	293.13	298.178	298.177	298.178
1983	288.181	1	62.18			0	0	61.98	62.61	2	143751	293.166	293.165	293.166	298.214	298.214	298.215
1985	288.217	1	61.09			0	0	60.84	61.49	2	151569	293.202	293.202	293.203	298.251	298.25	298.251
2019	289.165	1	59.96			0	0	59.55	60.18	2	248803	294.15	294.149	294.15	299.198	299.198	299.199
2021	289.18	1	59.16			0	0	58.19	59.85	2	549655	294.165	294.165	294.165	299.213	299.213	299.214
2027	289.165	1	60.36			0	0	60.18	60.65	2	197356	294.15	294.149	294.15	299.198	299.198	299.199
2029	289.18	1	60.02			0	0	59.7	60.88	2	212032	294.165	294.165	294.165	299.213	299.213	299.214
2031	289.216	1	62.38			0	0	61.94	63.07	2	140102	294.201	294.201	294.202	299.25	299.249	299.25
2056	291.044	1	26.19			0	0	25.92	26.9	3	13453796	296.03	296.029	296.03	301.078	301.078	301.078
2064	291.196	1	57.7			0	0	57.18	58.34	2	558447	296.181	296.18	296.181	301.229	301.229	301.23
2065	291.12	1	61.31			0	0	60.78	61.58	2	180512	296.106	296.105	296.106	301.154	301.153	301.154
2066	291.12	1	61.74			0	0	61.51	61.95	2	69795.6	296.106	296.105	296.106	301.154	301.154	301.154
2067	291.12	1	60.17			0	0	59.75	60.78	2	197812	296.106	296.105	296.106	301.154	301.154	301.154
2069	291.157	1	61.08			0	0	60.6	61.33	2	103182	296.142	296.141	296.142	301.19	301.19	301.191
2073	291.159	1	62.17			0	0	62.12	62.71	2	75686.8	296.144	296.144	296.145	301.193	301.192	301.193
2074	291.159	1	61.56			0	0	61.14	61.75	2	122167	296.144	296.144	296.145	301.193	301.192	301.193
2102	292.698	2	31.28			0	0	31.06	31.68	2	28872118	295.19	295.19	295.191	297.714	297.714	297.715
2111	293.021	1	26.21			0	0	25.92	26.66	3	5718005	298.006	298.005	298.006	303.054	303.054	303.055
2112	293.116	2	28.02			0	0	27.8	28.68	2	91913400	295.608	295.608	295.609	298.132	298.132	298.133
2122	293.136	1	57.78			0	0	57.23	58.29	2	685759	298.121	298.121	298.122	303.17	303.169	303.17
2124	293.136	1	59.81			0	0	58.29	60.84	2	1.4896e+06	298.121	298.121	298.122	303.17	303.169	303.17
2125	293.175	1	57.69			0	0	57.28	58.29	2	322442	298.16	298.16	298.16	303.208	303.208	303.209
2126	293.175	1	59.17			0	0	58.29	59.6	2	478668	298.16	298.16	298.16	303.208	303.208	303.209
2127	293.175	1	59.96			0	0	59.39	60.36	2	182097	298.16	298.16	298.16	303.208	303.208	303.209
2128	293.196	1	58.76			0	0	58.14	59.63	2	2128267	298.181	298.181	298.182	303.229	303.229	303.23
2130	293.211	1	57.08			0	0	56.61	57.53	2	126291	298.196	298.196	298.197	303.245	303.244	303.245
2137	293.136	1	61.27			0	0	60.84	61.51	2	403938	298.121	298.121	298.122	303.17	303.169	303.17
2138	293.136	1	62.38			0	0	61.49	62.83	2	878363	298.121	298.121	298.122	303.17	303.169	303.17
2143	293.172	1	60.06			0	0	59.16	60.56	2	265987	298.158	298.157	298.158	303.206	303.206	303.206
2145	293.172	1	61.09			0	0	60.56	61.6	2	917722	298.158	298.157	298.158	303.206	303.206	303.206
2147	293.172	1	64.47			0	0	64.12	64.82	2	27302.3	298.158	298.157	298.158	303.206	303.206	303.206
2149	293.175	1	61.5			0	0	60.31	62.17	2	546573	298.16	298.159	298.16	303.208	303.208	303.209
2150	293.175	1	64.01			0	0	63.26	64.63	3	419600	298.16	298.159	298.16	303.208	303.208	303.209
2152	293.211	1	64.84			0	0	64.12	65.24	2	107383	298.196	298.196	298.197	303.245	303.244	303.245
2153	293.211	1	61.09			0	0	60.84	61.53	2	144024	298.196	298.196	298.197	303.245	303.244	303.245
2154	293.211	1	60.08			0	0	59.55	60.36	2	166729	298.196	298.196	298.197	303.245	303.244	303.245
2181	294.183	2	27.22			0	0	26.95	27.52	2	26864828	296.676	296.675	296.676	299.2	299.2	299.2
2182	294.145	1	32.55			0	0	32.29	33.11	2	42478584	299.13	299.13	299.13	304.178	304.178	304.179
2184	294.134	2	39.27			0	0	39.03	39.59	2	30448264	296.627	296.626	296.627	299.151	299.15	299.151
2187	294.206	1	64.13			0	0	63.91	64.39	2	804024	299.192	299.191	299.192	304.24	304.24	304.24
2210	295.668	2	29.2			0	0	28.92	29.6	2	35287616	298.161	298.161	298.161	300.685	300.685	300.686
2212	295.165	1	33.08			0	0	32.85	33.71	2	33415426	300.15	300.15	300.151	305.199	305.198	305.199
2223	295.152	1	58.34			0	0	57.64	59.49	2	1.48785e+06	300.137	300.136	300.137	305.185	305.185	305.186
2225	295.154	1	58.71			0	0	58.34	60.36	2	726815	300.139	300.139	300.14	305.188	305.187	305.188
2228	295.19	1	58.99			0	0	58.14	59.6	2	249074	300.176	300.175	300.176	305.224	305.224	305.224
2239	295.152	1	61.06			0	0	60.73	61.73	2	240451	300.137	300.136	300.137	305.185	305.185	305.186
2243	295.152	1	60.39			0	0	59.49	60.86	2	1.69491e+06	300.137	300.136	300.137	305.185	305.185	305.186
2245	295.154	1	62.61			0	0	62.4	62.84	3	111320	300.139	300.139	300.14	305.188	305.187	305.188
2247	295.154	1	61.3			0	0	60.82	61.53	2	94072.8	300.139	300.139	300.14	305.188	305.187	305.188
2249	295.154	1	62			0	0	61.49	62.4	2	193219	300.139	300.139	300.14	305.188	305.187	305.188
2251	295.154	1	63.08			0	0	62.82	63.49	2	86379.1	300.139	300.139	300.14	305.188	305.187	305.188
2253	295.188	1	63.09			0	0	62.84	63.64	2	94106	300.173	300.173	300.174	305.222	305.221	305.222
2257	295.19	1	60.84			0	0	59.44	61.27	2	356543	300.176	300.175	300.176	305.224	305.224	305.224
2258	295.19	1	63.92			0	0	63.48	64.35	2	379028	300.176	300.175	300.176	305.224	305.224	305.224
2259	295.19	1	64.77			0	0	64.24	65.19	2	364330	300.176	300.175	300.176	305.224	305.224	305.224
2261	295.19	1	62.48			0	0	61.6	62.71	2	268990	300.176	300.175	300.176	305.224	305.224	305.224
2262	295.19	1	61.5			0	0	61.08	61.74	2	135456	300.176	300.175	300.176	305.224	305.224	305.224
2263	295.227	1	60.57			0	0	60.36	60.84	2	96493.9	300.212	300.211	300.212	305.26	305.26	305.261
2265	295.227	1	60.13			0	0	59.18	60.41	2	171379	300.212	300.212	300.212	305.26	305.26	305.261
2270	295.19	1	65.73			0	0	65.19	66.01	2	107402	300.176	300.175	300.176	305.224	305.224	305.224
2293	296.166	2	30.02			0	0	29.78	31.06	3	816815616	298.659	298.658	298.659	301.183	301.182	301.183
2294	296.179	2	33.09			0	0	32.85	33.5	3	45713628	298.671	298.671	298.672	301.195	301.195	301.196
2297	296.16	2	37.4			0	0	37.07	37.73	2	39643892	298.653	298.653	298.654	301.177	301.177	301.178
2301	296.153	2	64.13			0	0	63.91	64.39	2	216441	298.646	298.645	298.646	301.17	301.17	301.171
2312	297.022	1	26.2			0	0	25.96	26.42	2	4.09706e+06	302.007	302.007	302.008	307.056	307.055	307.056
2314	297.156	2	33.72			0	0	33.55	34.01	2	25133678	299.648	299.648	299.649	302.173	302.172	302.173
2316	297.156	2	36.82			0	0	36.54	37.37	2	42485520	299.648	299.648	299.649	302.173	302.172	302.173
2317	297.156	2	40.69			0	0	40.44	41.35	2	218905696	299.648	299.648	299.649	302.173	302.172	302.173
2326	297.133	1	59.52			0	0	59.19	60.6	2	404884	302.118	302.118	302.119	307.167	307.166	307.167
2327	297.133	1	56.72			0	0	56.37	58.24	2	1.19371e+06	302.118	302.118	302.119	307.167	307.166	307.167
2329	297.167	1	58.13			0	0	57.64	58.39	2	81425.6	302.153	302.152	302.153	307.201	307.2	307.201
2330	297.167	1	58.92			0	0	58.39	59.16	2	117810	302.153	302.152	302.153	307.201	307.201	307.201
2332	297.17	1	58.76			0	0	58.39	59.85	2	2.42285e+06	302.155	302.154	302.155	307.203	307.203	307.204
2337	297.082	1	61.97			0	0	61.51	62.35	2	522747	302.068	302.067	302.068	307.116	307.116	307.117
2338	297.097	1	61.53			0	0	61.31	61.75	2	60745.7	302.082	302.082	302.083	307.13	307.13	307.131
2339	297.133	1	62.83			0	0	62.4	63.09	2	178616	302.118	302.118	302.119	307.167	307.166	307.167
2340	297.133	1	63.49			0	0	63.09	64.35	2	156904	302.118	302.118	302.119	307.167	307.166	307.167
2341	297.133	1	60.97			0	0	60.6	61.74	2	245706	302.118	302.118	302.119	307.167	307.166	307.167
2342	297.133	1	62.17			0	0	61.74	62.4	2	159711	302.118	302.118	302.119	307.167	307.166	307.167
2343	297.133	1	64.77			0	0	64.35	65.36	2	86929.9	302.118	302.118	302.119	307.167	307.166	307.167
2344	297.17	1	64.18			0	0	63.91	64.49	2	192713	302.155	302.154	302.155	307.203	307.203	307.204
2345	297.17	1	62.63			0	0	62.37	62.83	2	148455	302.155	302.154	302.155	307.203	307.203	307.204
2346	297.17	1	63.08			0	0	62.82	63.35	2	135888	302.155	302.154	302.155	307.203	307.203	307.204
2347	297.17	1	61.76			0	0	61.52	62.08	2	104317	302.155	302.154	302.155	307.203	307.203	307.204
2349	297.17	1	60.99			0	0	60.13	61.52	3	207361	302.155	302.154	302.155	307.203	307.203	307.204
2353	297.206	1	63.66			0	0	63.35	64.1	2	107110	302.191	302.191	302.192	307.24	307.239	307.24
2370	298.082	1	65.51			0	0	65.32	66.54	2	122478	303.067	303.067	303.068	308.116	308.115	308.116
2371	298.082	1	66.69			0	0	66.24	67.55	2	44430.5	303.067	303.067	303.068	308.116	308.115	308.116
2387	299.171	1	26.4			0	0	26.16	26.8	2	4.2202e+06	304.157	304.156	304.157	309.205	309.205	309.205
2389	299.835	3	26.38			0	0	26.16	26.95	3	83183816	301.497	301.496	301.497	303.179	303.179	303.18
2391	299.635	2	30.25			0	0	29.97	30.55	2	11867379	302.127	302.127	302.128	304.651	304.651	304.652
2398	299.149	1	58.18			0	0	57.75	58.69	2	434498	304.134	304.134	304.135	309.183	309.182	309.183
2399	299.149	1	59.34			0	0	58.65	59.6	2	737904	304.134	304.134	304.135	309.183	309.182	309.183
2400	299.149	1	59.78			0	0	59.6	61.03	2	960699	304.134	304.134	304.135	309.183	309.182	309.183
2401	299.149	1	56.7			0	0	56.42	57.75	2	2.70857e+06	304.134	304.134	304.135	309.183	309.182	309.183
2403	299.185	1	58.85			0	0	58.19	59.39	2	237454	304.17	304.17	304.171	309.219	309.218	309.219
2404	299.062	1	60.29			0	0	59.66	61.53	3	352665	304.047	304.046	304.047	309.095	309.095	309.096
2408	299.149	1	63.91			0	0	63.48	64.19	2	206259	304.134	304.134	304.135	309.182	309.182	309.183
2410	299.149	1	61.31			0	0	61.03	61.73	2	133575	304.134	304.134	304.135	309.183	309.182	309.183
2413	299.162	1	64.13			0	0	63.88	64.57	2	1.99607e+06	304.147	304.147	304.147	309.195	309.195	309.196
2415	299.185	1	61.75			0	0	61.08	62.12	2	237545	304.17	304.17	304.171	309.219	309.218	309.219
2416	299.185	1	62.35			0	0	62.03	62.82	2	181275	304.171	304.17	304.171	309.219	309.218	309.219
2417	299.185	1	60.47			0	0	60.18	61.08	2	227662	304.171	304.17	304.171	309.219	309.218	309.219
2439	300.192	1	46.71			0	0	46.42	47.05	2	48669404	305.177	305.176	305.177	310.225	310.225	310.226
2440	300.192	1	45.16			0	0	44.87	45.72	2	479443776	305.177	305.177	305.177	310.225	310.225	310.226
2441	300.217	1	56.81			0	0	56.71	57.43	2	559597	305.202	305.202	305.203	310.251	310.25	310.251
2443	300.061	1	60.71			0	0	60.41	61.04	2	28580.5	305.047	305.046	305.047	310.095	310.094	310.095
2445	300.061	1	67.65			0	0	67.19	68.01	2	28626.8	305.046	305.046	305.047	310.095	310.094	310.095
2470	301.648	2	32.55			0	0	32.29	32.9	2	7.17055e+06	304.14	304.14	304.141	306.664	306.664	306.665
2475	301.128	1	57.88			0	0	57.28	58.44	2	191907	306.113	306.113	306.114	311.162	311.161	311.162
2476	301.165	1	58.75			0	0	58.44	59.66	2	986503	306.15	306.149	306.15	311.198	311.198	311.199
2477	301.201	1	59.19			0	0	58.59	59.6	2	61706.5	306.186	306.186	306.187	311.235	311.234	311.235
2486	301.165	1	60.02			0	0	59.66	60.65	2	597674	306.15	306.149	306.15	311.198	311.198	311.199
2488	301.165	1	60.95			0	0	60.62	61.09	2	96280.1	306.15	306.149	306.15	311.198	311.198	311.199
2490	301.201	1	60.68			0	0	60.27	61.04	2	85430.3	306.186	306.186	306.187	311.235	311.234	311.235
2491	301.201	1	61.49			0	0	61.3	61.96	2	41498.3	306.186	306.186	306.187	311.235	311.234	311.235
2502	302.687	2	27.23			0	0	26.95	27.65	2	271545280	305.179	305.179	305.18	307.704	307.703	307.704
2503	302.676	2	32.55			0	0	32.34	32.9	2	43228180	305.169	305.168	305.169	307.693	307.693	307.694
2521	303.145	1	24.73			0	0	24.39	25.03	2	13348262	308.13	308.13	308.131	313.179	313.178	313.179
2523	303.869	1	24.14			0	0	23.97	24.42	2	32961.2	308.854	308.854	308.855	313.903	313.902	313.903
2525	303.189	2	27.22			0	0	26.95	27.65	3	234661184	305.681	305.681	305.682	308.205	308.205	308.206
2528	303.168	2	32.55			0	0	32.03	32.96	4	247380192	305.661	305.66	305.661	308.185	308.185	308.186
2529	303.168	2	34.39			0	0	34.16	34.77	2	25398060	305.661	305.66	305.661	308.185	308.185	308.186
2534	303.12	1	59.39			0	0	58.94	59.89	2	61617.9	308.106	308.105	308.106	313.154	313.154	313.154
2535	303.12	1	58.12			0	0	57.75	58.81	2	328648	308.106	308.105	308.106	313.154	313.154	313.154
2536	303.144	1	57.6			0	0	56.86	57.99	2	139618	308.129	308.129	308.13	313.177	313.177	313.178
2538	303.18	1	59.31			0	0	58.74	59.6	2	88141.1	308.165	308.165	308.166	313.214	313.213	313.214
2547	303.125	1	62.86			0	0	62.36	63.09	2	31381.2	308.11	308.109	308.11	313.158	313.158	313.159
2548	303.144	1	63.06			0	0	62.65	63.35	2	67390.1	308.129	308.129	308.13	313.177	313.177	313.178
2549	303.159	1	60.84			0	0	60.41	61.09	2	40870	308.144	308.144	308.145	313.193	313.192	313.193
2550	303.18	1	63.16			0	0	62.78	63.29	2	24395.1	308.165	308.165	308.166	313.214	313.213	313.214
2553	303.196	1	61.59			0	0	61.06	62.03	2	120384	308.181	308.18	308.181	313.229	313.229	313.23
2611	304.667	2	24.49			0	0	24.34	24.77	2	2.63302e+06	307.159	307.159	307.16	309.684	309.683	309.684
2620	304.166	2	29.97			0	0	29.78	30.5	2	13580133	306.658	306.658	306.659	309.182	309.182	309.183
2626	304.674	2	29.2			2	1	28.92	30.08	4	2175905792	307.166	307.166	307.167	309.69	309.69	309.691
2627	304.177	1	32.31			0	0	32.09	32.9	2	34936256	309.162	309.162	309.162	314.21	314.21	314.211
2629	304.656	2	30.31			0	0	30.08	30.71	2	9203299	307.148	307.148	307.149	309.672	309.672	309.673
2631	304.674	2	31.69			0	0	31.42	32.04	2	158052736	307.166	307.166	307.167	309.691	309.69	309.691
2633	304.674	2	35.99			0	0	35.71	36.24	3	11542201	307.166	307.166	307.167	309.69	309.69	309.691
2635	304.187	1	42.3			0	0	42.07	42.66	2	119234888	309.172	309.171	309.172	314.22	314.22	314.221
2641	304.16	2	50.97			0	0	50.65	51.78	2	40347616	306.653	306.652	306.653	309.177	309.176	309.177
2646	304.104	1	57.14			0	0	56.79	57.79	2	362535	309.089	309.088	309.089	314.137	314.137	314.138
2650	304.124	1	58.13			0	0	57.75	59.24	2	720826	309.109	309.108	309.109	314.157	314.157	314.158
2651	304.139	1	58.75			0	0	57.89	59.24	2	634222	309.124	309.124	309.125	314.173	314.172	314.173
2652	304.139	1	56.92			0	0	56.53	57.89	2	359191	309.124	309.124	309.125	314.173	314.172	314.173
2653	304.139	1	59.5			0	0	59.24	59.97	2	334550	309.124	309.124	309.125	314.173	314.172	314.173
2656	304.176	1	57.86			0	0	57.18	58.55	2	2.57682e+06	309.161	309.16	309.161	314.209	314.209	314.21
2658	304.176	1	59.65			0	0	58.49	60.56	2	2.56664e+06	309.161	309.16	309.161	314.209	314.209	314.21
2660	304.199	1	58.99			0	0	58.39	59.19	2	149178	309.184	309.184	309.184	314.232	314.232	314.233
2661	304.199	1	59.49			0	0	58.91	60.07	2	244646	309.184	309.184	309.185	314.232	314.232	314.233
2665	304.212	1	59.66			0	0	59.43	59.89	2	365228	309.197	309.197	309.198	314.245	314.245	314.246
2666	304.212	1	57			0	0	56.79	57.28	2	205986	309.197	309.197	309.198	314.245	314.245	314.246
2668	304.238	1	56.54			0	0	55.97	56.81	2	17532960	309.224	309.223	309.224	314.272	314.271	314.272
2669	304.054	1	63.1			0	0	62.86	63.29	2	39411.2	309.039	309.038	309.039	314.087	314.087	314.088
2673	304.108	1	63.12			0	0	62.87	63.53	2	20181.4	309.093	309.093	309.094	314.142	314.141	314.142
2680	304.139	1	61.12			0	0	60.84	61.71	2	47040.2	309.124	309.124	309.125	314.173	314.172	314.173
2681	304.154	1	62.8			0	0	62.37	63.09	2	62160.5	309.14	309.139	309.14	314.188	314.187	314.188
2689	304.16	1	63.28			0	0	62.87	63.49	2	64657.4	309.145	309.145	309.146	314.194	314.193	314.194
2691	304.176	1	63.44			0	0	63.1	63.67	2	58746	309.161	309.16	309.161	314.209	314.209	314.21
2692	304.176	1	62.62			0	0	62.39	63.26	3	609307	309.161	309.16	309.161	314.209	314.209	314.21
2693	304.176	1	61.53			0	0	61.04	62.39	3	5451617	309.161	309.16	309.161	314.209	314.209	314.21
2694	304.176	1	60.86			0	0	60.31	61.06	3	3498479	309.161	309.16	309.161	314.209	314.209	314.21
2696	304.191	1	60.02			0	0	59.6	60.84	2	178461	309.176	309.175	309.176	314.224	314.224	314.225
2697	304.191	1	61.97			0	0	61.58	62.35	2	61520.6	309.176	309.175	309.176	314.224	314.224	314.225
2699	304.199	1	61.64			0	0	61.29	61.99	2	128685	309.184	309.184	309.184	314.232	314.232	314.233
2700	304.199	1	63.88			0	0	63.47	64.17	2	96700	309.184	309.184	309.184	314.232	314.232	314.233
2702	304.199	1	61.97			0	0	61.53	62.12	2	39279.9	309.184	309.184	309.185	314.232	314.232	314.233
2703	304.212	1	62.55			0	0	62.3	62.84	3	189391	309.197	309.197	309.198	314.245	314.245	314.246
2704	304.212	1	64.65			0	0	64.3	64.82	2	123364	309.197	309.197	309.198	314.245	314.245	314.246
2705	304.212	1	61.05			0	0	60.69	61.31	3	188286	309.197	309.197	309.198	314.245	314.245	314.246
2706	304.212	1	61.51			0	0	61.27	61.96	2	222468	309.197	309.197	309.198	314.245	314.245	314.246
2707	304.212	1	63.08			0	0	62.84	63.45	2	200314	309.197	309.197	309.198	314.245	314.245	314.246
2708	304.212	1	62.14			0	0	61.95	62.3	2	116619	309.197	309.197	309.198	314.245	314.245	314.246
2709	304.212	1	60.26			0	0	59.89	60.62	2	374379	309.197	309.197	309.198	314.245	314.245	314.246
2711	304.248	1	62.69			0	0	62.35	63.17	2	113428	309.233	309.233	309.234	314.282	314.281	314.282
2713	304.176	1	66.7			0	0	65.85	67.6	2	195250	309.161	309.16	309.161	314.209	314.209	314.21
2715	304.212	1	65.02			0	0	64.81	65.46	2	215910	309.197	309.197	309.198	314.245	314.245	314.246
2716	304.212	1	65.87			0	0	65.46	66.26	2	175891	309.197	309.197	309.198	314.245	314.245	314.246
2717	304.212	1	66.47			0	0	65.32	67.96	3	424118	309.197	309.197	309.198	314.245	314.245	314.246
2764	305.182	1	24.53			0	0	24.39	24.88	2	18287420	310.167	310.167	310.168	315.216	315.215	315.216
2772	305.166	2	28.14			0	0	27.86	28.53	2	25185598	307.658	307.658	307.659	310.183	310.182	310.183
2774	305.173	2	29.21			0	0	28.92	29.73	2	41829052	307.665	307.665	307.666	310.189	310.189	310.19
2775	305.51	3	26.39			0	0	26.16	27.2	4	768351680	307.172	307.172	307.173	308.855	308.854	308.855
2776	305.171	2	30.02			0	0	29.78	31.12	4	2150812672	307.664	307.663	307.664	310.188	310.188	310.189
2778	305.184	2	33.08			0	0	32.8	33.6	4	1307086976	307.677	307.676	307.677	310.201	310.2	310.201
2779	305.184	2	33.76			0	0	33.6	34.02	2	5.84339e+06	307.677	307.676	307.677	310.201	310.2	310.201
2780	305.67	2	30.02			0	0	29.78	30.55	2	49981160	308.163	308.162	308.163	310.687	310.687	310.688
2782	305.157	1	39.68			0	0	39.43	40.11	2	30974936	310.142	310.142	310.143	315.191	315.19	315.191
2783	305.171	2	36.43			0	0	36.24	36.76	2	7930594	307.664	307.663	307.664	310.188	310.188	310.189
2792	305.186	1	49.41			0	0	49.14	49.86	2	709830	310.171	310.171	310.172	315.22	315.219	315.22
2793	305.186	1	53.57			0	0	53.13	53.95	2	3007002	310.171	310.171	310.172	315.22	315.219	315.22
2794	305.222	1	53.06			0	0	52.67	53.9	2	895011	310.208	310.207	310.208	315.256	315.255	315.256
2797	305.087	1	57.21			0	0	56.74	57.58	2	103098	310.073	310.072	310.073	315.121	315.12	315.121
2798	305.1	1	58.44			0	0	58.24	58.69	2	279553	310.085	310.084	310.085	315.133	315.133	315.134
2799	305.1	1	57.92			0	0	57.7	58.24	2	433317	310.085	310.084	310.085	315.133	315.133	315.134
2800	305.1	1	57.56			0	0	56.91	57.79	2	561014	310.085	310.084	310.085	315.133	315.133	315.134
2801	305.1	1	59.04			0	0	58.65	59.19	2	393810	310.085	310.084	310.085	315.133	315.133	315.134
2802	305.1	1	59.44			0	0	59.18	59.89	2	722261	310.085	310.084	310.085	315.133	315.133	315.134
2804	305.124	1	57.86			0	0	57.38	58.59	2	98762.6	310.109	310.109	310.11	315.158	315.157	315.158
2805	305.136	1	57.02			0	0	56.47	57.38	3	1057175	310.121	310.121	310.122	315.17	315.169	315.17
2806	305.136	1	57.92			0	0	57.38	58.59	2	1.33798e+06	310.121	310.121	310.122	315.17	315.169	315.17
2807	305.136	1	59.41			0	0	58.34	59.89	2	3.60213e+06	310.121	310.121	310.122	315.17	315.169	315.17
2808	305.138	1	59.33			0	0	59.15	59.49	2	67853.3	310.123	310.123	310.124	315.172	315.171	315.172
2809	305.138	1	59.67			0	0	59.39	60.18	2	96789.4	310.124	310.123	310.124	315.172	315.171	315.172
2810	305.138	1	59.08			0	0	58.76	59.19	2	100510	310.124	310.123	310.124	315.172	315.171	315.172
2811	305.138	1	59.98			0	0	59.63	60.22	2	106052	310.124	310.123	310.124	315.172	315.171	315.172
2813	305.15	1	56.72			0	0	56.53	57.18	2	170460	310.135	310.134	310.135	315.183	315.183	315.184
2815	305.16	1	57.96			0	0	57.63	58.49	2	75524.1	310.145	310.144	310.145	315.193	315.193	315.194
2816	305.175	1	59.05			0	0	58.74	59.55	2	468527	310.16	310.159	310.16	315.208	315.208	315.209
2819	305.184	1	57.28			0	0	57	57.75	2	1.81017e+06	310.169	310.168	310.169	315.217	315.217	315.218
2820	305.186	1	56.53			0	0	55.85	57.33	2	3231419	310.171	310.171	310.172	315.22	315.219	315.22
2825	305.211	1	59.01			0	0	58.24	59.93	3	1.07106e+06	310.196	310.196	310.197	315.245	315.244	315.245
2827	305.222	1	57.11			0	0	56.91	57.38	2	52164.9	310.208	310.207	310.208	315.256	315.256	315.256
2830	305.248	1	58.75			0	0	58.09	59.75	2	121747	310.233	310.232	310.233	315.281	315.281	315.282
2833	305.1	9	62.84			0	0	61.96	63.07	3	100774	305.654	305.653	305.654	306.214	306.214	306.215
2836	305.1	1	60.82			0	0	60.41	61.24	2	348512	310.085	310.084	310.085	315.133	315.133	315.134
2838	305.1	1	60.21			0	0	59.85	60.46	2	259239	310.085	310.084	310.085	315.133	315.133	315.134
2839	305.115	1	63.29			0	0	63.08	63.87	2	80832.9	310.1	310.1	310.101	315.148	315.148	315.149
2842	305.136	1	63.49			0	0	62.61	65.63	4	5.85199e+06	310.121	310.121	310.122	315.17	315.169	315.17
2843	305.136	1	61.96			0	0	61.7	62.63	2	1.88128e+06	310.121	310.121	310.122	315.17	315.169	315.17
2844	305.136	1	60.84			0	0	59.85	61.71	2	7525804	310.121	310.121	310.122	315.17	315.169	315.17
2846	305.138	1	60.51			0	0	60.18	60.73	2	122730	310.124	310.123	310.124	315.172	315.171	315.172
2847	305.138	1	61.84			0	0	61.48	62.14	2	190726	310.124	310.123	310.124	315.172	315.171	315.172
2849	305.138	1	62.64			0	0	62.08	63.23	2	126322	310.124	310.123	310.124	315.172	315.171	315.172
2852	305.159	2	64.13			0	0	63.91	64.39	2	473276	307.651	307.651	307.652	310.175	310.175	310.176
2853	305.16	1	63.7			0	0	63.49	63.92	2	93727.4	310.145	310.144	310.145	315.193	315.193	315.194
2854	305.171	1	61.74			0	0	61.52	61.94	2	319951	310.156	310.156	310.156	315.204	315.204	315.205
2855	305.172	1	62.58			0	0	61.98	62.86	2	296666	310.158	310.157	310.158	315.206	315.205	315.206
2856	305.172	1	60.72			0	0	60.31	61.31	3	364561	310.158	310.157	310.158	315.206	315.205	315.206
2857	305.172	1	60.07			0	0	57.13	60.36	2	781607	310.158	310.157	310.158	315.206	315.205	315.206
2858	305.172	1	63.66			0	0	62.84	64.36	2	1.64073e+06	310.158	310.157	310.158	315.206	315.205	315.206
2859	305.172	1	61.49			0	0	61.04	61.75	2	401254	310.158	310.157	310.158	315.206	315.205	315.206
2860	305.172	1	64.6			0	0	64.3	65.46	2	613045	310.158	310.157	310.158	315.206	315.205	315.206
2861	305.172	1	62.02			0	0	61.71	62.41	2	343388	310.158	310.157	310.158	315.206	315.206	315.206
2864	305.175	1	61.32			0	0	61.14	61.77	2	286454	310.16	310.16	310.16	315.208	315.208	315.209
2869	305.209	1	61.73			0	0	61.3	61.94	2	23497.7	310.194	310.194	310.194	315.242	315.242	315.243
2872	305.211	1	64.77			0	0	64.1	69.45	3	3.26748e+06	310.196	310.196	310.197	315.245	315.244	315.245
2873	305.211	1	62.9			0	0	62.4	63.1	3	1.25308e+06	310.196	310.196	310.197	315.245	315.244	315.245
2874	305.211	1	63.72			0	0	63.58	64.1	2	978243	310.196	310.196	310.197	315.245	315.244	315.245
2875	305.211	1	63.29			0	0	63.1	63.58	2	1213093	310.196	310.196	310.197	315.245	315.244	315.245
2876	305.211	1	61.33			0	0	59.93	61.58	2	2.60028e+06	310.196	310.196	310.197	315.245	315.244	315.245
2877	305.211	1	62.42			0	0	62.25	62.62	2	666745	310.196	310.196	310.197	315.245	315.244	315.245
2878	305.211	1	62			0	0	61.58	62.36	3	1.50257e+06	310.196	310.196	310.197	315.245	315.244	315.245
2880	305.245	1	63.59			0	0	62.92	63.9	2	112388	310.23	310.23	310.231	315.279	315.278	315.279
2886	305.138	1	65.76			0	0	65.56	66.16	2	49834.9	310.123	310.123	310.124	315.172	315.171	315.172
2888	305.172	1	65.97			0	0	65.29	66.71	2	220597	310.157	310.157	310.158	315.206	315.205	315.206
2890	305.175	1	66.52			0	0	66.4	67.35	2	116103	310.16	310.159	310.16	315.208	315.208	315.209
2891	305.175	1	65.53			0	0	65.05	66.02	2	251460	310.16	310.159	310.16	315.208	315.208	315.209
2931	306.677	2	24.49			0	0	24.22	24.78	2	2939836	309.169	309.169	309.17	311.694	311.693	311.694
2948	306.161	2	33.72			0	0	33.35	34.01	3	137276400	308.654	308.653	308.654	311.178	311.177	311.178
2950	306.695	2	31.29			0	0	31.01	31.73	2	59272316	309.188	309.187	309.188	311.712	311.711	311.712
2972	306.206	1	50.22			0	0	49.97	50.6	2	3.57333e+06	311.192	311.191	311.192	316.24	316.24	316.241
2974	306.218	1	54.05			0	0	53.74	54.61	3	83303144	311.203	311.202	311.203	316.251	316.251	316.252
2976	306.083	1	57.76			0	0	57.53	58.39	2	48853.2	311.068	311.068	311.069	316.117	316.116	316.117
2977	306.119	1	56.81			0	0	56.42	58.65	2	7.49354e+06	311.104	311.104	311.105	316.153	316.152	316.153
2979	306.155	1	56.77			0	0	56.47	57.58	2	328515	311.14	311.14	311.14	316.188	316.188	316.189
2980	306.155	1	59.7			0	0	58.44	60.36	2	258511	311.14	311.14	311.14	316.188	316.188	316.189
2981	306.155	1	57.87			0	0	57.38	58.44	2	172348	311.14	311.14	311.14	316.188	316.188	316.189
2984	306.17	1	59.16			0	0	58.55	59.93	3	646936	311.155	311.155	311.156	316.204	316.203	316.204
2985	306.178	1	59.44			0	0	59.1	60.86	2	182555	311.163	311.163	311.164	316.212	316.211	316.212
2986	306.181	1	57.36			0	0	56.79	58.09	3	509659	311.166	311.166	311.167	316.215	316.214	316.215
2988	306.191	1	59.42			0	0	59	59.75	3	2.27298e+06	311.176	311.176	311.177	316.225	316.224	316.225
2989	306.191	1	58.88			0	0	57.89	59.15	3	916422	311.176	311.176	311.177	316.225	316.224	316.225
2990	306.191	1	59.98			0	0	59.7	60.62	2	342866	311.176	311.176	311.177	316.225	316.224	316.225
2992	306.206	1	56.54			0	0	55.9	57.63	2	3.50158e+06	311.192	311.191	311.192	316.24	316.239	316.24
2995	306.218	1	55.97			0	0	55.55	56.32	2	19108828	311.203	311.202	311.203	316.251	316.251	316.252
2996	306.218	1	56.54			0	0	56.27	56.91	2	22295784	311.203	311.202	311.203	316.251	316.251	316.252
2997	306.218	1	55.49			0	0	54.97	55.65	2	2.14654e+06	311.203	311.202	311.203	316.251	316.251	316.252
3004	306.021	1	62.44			0	0	62.21	62.71	2	174532	311.007	311.006	311.007	316.055	316.055	316.056
3006	306.108	1	61.6			0	0	61.27	61.74	2	31532.8	311.094	311.093	311.094	316.142	316.142	316.143
3007	306.116	1	63.92			0	0	63.71	64.75	2	51467.2	311.101	311.101	311.101	316.149	316.149	316.15
3008	306.139	1	62.38			0	0	61.95	62.61	2	91294.1	311.125	311.124	311.125	316.173	316.172	316.173
3009	306.148	2	64.19			0	0	63.92	64.68	3	313783	308.641	308.64	308.641	311.165	311.165	311.166
3010	306.155	1	60.94			0	0	60.36	61.29	2	160273	311.14	311.14	311.14	316.188	316.188	316.189
3012	306.155	1	61.93			0	0	61.65	62.41	2	46532.1	311.14	311.14	311.14	316.188	316.188	316.189
3015	306.176	1	61.04			0	0	59.15	61.38	3	170710	311.161	311.16	311.161	316.209	316.209	316.21
3018	306.191	1	63.38			0	0	62.97	64.05	2	735193	311.176	311.176	311.177	316.225	316.224	316.225
3019	306.191	1	61.04			0	0	60.62	61.53	2	290503	311.176	311.176	311.177	316.225	316.224	316.225
3020	306.191	1	62.18			0	0	61.65	62.63	2	499813	311.176	311.176	311.177	316.225	316.224	316.225
3021	306.206	1	61.96			0	0	61.75	62.63	2	47965.3	311.192	311.191	311.192	316.24	316.24	316.24
3024	306.228	1	63.26			0	0	62.87	63.51	2	88556.2	311.213	311.212	311.213	316.261	316.261	316.262
3025	306.228	1	60.87			0	0	60.46	61.14	2	96145.2	311.213	311.212	311.213	316.261	316.261	316.262
3026	306.228	1	63.72			0	0	63.29	64.1	2	39180.1	311.213	311.212	311.213	316.261	316.261	316.262
3029	306.155	1	66.47			0	0	65.85	68.11	2	97432	311.14	311.139	311.14	316.188	316.188	316.189
3103	307.039	1	24.17			0	0	23.49	24.93	3	3.74985e+06	312.025	312.024	312.025	317.073	317.072	317.073
3113	307.018	1	26.2			0	0	25.92	26.9	3	7.15399e+06	312.003	312.003	312.004	317.052	317.051	317.052
3115	307.113	2	28.02			0	0	27.8	28.58	2	65766272	309.606	309.605	309.606	312.13	312.129	312.13
3118	307.13	2	27.19			0	0	26.95	27.42	2	11270816	309.622	309.622	309.623	312.146	312.146	312.147
3119	307.153	1	26.73			0	0	26.26	26.95	2	3555680	312.139	312.138	312.139	317.187	317.186	317.187
3124	307.632	2	37.56			0	0	37.32	37.97	3	29061060	310.125	310.124	310.125	312.649	312.648	312.649
3131	307.202	1	53.3			0	0	52.82	53.85	2	2.20057e+06	312.187	312.186	312.187	317.235	317.235	317.236
3139	307.115	1	58.4			0	0	57.79	58.92	3	6298594	312.1	312.1	312.101	317.149	317.148	317.149
3141	307.115	1	57.64			0	0	57.23	57.79	2	2.03376e+06	312.1	312.1	312.101	317.149	317.148	317.149
3142	307.115	1	59.16			0	0	58.69	59.8	3	3.75565e+06	312.1	312.1	312.101	317.149	317.148	317.149
3145	307.14	1	59.75			0	0	59.29	60.31	2	83049.9	312.125	312.125	312.126	317.174	317.173	317.174
3146	307.152	1	59.16			0	0	56.07	59.39	2	10886255	312.137	312.136	312.137	317.185	317.185	317.186
3147	307.152	1	59.65			0	0	59.39	60.6	2	6620550	312.137	312.136	312.137	317.185	317.185	317.186
3151	307.167	1	59.18			0	0	58.97	59.85	3	128908	312.152	312.152	312.153	317.2	317.2	317.201
3153	307.171	2	55.59			0	0	55.38	55.97	2	13187985	309.664	309.663	309.664	312.188	312.187	312.188
3155	307.175	1	58.69			0	0	58.29	59.24	2	227646	312.16	312.16	312.161	317.209	317.208	317.209
3156	307.175	1	56.82			0	0	56.56	57.48	2	124460	312.16	312.16	312.161	317.209	317.208	317.209
3158	307.188	1	59.26			0	0	56.73	59.55	2	826884	312.173	312.173	312.174	317.222	317.221	317.222
3159	307.19	1	56.74			0	0	56.22	57.48	4	1.9096e+06	312.176	312.175	312.176	317.224	317.224	317.224
3161	307.19	1	59.16			0	0	58.59	59.75	3	2.05723e+06	312.176	312.175	312.176	317.224	317.224	317.224
3163	307.202	1	58.39			0	0	58.04	59	2	106012	312.187	312.186	312.187	317.235	317.235	317.236
3164	307.202	1	56.54			0	0	55.85	57.28	3	13553061	312.187	312.186	312.187	317.235	317.235	317.236
3168	307.227	1	59.07			0	0	58.09	59.8	2	516345	312.212	312.211	312.212	317.26	317.26	317.261
3169	307.238	1	56.54			0	0	56.27	57.18	3	14793446	312.223	312.223	312.224	317.272	317.271	317.272
3170	307.238	1	56.01			0	0	54.82	56.27	2	6553326	312.223	312.223	312.224	317.272	317.271	317.272
3172	307.069	1	62.7			0	0	62.43	62.87	2	22360.9	312.054	312.053	312.054	317.102	317.102	317.103
3177	307.097	1	62.56			0	0	62.25	62.76	2	73734.4	312.082	312.081	312.082	317.13	317.13	317.131
3178	307.097	1	60.47			0	0	59.43	60.93	3	1.22599e+06	312.082	312.081	312.082	317.13	317.13	317.131
3179	307.097	1	61.75			0	0	61.51	61.94	2	107484	312.082	312.081	312.082	317.13	317.13	317.131
3180	307.097	1	61.06			0	0	60.84	61.51	2	184345	312.082	312.081	312.082	317.13	317.13	317.131
3181	307.103	1	61.63			0	0	61.03	61.95	2	255601	312.088	312.087	312.088	317.136	317.136	317.137
3183	307.105	1	63.67			0	0	63.44	64.1	2	54449.8	312.09	312.09	312.091	317.139	317.138	317.139
3186	307.115	1	64.58			0	0	64.36	64.8	2	98649.6	312.1	312.1	312.101	317.149	317.148	317.149
3188	307.115	11	63.56			0	0	63.09	63.69	3	23906.2	307.568	307.568	307.569	308.027	308.027	308.028
3189	307.115	1	63.29			0	0	63.17	64.36	2	116344	312.1	312.1	312.101	317.149	317.148	317.149
3190	307.115	1	60.61			0	0	60.22	60.73	3	1.65621e+06	312.1	312.1	312.101	317.149	317.148	317.149
3191	307.115	1	62.25			0	0	61.94	62.65	3	602977	312.1	312.1	312.101	317.149	317.148	317.149
3192	307.115	1	60.83			0	0	60.56	61.51	3	2.26913e+06	312.1	312.1	312.101	317.149	317.148	317.149
3193	307.115	1	60.04			0	0	59.75	60.41	2	1.93606e+06	312.1	312.1	312.101	317.149	317.148	317.149
3194	307.115	1	61.72			0	0	61.51	61.94	2	677294	312.1	312.1	312.101	317.149	317.148	317.149
3196	307.131	1	60.64			0	0	60.13	61.08	2	29659	312.116	312.115	312.116	317.164	317.164	317.165
3198	307.152	1	64.89			0	0	64.75	65.63	2	846015	312.137	312.136	312.137	317.185	317.185	317.186
3199	307.152	1	63.98			0	0	63.53	64.35	3	1696767	312.137	312.136	312.137	317.185	317.185	317.186
3200	307.152	1	60.74			0	0	60.22	61.27	2	1630242	312.137	312.136	312.137	317.185	317.185	317.186
3201	307.152	1	63.47			0	0	63.26	63.87	3	1.54498e+06	312.137	312.136	312.137	317.185	317.185	317.186
3202	307.152	1	64.51			0	0	64.05	64.77	3	868463	312.137	312.136	312.137	317.185	317.185	317.186
3203	307.152	1	63.1			0	0	62.84	63.27	3	1.26809e+06	312.137	312.136	312.137	317.185	317.185	317.186
3204	307.152	1	62.4			0	0	62.12	63.02	3	2.41897e+06	312.137	312.136	312.137	317.185	317.185	317.186
3205	307.152	1	61.73			0	0	60.98	62.14	3	9634210	312.137	312.136	312.137	317.185	317.185	317.186
3208	307.154	1	62.17			0	0	60.27	62.8	2	616800	312.139	312.139	312.14	317.188	317.187	317.188
3209	307.154	1	64.76			0	0	63.91	65	2	315927	312.139	312.139	312.14	317.188	317.187	317.188
3210	307.157	1	62.54			0	0	62.25	62.84	2	34132.1	312.143	312.142	312.143	317.191	317.191	317.191
3214	307.175	1	62.11			0	0	61.6	62.97	2	81049.9	312.16	312.16	312.161	317.209	317.208	317.209
3216	307.188	1	64.89			0	0	64.68	66.95	2	537175	312.173	312.173	312.174	317.222	317.221	317.222
3217	307.188	1	63.65			0	0	62.83	64.73	2	1.52494e+06	312.173	312.173	312.174	317.222	317.221	317.222
3220	307.188	1	62.02			0	0	61.6	62.58	3	455761	312.173	312.173	312.174	317.222	317.221	317.222
3221	307.19	1	62.77			0	0	62.35	63.45	2	634317	312.176	312.175	312.176	317.224	317.224	317.224
3222	307.19	1	61.72			0	0	61.06	61.99	3	656174	312.176	312.175	312.176	317.224	317.224	317.224
3223	307.19	1	63.28			0	0	62.87	63.63	2	135394	312.176	312.175	312.176	317.224	317.224	317.224
3224	307.19	1	60.05			0	0	59.75	60.65	2	942032	312.176	312.175	312.176	317.224	317.224	317.225
3225	307.19	1	62.15			0	0	61.88	62.65	3	293593	312.176	312.175	312.176	317.224	317.224	317.225
3227	307.212	1	63.87			0	0	63.65	64.24	2	22352.4	312.197	312.197	312.198	317.246	317.245	317.246
3230	307.227	1	63.51			0	0	63.02	64.3	2	744436	312.212	312.211	312.212	317.26	317.26	317.261
3232	307.227	1	61.49			0	0	59.39	61.99	2	1.38831e+06	312.212	312.212	312.212	317.26	317.26	317.261
3233	307.227	1	62.37			0	0	61.7	63.09	3	1.89765e+06	312.212	312.212	312.212	317.26	317.26	317.261
3235	307.261	1	61.08			0	0	60.31	61.31	2	49854.2	312.246	312.246	312.246	317.294	317.294	317.295
3237	307.152	1	66.11			0	0	65.56	68.01	2	1.02541e+06	312.137	312.136	312.137	317.185	317.185	317.186
3238	307.154	1	66.02			0	0	65.68	69.9	3	461610	312.139	312.139	312.14	317.188	317.187	317.188
3239	307.154	1	65.38			0	0	64.78	66.19	2	160338	312.139	312.139	312.14	317.188	317.187	317.188
3241	307.19	1	65.3			0	0	64.77	65.98	2	481332	312.176	312.175	312.176	317.224	317.224	317.224
3243	307.217	1	66.01			0	0	65.46	66.46	2	54876.5	312.202	312.202	312.203	317.251	317.25	317.251
3301	308.201	2	24.54			0	0	24.37	24.83	2	13040232	310.693	310.693	310.694	313.217	313.217	313.218
3308	308.9	1	24.13			0	0	23.4	24.66	2	691937	313.885	313.885	313.886	318.934	318.933	318.934
3312	308.68	2	26.38			0	0	26.16	26.8	2	42540156	311.172	311.172	311.173	313.697	313.696	313.697
3313	308.692	2	25.52			0	0	25.18	26.01	2	65987436	311.185	311.185	311.186	313.709	313.709	313.71
3318	308.148	2	30.25			2	1	29.92	30.65	3	60247940	310.641	310.64	310.641	313.165	313.164	313.165
3322	308.718	2	31.03			0	0	30.13	31.37	2	11958094	311.211	311.21	311.211	313.735	313.735	313.736
3330	308.161	1	35.6			0	0	35.31	36.29	2	802123520	313.146	313.145	313.146	318.194	318.194	318.195
3332	308.207	2	39.07			0	0	38.86	39.33	2	39927344	310.7	310.7	310.701	313.224	313.224	313.225
3333	308.682	2	39.21			0	0	38.99	39.59	2	101139144	311.175	311.174	311.175	313.699	313.698	313.699
3336	308.207	1	41.04			0	0	40.79	41.56	2	27506220	313.192	313.192	313.192	318.24	318.24	318.241
3347	308.093	1	59.17			0	0	58.69	59.44	2	185893	313.078	313.077	313.078	318.126	318.126	318.127
3348	308.115	1	56.81			0	0	56.53	58.55	3	638306	313.1	313.1	313.101	318.149	318.148	318.149
3349	308.119	1	58.04			0	0	57.23	58.29	2	220186	313.104	313.103	313.104	318.152	318.152	318.153
3350	308.124	1	59.74			0	0	59.29	60.56	3	3.55912e+06	313.109	313.109	313.11	318.158	318.157	318.158
3351	308.147	1	58.19			0	0	57.84	58.97	2	72421.2	313.132	313.132	313.133	318.181	318.18	318.181
3353	308.149	1	57.56			0	0	57.18	58.39	2	412843	313.134	313.134	313.135	318.183	318.182	318.183
3354	308.149	1	56.88			0	0	56.53	57.38	2	288742	313.134	313.134	313.135	318.183	318.182	318.183
3355	308.149	1	58.58			0	0	58.19	58.81	2	63535.2	313.134	313.134	313.135	318.183	318.182	318.183
3356	308.149	1	59.01			0	0	58.65	59.39	2	78973.5	313.135	313.134	313.135	318.183	318.182	318.183
3357	308.152	1	56.11			0	0	55.55	56.53	2	3748573	313.138	313.137	313.138	318.186	318.186	318.186
3360	308.183	1	58.79			0	0	58.49	58.92	2	34141.1	313.168	313.168	313.169	318.217	318.216	318.217
3361	308.186	1	59.92			0	0	59.55	60.31	2	135080	313.171	313.17	313.171	318.219	318.219	318.22
3362	308.186	1	58.06			0	0	57.48	58.49	2	407692	313.171	313.17	313.171	318.219	318.219	318.22
3363	308.197	1	56.53			0	0	55.9	57.23	2	2448212	313.182	313.182	313.183	318.23	318.23	318.231
3364	308.197	1	59.67			0	0	59.05	59.93	2	65781.6	313.182	313.182	313.183	318.23	318.23	318.231
3365	308.201	1	56.53			0	0	56.07	56.79	2	5.60958e+06	313.186	313.186	313.187	318.235	318.234	318.235
3366	308.207	1	59.58			0	0	58.44	60.27	2	1.17233e+06	313.192	313.192	313.192	318.24	318.24	318.241
3367	308.222	1	59.28			0	0	58.97	59.85	2	311484	313.207	313.207	313.208	318.256	318.255	318.256
3368	308.222	1	56.71			0	0	55.95	57.23	2	5252201	313.207	313.207	313.208	318.256	318.255	318.256
3369	308.222	1	58.24			0	0	57.94	58.97	2	938667	313.207	313.207	313.208	318.256	318.255	318.256
3370	308.222	1	57.73			0	0	57.23	57.94	2	1.24768e+06	313.207	313.207	313.208	318.256	318.255	318.256
3372	308.233	1	55.29			0	0	54.97	56.37	2	37166740	313.218	313.218	313.219	318.267	318.266	318.267
3375	308.9	6	59.01			0	0	58.55	59.24	3	41348.5	309.731	309.73	309.731	310.572	310.572	310.573
3377	308.018	1	62.43			0	0	62.21	62.65	2	187827	313.004	313.003	313.004	318.052	318.052	318.053
3378	308.103	1	61.6			0	0	61.29	61.78	2	26567.5	313.089	313.088	313.089	318.137	318.137	318.138
3380	308.124	1	63.5			0	0	63.27	63.72	2	224627	313.109	313.109	313.11	318.158	318.157	318.158
3382	308.134	1	62.82			0	0	62.65	63.26	2	49323.7	313.119	313.119	313.12	318.168	318.167	318.168
3383	308.147	1	62.82			0	0	62.25	63.17	2	47075.7	313.132	313.132	313.132	318.18	318.18	318.181
3384	308.147	1	63.36			0	0	63.07	63.67	2	49947.3	313.132	313.132	313.133	318.18	318.18	318.181
3386	308.155	1	60.4			0	0	60.07	60.98	2	559454	313.14	313.14	313.141	318.189	318.188	318.189
3389	308.186	1	60.69			0	0	60.22	61.06	2	145261	313.171	313.17	313.171	318.219	318.219	318.22
3402	308.9	1	65.29			0	0	64.68	65.73	2	332012	313.885	313.885	313.886	318.934	318.933	318.934
3403	308.9	1	67.19			0	0	66.99	67.81	2	285397	313.885	313.885	313.886	318.934	318.933	318.934
3460	309.682	2	25.26			0	0	24.93	25.87	2	104606408	312.175	312.174	312.175	314.699	314.698	314.699
3474	309.217	1	54.62			0	0	54.05	55.02	2	2.38957e+06	314.202	314.202	314.203	319.251	319.25	319.251
3478	309.05	1	58.92			0	0	58.59	59.29	2	62755.3	314.035	314.035	314.035	319.083	319.083	319.084
3480	309.09	1	58.02			0	0	57.53	58.49	3	4183970	314.076	314.075	314.076	319.124	319.124	319.124
3481	309.095	1	58.75			0	0	57.99	59.24	3	729624	314.08	314.079	314.08	319.128	319.128	319.129
3484	309.095	1	59.5			0	0	59.24	59.97	2	370157	314.08	314.079	314.08	319.128	319.128	319.129
3485	309.11	1	59.82			0	0	58.24	60.86	3	659787	314.095	314.095	314.096	319.144	319.143	319.144
3486	309.131	1	55.75			0	0	53.85	56.02	2	7.38747e+06	314.116	314.116	314.117	319.164	319.164	319.165
3488	309.131	1	58.97			0	0	58.76	59.16	2	1.89966e+06	314.116	314.116	314.117	319.165	319.164	319.165
3489	309.131	1	56.81			0	0	56.56	57.23	2	4.68933e+06	314.116	314.116	314.117	319.165	319.164	319.165
3490	309.131	1	58.06			0	0	57.23	58.81	2	13546700	314.116	314.116	314.117	319.165	319.164	319.165
3491	309.131	1	59.62			0	0	59.16	60.41	3	8085612	314.116	314.116	314.117	319.165	319.164	319.165
3492	309.133	1	59.27			0	0	58.94	59.66	2	172984	314.118	314.118	314.119	319.167	319.166	319.167
3493	309.133	1	58.76			0	0	58.19	59	2	148797	314.118	314.118	314.119	319.167	319.166	319.167
3494	309.133	1	57.02			0	0	56.79	57.84	2	333619	314.118	314.118	314.119	319.167	319.166	319.167
3495	309.133	1	56.68			0	0	56.42	57.28	2	144282	314.118	314.118	314.119	319.167	319.166	319.167
3497	309.167	1	57.65			0	0	57.33	58.14	2	3.42324e+06	314.152	314.152	314.153	319.201	319.2	319.201
3498	309.167	1	59.13			0	0	58.92	59.39	3	1.49838e+06	314.152	314.152	314.153	319.201	319.2	319.201
3499	309.167	1	57.09			0	0	56.47	57.33	2	3.60201e+06	314.152	314.152	314.153	319.201	319.2	319.201
3500	309.167	1	58.58			0	0	58.14	58.92	3	3.61577e+06	314.152	314.152	314.153	319.201	319.2	319.201
3501	309.167	1	59.66			0	0	59.24	60.56	3	8392609	314.153	314.152	314.153	319.201	319.2	319.201
3502	309.17	1	59.19			0	0	58.97	59.85	3	1.15193e+06	314.155	314.154	314.155	319.203	319.203	319.204
3503	309.17	1	58.87			0	0	58.29	59.15	3	893733	314.155	314.154	314.155	319.203	319.203	319.204
3505	309.179	1	56.88			0	0	56.56	57.33	2	133776	314.164	314.163	314.164	319.212	319.212	319.213
3506	309.181	1	59.62			0	0	59.18	59.89	2	86075.2	314.166	314.166	314.167	319.214	319.214	319.215
3507	309.181	1	58.18			0	0	57.53	59	2	180086	314.166	314.166	314.167	319.214	319.214	319.215
3509	309.183	1	59.84			0	0	59.34	60.36	3	1.31284e+06	314.168	314.167	314.168	319.216	319.216	319.217
3510	309.191	1	57			0	0	56.71	57.53	2	389855	314.176	314.176	314.177	319.224	319.224	319.225
3511	309.204	1	58.02			0	0	57.38	58.44	2	112615	314.189	314.188	314.189	319.237	319.237	319.238
3513	309.206	1	59.23			0	0	58.94	59.8	3	1.34982e+06	314.191	314.191	314.192	319.24	319.239	319.24
3514	309.206	1	58.76			0	0	58.19	59	3	934331	314.191	314.191	314.192	319.24	319.239	319.24
3515	309.206	1	57.69			0	0	57.23	58.39	2	3.44055e+06	314.191	314.191	314.192	319.24	319.239	319.24
3516	309.206	1	56.81			0	0	56.47	57.23	2	1993983	314.191	314.191	314.192	319.24	319.239	319.24
3518	309.217	1	55.42			0	0	54.92	55.97	2	3.05098e+06	314.202	314.202	314.203	319.251	319.25	319.251
3520	309.217	1	56.54			0	0	55.9	56.86	2	14149863	314.202	314.202	314.203	319.251	319.25	319.251
3523	309.227	1	57.24			0	0	56.79	58.65	2	19272726	314.212	314.212	314.213	319.261	319.26	319.261
3529	309.254	1	56.54			0	0	55.9	57.03	2	80063296	314.239	314.238	314.239	319.287	319.287	319.288
3534	309.049	10	62.32			0	0	61.7	63.1	3	27149.8	309.548	309.547	309.548	310.052	310.052	310.053
3536	309.05	1	60.04			0	0	59.6	60.46	2	70251.7	314.035	314.035	314.036	319.083	319.083	319.084
3543	309.101	9	64.59			0	0	64.17	65.68	3	394226	309.655	309.654	309.655	310.216	310.215	310.216
3547	309.11	1	62.38			0	0	62	62.76	3	172460	314.095	314.095	314.096	319.144	319.143	319.144
3549	309.131	1	63.46			0	0	63.1	64.49	3	1.74322e+06	314.116	314.116	314.117	319.164	319.164	319.165
3550	309.131	1	62.63			0	0	62.36	63.1	3	1.71758e+06	314.116	314.116	314.117	319.165	319.164	319.165
3551	309.131	1	61.58			0	0	61.38	62.36	3	4517587	314.116	314.116	314.117	319.165	319.164	319.165
3552	309.131	1	60.87			0	0	60.41	61.43	2	7.86074e+06	314.116	314.116	314.117	319.165	319.164	319.165
3553	309.133	1	60.04			0	0	59.44	60.62	2	220488	314.118	314.118	314.119	319.167	319.166	319.167
3555	309.133	1	62.13			0	0	61.7	63.17	2	141113	314.118	314.118	314.119	319.167	319.166	319.167
3556	309.133	1	63.24			0	0	62.92	63.47	2	64676.5	314.118	314.118	314.119	319.167	319.166	319.167
3557	309.133	1	64.71			0	0	64.4	64.84	2	29223.6	314.118	314.118	314.119	319.167	319.166	319.167
3559	309.137	1	62.13			0	0	61.7	62.65	2	71369.9	314.122	314.122	314.122	319.17	319.17	319.171
3561	309.137	1	64.46			0	0	64.17	66.47	2	136691	314.122	314.122	314.123	319.171	319.17	319.171
3562	309.146	1	61.09			0	0	60.73	61.71	2	138397	314.131	314.131	314.132	319.18	319.179	319.18
3564	309.149	1	60.63			0	0	60.22	61.14	2	96273	314.134	314.133	314.134	319.182	319.182	319.183
3565	309.152	1	60.46			0	0	60.18	60.86	2	68251.1	314.137	314.137	314.138	319.186	319.185	319.186
3567	309.167	1	64.96			0	0	64.81	65.99	2	548832	314.152	314.152	314.153	319.201	319.2	319.201
3569	309.167	1	62.59			0	0	62.37	62.87	3	1.01661e+06	314.152	314.152	314.153	319.201	319.2	319.201
3570	309.167	1	63.64			0	0	63.26	64.51	3	1.89672e+06	314.153	314.152	314.153	319.201	319.2	319.201
3571	309.167	1	60.74			0	0	60.41	61.58	3	3.9813e+06	314.153	314.152	314.153	319.201	319.2	319.201
3572	309.167	1	63.28			0	0	62.86	63.48	3	1683342	314.153	314.152	314.153	319.201	319.2	319.201
3574	309.167	1	62.12			0	0	61.58	62.41	4	2.20346e+06	314.153	314.152	314.153	319.201	319.201	319.201
3575	309.17	1	62.02			0	0	61.75	62.86	2	1349958	314.155	314.154	314.155	319.203	319.203	319.204
3576	309.17	1	60.18			0	0	59.66	60.86	3	2.35804e+06	314.155	314.154	314.155	319.203	319.203	319.204
3577	309.17	1	61.42			0	0	60.84	61.75	3	2.85586e+06	314.155	314.154	314.155	319.203	319.203	319.204
3578	309.17	1	63.11			0	0	62.65	63.47	3	843134	314.155	314.154	314.155	319.203	319.203	319.204
3579	309.17	1	63.82			0	0	63.43	64.1	2	682370	314.155	314.154	314.155	319.203	319.203	319.204
3580	309.17	1	64.37			0	0	63.9	64.6	3	496755	314.155	314.154	314.155	319.203	319.203	319.204
3581	309.183	1	60.97			0	0	60.65	61.43	2	67655.3	314.168	314.167	314.168	319.216	319.216	319.217
3588	309.204	1	63.5			0	0	62.65	64.77	3	545205	314.189	314.188	314.189	319.237	319.237	319.238
3591	309.206	1	61.07			0	0	60.86	61.73	3	1.0783e+06	314.191	314.191	314.192	319.24	319.239	319.24
3592	309.206	1	60.49			0	0	59.8	61.04	2	1.69798e+06	314.191	314.191	314.192	319.24	319.239	319.24
3594	309.206	1	63.19			0	0	62.75	63.63	3	643315	314.191	314.191	314.192	319.24	319.239	319.24
3601	309.9	8	62.43			0	0	62.2	62.71	3	46257.3	310.523	310.523	310.524	311.154	311.154	311.155
3602	309.131	1	66.71			0	0	66.45	67.25	2	37104	314.116	314.116	314.117	319.164	319.164	319.165
3604	309.17	1	65.15			0	0	64.84	66.4	2	1.04894e+06	314.155	314.154	314.155	319.203	319.203	319.204
3605	309.17	1	66.79			0	0	66.19	67.81	2	600828	314.155	314.154	314.155	319.203	319.203	319.204
3608	309.206	1	65.44			0	0	64.86	66.45	2	746314	314.191	314.191	314.192	319.24	319.239	319.24
3613	309.227	1	67.27			0	0	66.71	67.76	2	41678.6	314.212	314.212	314.213	319.261	319.26	319.261
3655	310.176	1	24.53			0	0	24.14	25.13	3	20227186	315.161	315.161	315.162	320.21	320.209	320.21
3656	310.703	2	24.42			0	0	24.2	24.63	2	854753	313.195	313.195	313.196	315.719	315.719	315.72
3657	310.182	2	26.56			0	0	26.16	26.95	2	12063991	312.674	312.674	312.675	315.199	315.198	315.199
3661	310.698	2	27.18			0	0	26.95	27.52	2	13087349	313.19	313.19	313.191	315.714	315.714	315.715
3662	310.698	1	26.42			0	0	25.92	26.66	2	2.81733e+06	315.683	315.682	315.683	320.731	320.731	320.732
3663	310.71	2	25.56			0	0	25.13	25.77	2	2.14184e+06	313.203	313.202	313.203	315.727	315.726	315.727
3664	310.135	2	33.42			0	0	33.16	33.71	2	54047704	312.627	312.627	312.628	315.152	315.151	315.152
3665	310.176	1	30.3			0	0	29.97	30.65	2	58358380	315.161	315.161	315.162	320.21	320.209	320.21
3667	310.674	2	37.31			0	0	37.02	37.83	2	229378912	313.166	313.166	313.167	315.691	315.69	315.691
3668	310.145	2	43.13			0	0	42.85	43.36	2	17041816	312.638	312.638	312.638	315.162	315.162	315.163
3673	310.058	1	59.26			0	0	59.05	59.55	2	216715	315.044	315.043	315.044	320.092	320.092	320.092
3678	310.201	1	57.2			0	0	56.73	58.44	2	1.32117e+06	315.186	315.186	315.187	320.235	320.234	320.235
3679	310.201	1	58.72			0	0	58.34	59.44	2	371492	315.187	315.186	315.187	320.235	320.234	320.235
3682	310.222	1	58.76			0	0	57.99	59.7	2	1.44796e+06	315.208	315.207	315.208	320.256	320.256	320.257
3683	310.238	1	58			0	0	56.91	58.69	2	443464	315.223	315.222	315.223	320.271	320.271	320.272
3684	310.238	1	59.83			0	0	59.18	60.56	2	282785	315.223	315.222	315.223	320.271	320.271	320.272
3685	310.238	1	58.92			0	0	58.69	59.18	2	109118	315.223	315.222	315.223	320.271	320.271	320.272
3687	310.274	1	56.54			0	0	56.07	56.73	2	2340875	315.259	315.259	315.26	320.308	320.307	320.308
3688	310.095	1	62.13			0	0	61.88	62.37	2	33985.4	315.08	315.08	315.08	320.128	320.128	320.129
3689	310.096	1	61.17			0	0	60.88	61.51	2	1.3473e+06	315.082	315.081	315.082	320.13	320.13	320.13
3690	310.103	1	62.57			0	0	62.2	62.76	2	88284.4	315.089	315.088	315.089	320.137	320.137	320.137
3691	310.126	1	61.74			0	0	61.38	62.12	3	1.30172e+06	315.111	315.111	315.112	320.16	320.159	320.16
3692	310.134	1	62.12			0	0	61.83	62.39	2	174358	315.119	315.119	315.12	320.168	320.167	320.168
3693	310.165	1	64.82			0	0	64.19	65.41	2	56912.2	315.15	315.15	315.151	320.199	320.198	320.199
3694	310.165	1	60.05			0	0	59.55	61.14	2	267714	315.15	315.15	315.151	320.199	320.198	320.199
3695	310.186	1	60.96			0	0	60.6	61.75	2	64902.1	315.171	315.171	315.172	320.22	320.219	320.22
3697	310.201	1	60.62			0	0	59.93	61.31	3	206221	315.187	315.186	315.187	320.235	320.234	320.235
3698	310.201	1	62.55			0	0	62.2	62.92	2	71292.3	315.187	315.186	315.187	320.235	320.234	320.235
3699	310.201	1	64.1			0	0	63.71	64.57	2	428788	315.187	315.186	315.187	320.235	320.234	320.235
3700	310.201	1	62.08			0	0	61.53	62.35	2	62549.2	315.187	315.186	315.187	320.235	320.234	320.235
3701	310.238	1	62.29			0	0	61.98	62.78	2	108425	315.223	315.222	315.223	320.271	320.271	320.272
3702	310.238	1	61.28			0	0	60.56	61.58	2	212437	315.223	315.222	315.223	320.271	320.271	320.272
3704	310.246	1	62.49			0	0	61.95	62.92	2	32059.6	315.231	315.231	315.232	320.279	320.279	320.28
3762	311.208	1	26.54			0	0	26.36	26.85	2	15769904	316.193	316.193	316.193	321.241	321.241	321.242
3764	311.658	2	28.79			0	0	28.37	29.13	2	27352348	314.151	314.151	314.152	316.675	316.675	316.676
3766	311.682	2	28.38			0	0	28.14	29.13	3	264518336	314.174	314.174	314.175	316.698	316.698	316.699
3771	311.16	1	33.3			0	0	33.01	33.71	3	35535928	316.145	316.145	316.146	321.194	321.193	321.194
3772	311.16	1	32.29			0	0	32.03	32.59	2	18631656	316.145	316.145	316.146	321.194	321.193	321.194
3773	311.16	1	33.62			0	0	33.11	33.86	3	42026752	316.145	316.145	316.146	321.194	321.193	321.194
3775	311.19	2	32			0	0	31.78	32.39	2	7122905	313.682	313.682	313.683	316.206	316.206	316.207
3776	311.208	1	32.55			0	0	32.29	32.9	2	19485392	316.193	316.193	316.194	321.242	321.241	321.242
3778	311.682	2	32.55			2	1	32.04	33.66	4	1916562432	314.174	314.174	314.175	316.698	316.698	316.699
3779	311.7	2	30.28			0	0	30.02	30.6	2	17303410	314.192	314.192	314.193	316.717	316.716	316.717
3782	311.16	1	43.77			0	0	43.25	44.38	2	15411432	316.145	316.145	316.146	321.194	321.193	321.194
3787	311.116	1	49.65			0	0	49.35	49.97	2	5.09674e+06	316.101	316.1	316.101	321.149	321.149	321.15
3791	311.233	1	49.61			0	0	49.24	49.86	2	296026	316.218	316.218	316.219	321.267	321.266	321.267
3804	311.113	1	57.33			0	0	57.08	57.79	2	153861	316.098	316.097	316.098	321.146	321.146	321.147
3805	311.126	1	58.67			0	0	57.64	59.55	2	335957	316.111	316.11	316.111	321.159	321.159	321.16
3809	311.147	1	58.12			0	0	57.84	58.29	2	1.51435e+06	316.132	316.131	316.132	321.18	321.18	321.181
3811	311.147	1	59.97			0	0	59.7	60.62	3	8648837	316.132	316.131	316.132	321.18	321.18	321.181
3812	311.147	1	59.43			0	0	59.05	59.75	3	7.60819e+06	316.132	316.131	316.132	321.18	321.18	321.181
3813	311.147	1	58.9			0	0	58.29	59.05	3	5.21737e+06	316.132	316.131	316.132	321.18	321.18	321.181
3815	311.149	1	59.72			0	0	59.34	60.27	2	402136	316.134	316.134	316.135	321.182	321.182	321.183
3816	311.149	1	58.6			0	0	58.04	58.92	3	435413	316.134	316.134	316.135	321.182	321.182	321.183
3817	311.149	1	57.98			0	0	57.43	58.39	2	410334	316.134	316.134	316.135	321.183	321.182	321.183
3818	311.149	1	57.6			0	0	57.23	58.44	2	476376	316.134	316.134	316.135	321.183	321.182	321.183
3821	311.168	1	56.97			0	0	56.52	58.55	2	188805	316.153	316.152	316.153	321.201	321.201	321.202
3823	311.183	1	57.08			0	0	56.42	57.58	2	1256181	316.168	316.168	316.169	321.216	321.216	321.217
3824	311.183	1	59.01			0	0	58.39	59.39	2	1.55531e+06	316.168	316.168	316.169	321.217	321.216	321.217
3825	311.183	1	57.91			0	0	57.58	58.55	3	1172143	316.168	316.168	316.169	321.217	321.216	321.217
3826	311.183	1	59.64			0	0	59.39	60.6	2	1.12564e+06	316.168	316.168	316.169	321.217	321.216	321.217
3827	311.185	1	59.18			0	0	58.86	59.63	2	1.07067e+06	316.17	316.17	316.171	321.219	321.218	321.219
3828	311.185	1	57.99			0	0	57.38	58.24	2	1.26251e+06	316.17	316.17	316.171	321.219	321.218	321.219
3831	311.185	1	56.71			0	0	56.22	56.91	2	740420	316.171	316.17	316.171	321.219	321.218	321.219
3832	311.197	1	56.54			0	0	55.9	58.34	2	3904151	316.182	316.181	316.182	321.23	321.23	321.231
3833	311.222	1	59.19			0	0	58.69	59.66	3	858178	316.207	316.206	316.207	321.255	321.255	321.256
3836	311.233	1	56.55			0	0	55.9	57	2	10813491	316.218	316.218	316.219	321.267	321.266	321.267
3837	311.233	1	58.45			0	0	57.99	59	2	662773	316.218	316.218	316.219	321.267	321.266	321.267
3839	311.233	1	57.25			0	0	56.91	57.99	2	2.01256e+06	316.218	316.218	316.219	321.267	321.266	321.267
3847	311.098	9	64.63			0	0	64.17	66.11	3	896979	311.652	311.652	311.652	312.213	312.212	312.213
3849	311.11	1	60.87			0	0	60.41	61.24	2	163628	316.095	316.095	316.096	321.144	321.143	321.144
3851	311.116	1	60.63			0	0	60.03	61.38	2	220803	316.101	316.101	316.102	321.15	321.149	321.15
3854	311.117	1	63.11			0	0	62.86	63.58	2	162414	316.102	316.101	316.102	321.15	321.15	321.151
3855	311.125	1	64.39			0	0	64	64.81	2	195364	316.111	316.11	316.111	321.159	321.159	321.16
3862	311.147	1	64.6			0	0	64.19	64.81	2	140493	316.132	316.131	316.132	321.18	321.18	321.181
3863	311.147	1	63.41			0	0	62.92	63.88	3	738420	316.132	316.131	316.132	321.18	321.18	321.181
3864	311.147	1	61.48			0	0	61.29	61.7	2	955848	316.132	316.131	316.132	321.18	321.18	321.181
3866	311.147	1	61.04			0	0	60.62	61.29	2	2.23593e+06	316.132	316.131	316.132	321.18	321.18	321.181
3867	311.147	1	62.18			0	0	61.65	62.8	3	2.89437e+06	316.132	316.131	316.132	321.18	321.18	321.181
3868	311.149	1	60.71			0	0	60.27	61.03	2	469218	316.134	316.134	316.135	321.182	321.182	321.183
3869	311.149	1	61.54			0	0	61.03	62.16	3	799694	316.134	316.134	316.135	321.183	321.182	321.183
3871	311.149	1	62.58			0	0	62.16	63.44	2	575829	316.134	316.134	316.135	321.183	321.182	321.183
3872	311.149	1	64.9			0	0	64.51	65.9	2	330490	316.134	316.134	316.135	321.183	321.182	321.183
3874	311.183	1	63.9			0	0	63.68	64.75	2	332808	316.168	316.168	316.169	321.217	321.216	321.217
3875	311.183	1	62.13			0	0	61.88	62.58	2	521604	316.168	316.168	316.169	321.217	321.216	321.217
3876	311.183	1	63.28			0	0	62.97	63.65	2	211770	316.168	316.168	316.169	321.217	321.216	321.217
3878	311.183	1	62.74			0	0	62.37	62.97	2	132379	316.168	316.168	316.169	321.217	321.216	321.217
3879	311.183	1	63.57			0	0	63.43	64.1	2	109618	316.168	316.168	316.169	321.217	321.216	321.217
3880	311.183	1	60.88			0	0	60.6	61.43	2	1.00323e+06	316.168	316.168	316.169	321.217	321.216	321.217
3881	311.185	1	60.98			0	0	60.62	61.14	2	493180	316.17	316.17	316.171	321.219	321.218	321.219
3882	311.185	1	61.54			0	0	61.33	61.99	2	1.0692e+06	316.17	316.17	316.171	321.219	321.218	321.219
3884	311.185	1	62.66			0	0	62.57	63.23	2	907159	316.171	316.17	316.171	321.219	321.218	321.219
3885	311.185	1	63.44			0	0	63.23	63.72	3	705590	316.171	316.17	316.171	321.219	321.218	321.219
3886	311.185	1	62.27			0	0	61.98	62.59	3	954192	316.171	316.17	316.171	321.219	321.218	321.219
3887	311.185	1	61.29			0	0	61.08	61.33	2	260739	316.171	316.17	316.171	321.219	321.218	321.219
3888	311.185	1	64.61			0	0	64.4	65	2	300608	316.171	316.17	316.171	321.219	321.218	321.219
3889	311.185	1	64.05			0	0	63.71	64.4	3	813527	316.171	316.17	316.171	321.219	321.218	321.219
3892	311.219	1	63.46			0	0	62.87	64.77	2	303284	316.204	316.204	316.205	321.253	321.252	321.253
3893	311.222	1	61.08			0	0	60.86	61.3	3	413788	316.207	316.206	316.207	321.255	321.255	321.256
3894	311.222	1	63.12			0	0	62.87	63.47	2	466435	316.207	316.206	316.207	321.255	321.255	321.256
3895	311.222	1	60.07			0	0	59.49	60.62	2	1.15089e+06	316.207	316.206	316.207	321.255	321.255	321.256
3898	311.269	1	60.82			0	0	60.18	61.58	2	142321	316.254	316.254	316.255	321.303	321.302	321.303
3900	311.147	1	65.03			0	0	64.61	65.56	2	81068.5	316.132	316.131	316.132	321.18	321.18	321.181
3903	311.185	1	66			0	0	65.51	66.54	3	442965	316.171	316.17	316.171	321.219	321.218	321.219
3960	312.181	2	26.36			0	0	26.06	26.71	2	44899336	314.673	314.673	314.674	317.198	317.197	317.198
3963	312.679	2	29.97			0	0	29.78	30.5	2	278812672	315.171	315.171	315.172	317.696	317.695	317.696
3964	312.161	2	30.04			0	0	29.81	30.65	2	21613080	314.654	314.653	314.654	317.178	317.177	317.178
3965	312.173	2	34.4			0	0	34.11	35.57	5	3014695168	314.666	314.666	314.667	317.19	317.19	317.191
3966	312.174	2	33.13			0	0	32.85	33.71	2	7.63012e+06	314.666	314.666	314.667	317.19	317.19	317.191
3968	312.181	2	32.49			0	0	32.29	32.91	2	12550659	314.673	314.673	314.674	317.198	317.197	317.198
3970	312.192	2	31.88			0	0	31.63	32.59	2	861187392	314.684	314.684	314.685	317.209	317.208	317.209
3972	312.639	2	33.61			0	0	33.4	34.01	2	12691499	315.131	315.131	315.132	317.655	317.655	317.656
3978	312.228	1	48.41			0	0	48.04	48.97	2	207821056	317.213	317.213	317.214	322.262	322.261	322.262
3980	312.69	2	46.16			0	0	45.92	46.58	2	12687305	315.182	315.182	315.183	317.706	317.706	317.707
3982	312.022	1	56.73			0	0	56.53	57.08	2	1464918	317.007	317.006	317.007	322.055	322.055	322.056
3985	312.126	1	59.17			0	0	58.81	59.43	2	88084.9	317.112	317.111	317.112	322.16	322.16	322.16
3986	312.144	1	57.11			0	0	56.81	57.58	2	305198	317.129	317.129	317.13	322.178	322.177	322.178
3987	312.144	1	59.49			0	0	59.16	59.7	2	82043	317.129	317.129	317.13	322.178	322.177	322.178
3988	312.15	1	56.87			0	0	56.52	57.84	2	998072	317.135	317.135	317.136	322.183	322.183	322.184
3993	312.196	1	56.54			0	0	55.95	56.95	2	1.78571e+06	317.181	317.181	317.181	322.229	322.229	322.23
3996	312.217	1	58.99			0	0	58.76	59.93	2	1.03178e+06	317.202	317.202	317.203	322.251	322.25	322.251
3997	312.217	1	58.5			0	0	58.09	58.81	2	546464	317.202	317.202	317.203	322.251	322.25	322.251
3998	312.217	1	57.21			0	0	56.91	58.19	2	1.16686e+06	317.202	317.202	317.203	322.251	322.25	322.251
3999	312.217	1	56.56			0	0	56.07	56.91	2	1120460	317.202	317.202	317.203	322.251	322.25	322.251
4004	312.092	1	61.17			0	0	60.98	61.6	2	164049	317.077	317.077	317.078	322.126	322.125	322.126
4006	312.11	1	61.49			0	0	61.19	62.12	2	202835	317.096	317.095	317.096	322.144	322.144	322.145
4008	312.123	1	63.72			0	0	63.43	63.94	2	42156.6	317.108	317.108	317.109	322.157	322.156	322.157
4012	312.174	1	63.66			0	0	63.17	63.91	2	29548.6	317.159	317.158	317.159	322.207	322.207	322.208
4014	312.181	1	60.62			0	0	59.97	61.08	2	379801	317.166	317.165	317.166	322.214	322.214	322.215
4015	312.181	1	61.31			0	0	61.08	61.7	2	140889	317.166	317.165	317.166	322.214	322.214	322.215
4017	312.181	1	61.98			0	0	61.52	62.14	2	200137	317.166	317.165	317.166	322.214	322.214	322.215
4019	312.181	1	63.48			0	0	63.1	63.82	2	73109.9	317.166	317.165	317.166	322.214	322.214	322.215
4020	312.189	1	62.86			0	0	62.66	63.3	2	78576.2	317.174	317.173	317.174	322.222	322.222	322.223
4021	312.189	1	60.21			0	0	59.43	60.62	2	308507	317.174	317.173	317.174	322.222	322.222	322.223
4022	312.192	1	63.12			0	0	62.86	63.38	2	211797	317.177	317.177	317.177	322.225	322.225	322.226
4023	312.204	1	63.12			0	0	62.84	63.35	2	63123.7	317.189	317.189	317.19	322.238	322.237	322.238
4026	312.217	1	62.79			0	0	62.18	63.02	2	137389	317.202	317.202	317.203	322.251	322.25	322.251
4027	312.217	1	64.13			0	0	63.64	65.58	2	1.05137e+06	317.202	317.202	317.203	322.251	322.25	322.251
4029	312.253	1	60.56			0	0	59.63	60.88	3	720891	317.239	317.238	317.239	322.287	322.286	322.287
4083	313.144	1	24.19			0	0	23.99	24.42	2	793189	318.129	318.128	318.129	323.177	323.177	323.178
4087	313.027	1	26.2			0	0	25.92	26.61	3	11125174	318.012	318.011	318.012	323.06	323.06	323.061
4088	313.21	1	25.27			0	0	24.98	25.61	2	24734182	318.195	318.194	318.195	323.243	323.243	323.244
4091	313.122	1	31.97			0	0	31.73	32.59	4	358273600	318.107	318.106	318.107	323.155	323.155	323.156
4095	313.645	2	33.76			0	0	33.35	34.01	2	7689468	316.137	316.137	316.138	318.662	318.661	318.662
4103	313.155	1	45.62			0	0	45.3	46.84	4	4103416576	318.14	318.139	318.14	323.188	323.188	323.189
4111	313.146	2	50.93			0	0	50.65	51.37	2	9355381	315.639	315.639	315.639	318.163	318.163	318.164
4115	313.155	1	54.66			0	0	53.85	55.02	2	11120924	318.14	318.139	318.14	323.188	323.188	323.189
4122	313.212	1	54.97			0	0	54.56	55.12	2	4593510	318.197	318.197	318.198	323.246	323.245	323.246
4129	313.092	12	56.66			0	0	56.17	57.58	3	2.81106e+06	313.507	313.507	313.508	313.928	313.927	313.928
4131	313.092	1	57.64			0	0	57.18	58.74	2	885582	318.077	318.077	318.078	323.125	323.125	323.126
4137	313.126	1	59.17			0	0	58.97	60.31	2	158094	318.111	318.111	318.111	323.159	323.159	323.16
4138	313.128	1	58.03			0	0	57.43	58.24	2	299499	318.113	318.113	318.114	323.162	323.161	323.162
4139	313.128	1	56.99			0	0	56.52	57.7	2	361341	318.113	318.113	318.114	323.162	323.161	323.162
4140	313.128	1	58.53			0	0	58.19	59.16	2	430573	318.113	318.113	318.114	323.162	323.161	323.162
4141	313.141	1	56.67			0	0	55.9	57.33	2	1.4825e+06	318.126	318.126	318.127	323.175	323.174	323.175
4142	313.143	1	56.19			0	0	55.95	56.53	2	610798	318.129	318.128	318.129	323.177	323.177	323.177
4145	313.144	1	56.5			0	0	56.32	57.03	2	708875	318.129	318.128	318.129	323.177	323.177	323.178
4146	313.144	1	59.38			0	0	58.59	59.89	2	201766	318.129	318.128	318.129	323.177	323.177	323.178
4152	313.155	1	56.54			0	0	55.9	57.33	2	3.06506e+06	318.14	318.139	318.14	323.188	323.188	323.189
4154	313.162	1	59.15			0	0	58.44	59.24	2	619258	318.147	318.147	318.148	323.196	323.195	323.196
4155	313.162	1	57.63			0	0	57.38	58.44	2	989297	318.147	318.147	318.148	323.196	323.195	323.196
4156	313.162	1	57.17			0	0	56.77	57.84	3	2.59725e+06	318.147	318.147	318.148	323.196	323.195	323.196
4157	313.162	1	56.74			0	0	56.52	56.91	2	1.12187e+06	318.147	318.147	318.148	323.196	323.195	323.196
4158	313.162	1	59.58			0	0	58.44	60.22	3	3.45095e+06	318.147	318.147	318.148	323.196	323.195	323.196
4160	313.165	1	59.15			0	0	58.94	59.6	2	1.07526e+06	318.15	318.149	318.15	323.198	323.198	323.199
4161	313.165	1	57.43			0	0	57.23	57.75	2	676395	318.15	318.149	318.15	323.198	323.198	323.199
4162	313.165	1	57.11			0	0	56.52	57.58	2	890274	318.15	318.149	318.15	323.198	323.198	323.199
4163	313.165	1	58.06			0	0	57.7	58.44	2	672098	318.15	318.149	318.15	323.198	323.198	323.199
4164	313.165	1	58.69			0	0	58.29	58.97	2	1.0183e+06	318.15	318.149	318.15	323.198	323.198	323.199
4166	313.183	1	58.94			0	0	57.75	59.24	2	563289	318.168	318.168	318.169	323.217	323.216	323.217
4168	313.191	1	56.53			0	0	55.85	56.86	2	1.87874e+06	318.176	318.176	318.177	323.225	323.224	323.225
4169	313.191	1	55.42			0	0	55.02	55.95	2	7951183	318.176	318.176	318.177	323.225	323.224	323.225
4171	313.199	1	59.05			0	0	58.44	59.34	2	276578	318.184	318.183	318.184	323.232	323.232	323.233
4172	313.199	1	59.55			0	0	59.19	60.46	2	360887	318.184	318.183	318.184	323.232	323.232	323.233
4175	313.212	1	55.26			0	0	55.12	55.97	2	4.10956e+06	318.197	318.197	318.198	323.246	323.245	323.246
4179	313.227	1	56.53			0	0	56.02	56.74	2	3.75934e+06	318.213	318.212	318.213	323.261	323.261	323.262
4181	313.237	1	58.73			0	0	58.29	59.15	2	328804	318.223	318.222	318.223	323.271	323.27	323.271
4182	313.237	1	57.72			0	0	57.28	58.29	2	342464	318.223	318.222	318.223	323.271	323.27	323.271
4184	313.249	1	57.27			0	0	56.81	57.63	2	380748	318.234	318.233	318.234	323.282	323.282	323.283
4186	313.058	1	64.13			0	0	63.91	64.49	2	269037	318.043	318.043	318.044	323.092	323.091	323.092
4187	313.071	11	62.06			0	0	61.77	62.37	3	194978	313.524	313.523	313.524	313.983	313.982	313.983
4188	313.084	1	62.18			0	0	61.96	62.4	2	39143.6	318.069	318.068	318.069	323.117	323.117	323.118
4189	313.089	1	62.58			0	0	61.99	63.09	2	73672.2	318.075	318.074	318.075	323.123	323.123	323.124
4198	313.128	1	61.39			0	0	60.82	61.65	2	102091	318.113	318.113	318.114	323.162	323.161	323.162
4201	313.128	1	62.12			0	0	61.65	62.37	2	46903.3	318.113	318.113	318.114	323.162	323.161	323.162
4202	313.128	1	60.41			0	0	60.18	60.82	2	152685	318.113	318.113	318.114	323.162	323.161	323.162
4204	313.132	12	62.18			0	0	61.58	62.57	3	22647.6	313.547	313.547	313.548	313.968	313.968	313.969
4206	313.141	1	61.54			0	0	60.93	61.94	2	112811	318.126	318.126	318.127	323.175	323.174	323.175
4207	313.141	1	60.61			0	0	60.27	60.93	2	39474.8	318.126	318.126	318.127	323.175	323.174	323.175
4210	313.144	1	62			0	0	61.75	62.2	2	54730.8	318.129	318.128	318.129	323.177	323.177	323.178
4211	313.15	1	63.11			0	0	62.84	63.47	2	155142	318.135	318.134	318.135	323.183	323.183	323.184
4213	313.155	1	62.46			0	0	62.21	62.84	2	56166.2	318.14	318.139	318.14	323.188	323.188	323.189
4214	313.155	1	63.12			0	0	62.84	63.44	2	54882.6	318.14	318.139	318.14	323.188	323.188	323.189
4216	313.156	2	64.12			0	0	63.88	64.49	2	241938	315.649	315.648	315.649	318.173	318.172	318.173
4217	313.162	1	63.48			0	0	63.1	63.64	2	68504.7	318.147	318.147	318.148	323.196	323.195	323.196
4219	313.162	1	60.47			0	0	60.07	61.29	2	313496	318.147	318.147	318.148	323.196	323.195	323.196
4220	313.162	1	61.66			0	0	61.19	62.2	2	643715	318.147	318.147	318.148	323.196	323.195	323.196
4221	313.162	1	63.91			0	0	63.58	64.19	2	96229.6	318.147	318.147	318.148	323.196	323.195	323.196
4222	313.162	1	62.43			0	0	62.16	62.76	2	108167	318.147	318.147	318.148	323.196	323.195	323.196
4223	313.165	1	62.63			0	0	62.36	62.84	2	540571	318.15	318.149	318.15	323.198	323.198	323.199
4224	313.165	1	60.98			0	0	60.62	61.29	2	640103	318.15	318.149	318.15	323.198	323.198	323.199
4225	313.165	1	60.37			0	0	60.18	60.73	2	444165	318.15	318.149	318.15	323.198	323.198	323.199
4226	313.165	1	61.42			0	0	61.08	61.6	2	195295	318.15	318.149	318.15	323.198	323.198	323.199
4228	313.165	1	63.24			0	0	62.84	63.49	2	564905	318.15	318.149	318.15	323.198	323.198	323.199
4229	313.165	1	64.08			0	0	63.71	64.51	2	474050	318.15	318.149	318.15	323.198	323.198	323.199
4233	313.183	1	62.6			0	0	62.12	62.84	2	982116	318.168	318.168	318.169	323.217	323.216	323.217
4234	313.183	1	63.89			0	0	63.65	64.12	2	594839	318.168	318.168	318.169	323.217	323.216	323.217
4235	313.183	1	61.06			0	0	59.24	61.53	2	1.82857e+06	318.168	318.168	318.169	323.217	323.216	323.217
4236	313.183	1	61.97			0	0	61.49	62.17	2	779073	318.168	318.168	318.169	323.217	323.216	323.217
4238	313.199	1	63.49			0	0	63.09	63.68	2	83771.6	318.184	318.183	318.184	323.232	323.232	323.233
4239	313.199	1	61.08			0	0	60.86	61.38	2	313474	318.184	318.183	318.184	323.232	323.232	323.233
4240	313.199	1	61.72			0	0	61.31	62.37	2	576756	318.184	318.183	318.184	323.232	323.232	323.233
4241	313.199	1	60.69			0	0	60.18	60.86	2	219224	318.184	318.183	318.184	323.232	323.232	323.233
4242	313.199	1	64.75			0	0	64.36	65.68	2	283427	318.184	318.183	318.184	323.232	323.232	323.233
4243	313.201	1	62.85			0	0	62.2	63.09	2	177644	318.186	318.186	318.187	323.235	323.234	323.235
4244	313.201	1	61.93			0	0	61.53	62.16	2	301256	318.186	318.186	318.187	323.235	323.234	323.235
4245	313.201	1	62.37			0	0	62.16	62.71	2	370176	318.186	318.186	318.187	323.235	323.234	323.235
4246	313.201	1	61.5			0	0	61.14	61.75	2	305328	318.186	318.186	318.187	323.235	323.234	323.235
4247	313.201	1	64.45			0	0	64.17	64.6	2	304984	318.186	318.186	318.187	323.235	323.234	323.235
4249	313.201	1	64.77			0	0	64.24	65.79	2	528285	318.186	318.186	318.187	323.235	323.234	323.235
4250	313.201	1	63.91			0	0	63.07	64.24	2	694059	318.186	318.186	318.187	323.235	323.234	323.235
4251	313.205	1	64.85			0	0	64.57	65.63	2	137392	318.19	318.19	318.191	323.239	323.238	323.239
4252	313.205	1	63.91			0	0	62.87	64.17	2	192707	318.19	318.19	318.191	323.239	323.238	323.239
4253	313.205	1	64.37			0	0	64.17	64.68	2	78907.9	318.19	318.19	318.191	323.239	323.238	323.239
4256	313.214	1	61.28			0	0	60.98	61.58	2	59820.3	318.199	318.199	318.2	323.247	323.247	323.248
4258	313.235	1	63.36			0	0	63.09	64.37	3	97591.8	318.22	318.22	318.221	323.269	323.268	323.269
4259	313.235	1	64.61			0	0	64.37	65	2	54836.5	318.22	318.22	318.221	323.269	323.268	323.269
4260	313.237	1	61.77			0	0	61.14	61.98	2	429843	318.223	318.222	318.223	323.271	323.27	323.271
4261	313.237	1	60.58			0	0	60.31	61.29	2	467554	318.223	318.222	318.223	323.271	323.27	323.271
4262	313.237	1	60.12			0	0	59.75	60.41	2	303673	318.223	318.222	318.223	323.271	323.27	323.271
4263	313.237	1	63.09			0	0	62.8	63.35	2	159499	318.223	318.222	318.223	323.271	323.27	323.271
4264	313.237	1	64.67			0	0	64.4	64.95	2	140256	318.223	318.222	318.223	323.271	323.27	323.271
4265	313.237	1	63.68			0	0	63.1	64.19	2	262382	318.223	318.222	318.223	323.271	323.27	323.271
4266	313.256	1	63.29			0	0	62.8	63.51	2	27039.7	318.241	318.241	318.242	323.289	323.289	323.29
4276	313.143	1	65.76			0	0	64.84	65.97	2	269425	318.129	318.128	318.129	323.177	323.177	323.178
4280	313.155	1	66.25			0	0	65.98	66.64	2	31297.1	318.14	318.139	318.14	323.188	323.188	323.189
4283	313.201	1	66.22			0	0	65.77	68.11	2	518031	318.186	318.186	318.187	323.235	323.234	323.235
4286	313.274	1	66.44			0	0	66.22	66.67	2	29631.7	318.259	318.258	318.259	323.307	323.307	323.308
4327	314.146	1	27.77			0	0	27.42	28.06	2	24756450	319.131	319.131	319.132	324.179	324.179	324.18
4328	314.186	1	25.75			0	0	25.46	25.96	2	10360000	319.172	319.171	319.172	324.22	324.219	324.22
4332	314.195	2	28.14			0	0	27.9	28.73	3	34914792	316.688	316.687	316.688	319.212	319.211	319.212
4334	314.666	2	27.22			0	0	26.95	27.47	2	6.42627e+06	317.159	317.158	317.159	319.683	319.682	319.683
4335	314.687	1	28.14			0	0	27.86	28.58	2	23597132	319.672	319.672	319.673	324.721	324.72	324.721
4336	314.073	1	32.49			0	0	32.19	32.91	3	11662276	319.058	319.057	319.058	324.106	324.106	324.107
4341	314.711	2	39.16			0	0	38.91	39.7	2	67291608	317.203	317.203	317.204	319.728	319.727	319.728
4342	314.208	1	42.31			0	0	41.97	42.66	2	82776864	319.193	319.192	319.193	324.241	324.241	324.242
4343	314.152	1	45.61			0	0	45.35	45.92	2	29526302	319.137	319.137	319.138	324.186	324.185	324.186
4346	314.114	1	53.81			0	0	53.55	54.2	2	2.57536e+06	319.099	319.098	319.099	324.147	324.147	324.148
4348	314.196	1	50.41			0	0	50.18	50.7	2	3800255	319.181	319.181	319.182	324.23	324.229	324.23
4355	314.16	1	59.55			0	0	58.76	60.6	2	1.80612e+06	319.145	319.145	319.146	324.193	324.193	324.194
4357	314.168	1	59.61			0	0	59.34	60.22	2	196971	319.153	319.153	319.154	324.202	324.201	324.202
4360	314.196	1	56.53			0	0	56.17	57.75	2	5.29041e+06	319.181	319.181	319.182	324.23	324.229	324.23
4361	314.196	1	59.25			0	0	58.74	60.22	3	955992	319.181	319.181	319.182	324.23	324.229	324.23
4362	314.196	1	58.06			0	0	57.75	58.76	3	966769	319.181	319.181	319.182	324.23	324.229	324.23
4365	314.233	1	57.16			0	0	56.61	58.24	2	605115	319.218	319.217	319.218	324.266	324.266	324.267
4366	314.233	1	58.05			0	0	57.75	58.44	2	183285	319.218	319.217	319.218	324.266	324.266	324.267
4367	314.233	1	59.58			0	0	59.18	59.93	2	464534	319.218	319.217	319.218	324.266	324.266	324.267
4373	314.16	1	61.5			0	0	61.24	61.71	2	281376	319.145	319.145	319.146	324.193	324.193	324.194
4375	314.16	1	60.97			0	0	60.36	61.27	3	765998	319.145	319.145	319.146	324.193	324.193	324.194
4376	314.16	1	64.61			0	0	64.05	65	2	50229	319.145	319.145	319.146	324.193	324.193	324.194
4377	314.164	2	64.13			0	0	63.91	64.45	3	851902	316.657	316.656	316.657	319.181	319.18	319.181
4378	314.175	1	60.3			0	0	59.97	61.08	2	225101	319.16	319.16	319.161	324.209	324.208	324.209
4381	314.187	1	64.5			0	0	64.12	67.91	3	725422	319.172	319.171	319.172	324.22	324.22	324.221
4382	314.187	1	62.22			0	0	61.19	62.5	2	285711	319.172	319.171	319.172	324.22	324.22	324.221
4384	314.196	1	63.64			0	0	63.35	64.12	3	310924	319.181	319.181	319.182	324.23	324.229	324.23
4385	314.196	1	63.1			0	0	62.84	63.35	3	772897	319.181	319.181	319.182	324.23	324.229	324.23
4386	314.196	1	64.06			0	0	63.88	65.05	2	234701	319.181	319.181	319.182	324.23	324.229	324.23
4387	314.233	1	62.09			0	0	61.94	62.46	3	124096	319.218	319.217	319.218	324.266	324.266	324.267
4396	314.16	1	65.72			0	0	64.81	65.98	2	119281	319.145	319.145	319.146	324.193	324.193	324.194
4397	314.196	1	65.72			0	0	65.51	66.71	2	219935	319.181	319.181	319.182	324.23	324.229	324.23
4398	314.196	1	65.22			0	0	64.63	65.75	2	340398	319.181	319.181	319.182	324.23	324.229	324.23
4447	315.19	2	24.72			0	0	24.39	24.98	2	4598936	317.683	317.682	317.683	320.207	320.206	320.207
4453	315.19	2	29.21			0	0	28.98	29.73	3	16068577	317.683	317.682	317.683	320.207	320.206	320.207
4454	315.19	2	25.37			0	0	25.13	25.61	2	24840234	317.683	317.682	317.683	320.207	320.206	320.207
4456	315.221	2	25.5			0	0	25.28	25.92	2	180037840	317.713	317.713	317.714	320.238	320.237	320.238
4458	315.713	2	26.36			0	0	26.11	26.9	2	23491490	318.205	318.205	318.206	320.73	320.729	320.73
4459	315.718	2	26.36			0	0	26.11	26.75	2	2.58847e+06	318.211	318.211	318.212	320.735	320.735	320.736
4462	315.147	2	34.42			0	0	34.16	34.67	2	13516806	317.639	317.639	317.64	320.164	320.163	320.164
4464	315.203	1	33.08			0	0	32.85	33.76	2	87546408	320.188	320.187	320.188	325.236	325.236	325.237
4465	315.7	2	31.29			0	0	31.01	31.88	3	1125276288	318.193	318.192	318.193	320.717	320.717	320.718
4466	315.713	2	30.85			0	0	30.6	31.12	2	10620007	318.206	318.205	318.206	320.73	320.729	320.73
4468	315.194	2	35.71			0	0	35.36	35.99	3	24860658	317.686	317.686	317.687	320.211	320.21	320.211
4469	315.713	2	37.1			0	0	36.88	37.47	2	8668912	318.206	318.205	318.206	320.73	320.729	320.73
4476	315.093	1	56.73			0	0	56.42	57.48	2	367295	320.078	320.078	320.079	325.127	325.126	325.127
4477	315.106	1	58.94			0	0	58.74	59.18	2	233369	320.091	320.091	320.092	325.14	325.139	325.14
4486	315.142	1	58.57			0	0	58.44	59.66	2	261497	320.127	320.126	320.127	325.175	325.175	325.176
4487	315.144	1	59.44			0	0	59.1	60.41	3	582227	320.129	320.129	320.13	325.177	325.177	325.178
4488	315.144	1	56.72			0	0	56.37	57.79	3	3.54539e+06	320.129	320.129	320.13	325.178	325.177	325.178
4489	315.144	1	57.81			0	0	57.23	58.24	3	812113	320.129	320.129	320.13	325.178	325.177	325.178
4490	315.144	1	58.7			0	0	58.04	59.16	2	478100	320.129	320.129	320.13	325.178	325.177	325.178
4494	315.178	1	56.7			0	0	56.47	57.58	2	532112	320.163	320.163	320.163	325.211	325.211	325.212
4496	315.178	1	58.75			0	0	57.58	59.63	3	26152182	320.163	320.163	320.164	325.212	325.211	325.212
4497	315.18	1	59.03			0	0	58.29	59.34	2	1.03808e+06	320.165	320.165	320.166	325.214	325.213	325.214
4498	315.18	1	57.18			0	0	56.81	57.58	2	925117	320.165	320.165	320.166	325.214	325.213	325.214
4499	315.18	1	59.6			0	0	59.34	60.36	2	642524	320.165	320.165	320.166	325.214	325.213	325.214
4500	315.18	1	57.79			0	0	57.53	58.69	2	627672	320.165	320.165	320.166	325.214	325.213	325.214
4501	315.18	1	56.71			0	0	56.47	56.91	2	272458	320.165	320.165	320.166	325.214	325.213	325.214
4505	315.207	1	56.53			0	0	55.9	57.48	2	2835061	320.192	320.191	320.192	325.24	325.24	325.241
4519	315.093	1	64.94			0	0	64.77	66.19	2	442006	320.078	320.078	320.079	325.127	325.126	325.127
4523	315.12	1	62.62			0	0	62.21	63.12	2	73038.1	320.106	320.105	320.106	325.154	325.153	325.154
4525	315.141	1	63.92			0	0	63.49	64.3	2	22217.3	320.127	320.126	320.127	325.175	325.175	325.176
4527	315.144	1	61.67			0	0	61.31	62	3	117703	320.129	320.129	320.13	325.177	325.177	325.178
4528	315.144	1	61.08			0	0	60.88	61.51	2	300975	320.129	320.129	320.13	325.177	325.177	325.178
4529	315.144	1	60.64			0	0	60.36	60.93	2	220262	320.129	320.129	320.13	325.177	325.177	325.178
4531	315.148	1	63.64			0	0	63.3	64.19	2	69234.4	320.133	320.133	320.134	325.181	325.181	325.182
4536	315.157	2	64.09			0	0	63.44	64.56	3	252371	317.649	317.649	317.65	320.174	320.173	320.174
4537	315.159	1	62.17			0	0	61.52	62.55	2	320994	320.144	320.144	320.145	325.193	325.192	325.193
4543	315.18	1	61.51			0	0	61.31	61.78	2	89136.1	320.165	320.165	320.166	325.214	325.213	325.214
4544	315.18	1	62.14			0	0	61.73	62.82	2	307075	320.165	320.165	320.166	325.214	325.213	325.214
4545	315.18	1	60.72			0	0	60.36	61.38	2	223664	320.165	320.165	320.166	325.214	325.213	325.214
4547	315.18	1	64.61			0	0	64.12	64.86	2	42559.6	320.165	320.165	320.166	325.214	325.213	325.214
4548	315.191	1	63.1			0	0	62.82	63.35	2	234658	320.177	320.176	320.177	325.225	325.225	325.226
4549	315.193	1	63.47			0	0	63.08	63.88	2	45364.5	320.178	320.178	320.179	325.227	325.226	325.227
4551	315.196	1	62.07			0	0	61.65	62.55	2	241635	320.181	320.18	320.181	325.229	325.229	325.23
4553	315.199	1	61.01			0	0	60.27	61.53	2	135428	320.185	320.184	320.185	325.233	325.233	325.234
4554	315.2	1	62.61			0	0	62.36	62.92	2	70522.8	320.185	320.184	320.185	325.233	325.233	325.234
4555	315.214	1	62.81			0	0	61.38	63.17	3	261762	320.199	320.199	320.2	325.248	325.247	325.248
4556	315.214	1	63.71			0	0	63.17	64.39	2	370118	320.199	320.199	320.2	325.248	325.247	325.248
4559	315.217	1	60.63			0	0	59.63	61.04	2	259988	320.202	320.201	320.202	325.25	325.25	325.251
4562	315.217	1	61.79			0	0	61.06	61.99	2	67395.7	320.202	320.201	320.202	325.25	325.25	325.251
4571	315.301	1	64.54			0	0	64.35	64.75	2	115371	320.286	320.285	320.286	325.334	325.334	325.335
4573	315.093	1	66.45			0	0	66.19	67.45	2	197620	320.078	320.078	320.079	325.127	325.126	325.127
4615	316.198	1	24.52			0	0	24.19	24.78	2	5308621	321.183	321.183	321.184	326.232	326.231	326.232
4618	316.216	2	24.46			0	0	23.89	24.63	2	602281	318.709	318.708	318.709	321.233	321.233	321.234
4625	316.118	2	28.02			0	0	27.8	28.63	2	178305360	318.611	318.61	318.611	321.135	321.135	321.136
4631	316.653	2	29.2			0	0	28.98	29.55	2	9081419	319.145	319.145	319.146	321.669	321.669	321.67
4634	316.088	1	32.51			0	0	32.04	32.91	2	157014336	321.073	321.073	321.074	326.122	326.121	326.122
4635	316.124	2	32.54			0	0	32.34	32.9	2	10677711	318.617	318.616	318.617	321.141	321.14	321.141
4646	316.223	1	42.34			0	0	42.07	43.3	3	1721057792	321.208	321.208	321.209	326.257	326.256	326.257
4650	316.681	2	44.94			0	0	44.63	45.22	2	4.00029e+06	319.174	319.173	319.174	321.698	321.698	321.699
4656	316.202	1	52.82			0	0	52.26	53.44	2	7.98803e+06	321.187	321.187	321.188	326.236	326.235	326.236
4659	316.088	1	56.64			0	0	56.37	57.33	2	338931	321.073	321.073	321.074	326.122	326.121	326.122
4660	316.095	1	59.92			0	0	59.49	60.6	2	736810	321.08	321.079	321.08	326.128	326.128	326.129
4661	316.104	1	57			0	0	56.47	57.84	3	4.28301e+06	321.089	321.088	321.089	326.137	326.137	326.138
4664	316.139	1	59.43			0	0	58.92	59.66	2	366972	321.124	321.124	321.125	326.173	326.172	326.173
4668	316.176	1	58.22			0	0	57.23	58.76	2	2.44626e+06	321.161	321.16	321.161	326.209	326.209	326.21
4669	316.176	1	59.77			0	0	59.6	60.98	3	5373047	321.161	321.16	321.161	326.209	326.209	326.21
4670	316.176	1	59.43			0	0	58.74	59.6	3	4524042	321.161	321.16	321.161	326.209	326.209	326.21
4671	316.176	1	56.68			0	0	56.42	57.23	3	1.49792e+06	321.161	321.16	321.161	326.209	326.209	326.21
4672	316.181	1	57.83			0	0	57.13	58.49	2	209734	321.166	321.165	321.166	326.214	326.214	326.215
4673	316.191	1	59.08			0	0	58.74	59.63	2	41534.9	321.176	321.175	321.176	326.224	326.224	326.225
4675	316.202	1	56.53			0	0	55.75	57.48	3	11313925	321.187	321.187	321.188	326.236	326.235	326.236
4678	316.212	1	56.78			0	0	56.37	57.43	2	958982	321.197	321.197	321.197	326.245	326.245	326.246
4679	316.212	1	59.77			0	0	59.39	60.46	2	712071	321.197	321.197	321.198	326.245	326.245	326.246
4688	316.093	1	60.67			0	0	60.41	60.88	2	23053.9	321.078	321.077	321.078	326.126	326.126	326.127
4689	316.093	1	64.58			0	0	64.3	64.77	2	26748	321.078	321.077	321.078	326.126	326.126	326.127
4690	316.093	1	62.43			0	0	62.14	63.12	2	69901.7	321.078	321.077	321.078	326.126	326.126	326.127
4701	316.175	1	64.37			0	0	64.17	64.75	2	132265	321.161	321.16	321.161	326.209	326.209	326.21
4702	316.175	1	62.85			0	0	62.63	63.38	3	443328	321.161	321.16	321.161	326.209	326.209	326.21
4703	316.175	1	61.6			0	0	61.04	61.96	2	263113	321.161	321.16	321.161	326.209	326.209	326.21
4704	316.175	1	63.91			0	0	63.77	64.19	2	402465	321.161	321.16	321.161	326.209	326.209	326.21
4705	316.175	1	61.3			0	0	60.93	61.49	2	537161	321.161	321.16	321.161	326.209	326.209	326.21
4707	316.176	1	63.68			0	0	63.3	63.77	2	364876	321.161	321.16	321.161	326.209	326.209	326.21
4708	316.176	1	62.38			0	0	62.2	62.66	3	445185	321.161	321.16	321.161	326.209	326.209	326.21
4709	316.188	1	61.17			0	0	60.62	61.33	2	104215	321.173	321.173	321.174	326.222	326.221	326.222
4712	316.191	1	61.73			0	0	60.84	62.39	2	169077	321.176	321.175	321.176	326.224	326.224	326.225
4714	316.212	1	62.86			0	0	62.43	63.25	2	181642	321.197	321.197	321.197	326.245	326.245	326.246
4717	316.212	1	64.42			0	0	64.17	65.53	2	370466	321.197	321.197	321.198	326.245	326.245	326.246
4718	316.212	1	62.33			0	0	62.08	62.76	2	644397	321.197	321.197	321.198	326.245	326.245	326.246
4723	316.285	1	63.5			0	0	63.26	64.12	2	147321	321.27	321.269	321.27	326.318	326.318	326.319
4725	316.093	1	65.4			0	0	65	65.68	2	33151.6	321.078	321.077	321.078	326.126	326.126	326.127
4728	316.175	1	66.42			0	0	65.98	67.5	2	110172	321.161	321.16	321.161	326.209	326.209	326.21
4729	316.212	1	66.01			0	0	65.58	67.15	2	157756	321.197	321.197	321.198	326.245	326.245	326.246
4730	316.248	1	65.84			0	0	65.68	66.2	2	36091.8	321.233	321.233	321.234	326.282	326.281	326.282
4769	317.241	1	24.41			0	0	24.16	24.98	3	327658560	322.226	322.226	322.227	327.274	327.274	327.275
4782	317.705	2	25.56			0	0	25.18	25.87	2	6.22105e+06	320.198	320.198	320.199	322.722	322.722	322.723
4785	317.979	1	26.2			0	0	25.92	26.66	2	14245935	322.965	322.964	322.965	328.013	328.013	328.014
4788	317.163	2	33.13			0	0	32.9	33.5	2	4.52493e+06	319.656	319.655	319.656	322.18	322.179	322.18
4789	317.683	2	32.04			0	0	31.78	32.59	2	15754083	320.176	320.175	320.176	322.7	322.7	322.701
4790	317.683	2	30.5			0	0	30.24	31.12	2	23672862	320.176	320.175	320.176	322.7	322.7	322.701
4792	317.22	1	42.34			0	0	42.14	42.62	2	15026741	322.205	322.205	322.206	327.254	327.253	327.254
4797	317.15	1	50.46			0	0	50.18	50.7	2	7.93476e+06	322.135	322.134	322.135	327.183	327.183	327.184
4805	317.115	1	59.08			0	0	58.74	59.44	2	232498	322.1	322.1	322.101	327.149	327.148	327.149
4806	317.123	1	57.2			0	0	56.81	57.53	2	301759	322.109	322.108	322.109	327.157	327.157	327.158
4808	317.136	1	58.13			0	0	57.08	58.69	2	376677	322.121	322.121	322.122	327.17	327.169	327.17
4809	317.15	1	56.54			0	0	56.17	57.23	2	4.86405e+06	322.135	322.134	322.135	327.183	327.183	327.184
4813	317.16	1	59.87			0	0	59.49	61.24	2	354192	322.145	322.144	322.145	327.193	327.193	327.194
4817	317.175	1	58.8			0	0	58.29	59.39	2	211900	322.16	322.159	322.16	327.208	327.208	327.209
4818	317.175	1	59.1			0	0	58.74	59.44	2	179415	322.16	322.159	322.16	327.208	327.208	327.209
4820	317.175	1	59.54			0	0	59.24	59.89	2	290525	322.16	322.159	322.16	327.208	327.208	327.209
4822	317.186	1	56.54			0	0	56.12	58.24	2	3.28521e+06	322.171	322.171	322.172	327.22	327.219	327.22
4832	317.124	1	60.02			0	0	58.39	61.3	2	732494	322.109	322.109	322.11	327.158	327.157	327.158
4834	317.127	1	64.79			0	0	64.56	65.32	2	142100	322.112	322.112	322.113	327.161	327.16	327.161
4835	317.136	1	63.45			0	0	62.66	64.59	3	840720	322.121	322.121	322.122	327.17	327.169	327.17
4836	317.136	1	61.04			0	0	60.41	61.52	2	554766	322.121	322.121	322.122	327.17	327.169	327.17
4837	317.136	1	61.97			0	0	61.52	62.66	2	763975	322.121	322.121	322.122	327.17	327.169	327.17
4842	317.147	1	63.12			0	0	62.92	63.3	2	112646	322.132	322.132	322.133	327.181	327.18	327.181
4844	317.172	1	61.71			0	0	61.33	62	3	165734	322.157	322.157	322.158	327.206	327.205	327.206
4845	317.172	1	62.19			0	0	61.96	62.87	2	253422	322.157	322.157	322.158	327.206	327.205	327.206
4846	317.172	1	64.13			0	0	63.82	65.41	4	31875714	322.157	322.157	322.158	327.206	327.205	327.206
4847	317.172	1	63.48			0	0	62.87	63.88	2	360610	322.158	322.157	322.158	327.206	327.205	327.206
4848	317.172	1	61.05			0	0	60.6	61.52	2	297443	322.158	322.157	322.158	327.206	327.205	327.206
4849	317.172	1	60.27			0	0	58.09	60.93	2	310120	322.158	322.157	322.158	327.206	327.205	327.206
4850	317.175	1	62.61			0	0	62.18	63.07	2	125167	322.16	322.159	322.16	327.208	327.208	327.209
4851	317.175	1	64.77			0	0	64.19	66.42	2	349104	322.16	322.159	322.16	327.208	327.208	327.209
4852	317.175	1	61.2			0	0	60.93	62.18	2	218678	322.16	322.159	322.16	327.208	327.208	327.209
4855	317.175	1	63.18			0	0	62.97	63.64	2	82475.6	322.16	322.159	322.16	327.208	327.208	327.209
4857	317.196	1	60.51			0	0	59.75	60.78	2	281058	322.181	322.181	322.182	327.229	327.229	327.23
4858	317.211	1	64.78			0	0	64.17	65.32	2	236657	322.196	322.196	322.197	327.245	327.244	327.245
4859	317.211	1	63.28			0	0	62.66	63.53	2	278570	322.196	322.196	322.197	327.245	327.244	327.245
4860	317.211	1	60.09			0	0	59	61.52	2	938180	322.196	322.196	322.197	327.245	327.244	327.245
4861	317.211	1	62.31			0	0	61.52	62.66	3	587081	322.196	322.196	322.197	327.245	327.244	327.245
4865	317.233	1	62.13			0	0	61.49	62.62	3	214340	322.218	322.217	322.218	327.266	327.266	327.267
4867	317.248	1	62.14			0	0	61.75	62.58	2	51459.8	322.233	322.232	322.233	327.281	327.281	327.282
4870	317.115	1	66.11			0	0	65.09	66.64	2	51589.4	322.1	322.1	322.101	327.149	327.148	327.149
4880	317.211	1	65.99			0	0	65.32	69.65	2	521231	322.196	322.196	322.197	327.245	327.244	327.245
4883	317.931	1	65.78			0	0	65.53	66.24	2	61617.4	322.916	322.916	322.917	327.965	327.964	327.965
4884	317.931	1	65.26			0	0	64.81	65.63	2	90517.7	322.916	322.916	322.917	327.965	327.964	327.965
4952	318.239	1	24.41			0	0	23.97	24.66	3	1.77168e+06	323.224	323.223	323.224	328.272	328.272	328.273
4956	318.159	1	26.4			0	0	25.96	26.75	2	1.81327e+06	323.145	323.144	323.145	328.193	328.192	328.193
4959	318.476	3	25.1			0	0	24.88	25.46	3	41295852	320.138	320.138	320.139	321.821	321.82	321.821
4960	318.661	2	29.97			0	0	29.78	30.5	2	14065129	321.153	321.153	321.154	323.677	323.677	323.678
4961	318.673	2	26.59			0	0	26.41	26.71	2	1508339	321.166	321.165	321.166	323.69	323.689	323.69
4963	318.084	1	32.51			0	0	32.24	32.85	2	13620601	323.069	323.069	323.07	328.118	328.117	328.118
4967	318.202	1	37.2			0	0	36.81	37.88	3	420730912	323.187	323.187	323.188	328.236	328.235	328.236
4968	318.202	1	36.02			0	0	35.77	36.49	3	427382304	323.188	323.187	323.188	328.236	328.235	328.236
4969	318.148	1	42.92			0	0	42.66	43.25	2	24384434	323.133	323.133	323.134	328.182	328.181	328.182
4974	318.181	1	48.9			0	0	48.6	49.29	2	36287884	323.166	323.166	323.167	328.215	328.214	328.215
4975	318.181	1	45.16			0	0	44.77	45.66	3	374145216	323.166	323.166	323.167	328.215	328.214	328.215
4978	318.202	1	45.16			0	0	44.87	45.56	2	38342464	323.188	323.187	323.188	328.236	328.235	328.236
4981	318.196	2	53.8			0	0	53.55	54.41	2	29155276	320.689	320.688	320.689	323.213	323.212	323.213
4989	318.119	1	59.66			0	0	59.49	60.07	2	21280.7	323.104	323.104	323.105	328.153	328.152	328.153
4990	318.119	1	57.97			0	0	57.64	58.76	3	516785	323.104	323.104	323.105	328.153	328.152	328.153
4991	318.119	1	56.94			0	0	56.47	57.75	3	3.29751e+06	323.104	323.104	323.105	328.153	328.152	328.153
4994	318.155	1	59.86			0	0	59.39	60.69	2	1.02189e+06	323.14	323.139	323.14	328.188	328.188	328.189
4997	318.17	1	59.33			0	0	59.16	59.63	2	108084	323.155	323.155	323.156	328.204	328.203	328.204
4999	318.178	1	57.68			0	0	57.03	58.44	2	139098	323.163	323.163	323.164	328.212	328.211	328.212
5001	318.191	1	56.84			0	0	56.66	57.38	2	958856	323.176	323.176	323.177	328.225	328.224	328.225
5002	318.191	1	58.68			0	0	57.75	59.66	2	6.20833e+06	323.176	323.176	323.177	328.225	328.224	328.225
5004	318.206	1	58.03			0	0	57.48	58.34	2	135173	323.192	323.191	323.192	328.24	328.239	328.24
5005	318.218	1	56.53			0	0	55.75	56.95	2	9606450	323.203	323.202	323.203	328.251	328.251	328.252
5007	318.228	1	59.78			0	0	59.39	60.22	2	271452	323.213	323.212	323.213	328.261	328.261	328.262
5008	318.228	1	58.34			0	0	57.48	58.65	2	978273	323.213	323.212	323.213	328.261	328.261	328.262
5009	318.228	1	58.92			0	0	58.55	59.39	2	1.26429e+06	323.213	323.212	323.213	328.261	328.261	328.262
5010	318.228	1	56.86			0	0	56.47	57.48	2	2339415	323.213	323.212	323.213	328.261	328.261	328.262
5017	318.101	1	64.15			0	0	63.92	64.45	2	143526	323.086	323.086	323.087	328.135	328.134	328.135
5019	318.139	1	60.71			0	0	59.44	61.19	2	115263	323.124	323.124	323.125	328.173	328.172	328.173
5020	318.152	1	64.4			0	0	64.17	64.86	2	28167.3	323.137	323.137	323.138	328.186	328.185	328.186
5023	318.155	1	61.75			0	0	61.49	62.12	2	403740	323.14	323.139	323.14	328.188	328.188	328.189
5024	318.155	1	60.98			0	0	60.62	61.09	2	274992	323.14	323.139	323.14	328.188	328.188	328.189
5025	318.155	1	62.22			0	0	62.12	62.75	2	137048	323.14	323.139	323.14	328.188	328.188	328.189
5026	318.168	1	61.53			0	0	61.19	61.75	2	41824	323.153	323.152	323.153	328.201	328.201	328.202
5028	318.17	1	60.79			0	0	60.22	61.49	2	109966	323.155	323.155	323.156	328.204	328.203	328.204
5029	318.17	1	64			0	0	63.63	64.37	2	56854.4	323.155	323.155	323.156	328.204	328.203	328.204
5031	318.191	1	61.51			0	0	61.14	61.96	2	704554	323.176	323.176	323.177	328.225	328.224	328.225
5032	318.191	1	62.13			0	0	61.94	62.41	2	331198	323.176	323.176	323.177	328.225	328.224	328.225
5033	318.191	1	60.02			0	0	59.66	60.46	2	1666363	323.176	323.176	323.177	328.225	328.224	328.225
5034	318.191	1	64.57			0	0	64.17	65.56	3	932359	323.176	323.176	323.177	328.225	328.224	328.225
5035	318.191	1	63.7			0	0	63.17	64.36	3	2.89717e+06	323.176	323.176	323.177	328.225	328.224	328.225
5038	318.206	1	61.3			0	0	60.56	61.58	2	79547.2	323.192	323.191	323.192	328.24	328.239	328.24
5039	318.218	1	61.09			0	0	60.07	62.21	2	316256	323.203	323.202	323.203	328.251	328.251	328.252
5040	318.227	1	62.76			0	0	62.5	63.09	2	135926	323.213	323.212	323.213	328.261	328.261	328.262
5041	318.228	1	64.48			0	0	64.12	64.63	2	100097	323.213	323.212	323.213	328.261	328.261	328.262
5042	318.228	1	63.89			0	0	63.47	64.17	2	113986	323.213	323.212	323.213	328.261	328.261	328.262
5044	318.228	1	60.36			0	0	60.03	61.04	2	436365	323.213	323.212	323.213	328.261	328.261	328.262
5045	318.228	1	61.2			0	0	61.04	61.7	2	174540	323.213	323.212	323.213	328.261	328.261	328.262
5049	318.17	1	66.92			0	0	65.77	68.63	2	834546	323.155	323.155	323.156	328.204	328.203	328.204
5050	318.191	1	66.52			0	0	66.3	67.71	2	66599.3	323.176	323.176	323.177	328.225	328.224	328.225
5052	318.228	1	65.04			0	0	64.63	65.46	2	150607	323.213	323.212	323.213	328.261	328.261	328.262
5112	319.169	2	24.48			0	0	24.33	25.08	2	60422372	321.661	321.661	321.662	324.186	324.185	324.186
5121	319.708	2	24.87			0	0	24.27	25.38	2	15044858	322.201	322.201	322.202	324.725	324.725	324.726
5126	319.156	2	27.5			0	0	27.28	27.8	2	7.91219e+06	321.649	321.648	321.649	324.173	324.173	324.174
5130	319.668	2	29.98			0	0	29.78	30.5	2	42454816	322.161	322.161	322.161	324.685	324.685	324.686
5131	319.703	2	27.19			1	1	26.95	28.19	5	7525502464	322.195	322.195	322.196	324.719	324.719	324.72
5132	319.703	2	28.57			0	0	28.06	29.19	2	3.25988e+06	322.195	322.195	322.196	324.72	324.719	324.72
5141	319.2	2	37.2			0	0	36.83	37.83	2	3.65108e+06	321.692	321.692	321.693	324.216	324.216	324.217
5142	319.616	2	37.55			0	0	37.32	37.83	2	7158203	322.109	322.108	322.109	324.633	324.632	324.633
5146	319.632	2	44.52			0	0	43.99	44.94	2	12170367	322.125	322.124	322.125	324.649	324.648	324.649
5150	319.202	1	49.51			0	0	49.09	49.86	2	1.69653e+06	324.187	324.186	324.187	329.235	329.235	329.236
5155	319.115	1	58.86			0	0	58.19	59.19	2	835702	324.1	324.1	324.101	329.149	329.148	329.149
5156	319.115	1	59.56			0	0	59	60.62	3	1.31144e+06	324.1	324.1	324.101	329.149	329.148	329.149
5157	319.115	1	57.63			0	0	56.66	58.19	2	915732	324.1	324.1	324.101	329.149	329.148	329.149
5158	319.118	1	56.78			0	0	56.47	57.28	2	125893	324.103	324.102	324.103	329.151	329.151	329.152
5159	319.139	1	57.2			0	0	56.73	58.09	2	555740	324.124	324.124	324.125	329.173	329.172	329.173
5163	319.165	1	56.87			0	0	56.73	58.04	2	320868	324.15	324.15	324.151	329.199	329.198	329.199
5164	319.188	1	59.49			0	0	58.09	59.89	2	308442	324.173	324.173	324.174	329.222	329.221	329.222
5165	319.19	1	58.67			0	0	58.19	58.92	2	667366	324.176	324.175	324.176	329.224	329.223	329.224
5166	319.19	1	56.73			0	0	56.42	57.64	2	635394	324.176	324.175	324.176	329.224	329.223	329.224
5167	319.19	1	59.82			0	0	59.1	60.51	2	963687	324.176	324.175	324.176	329.224	329.224	329.224
5169	319.199	1	58.94			0	0	58.69	59.19	2	118395	324.184	324.184	324.185	329.233	329.232	329.233
5170	319.199	1	57.81			0	0	57.38	58.19	2	2.6892e+06	324.184	324.184	324.185	329.233	329.232	329.233
5171	319.202	1	56.53			0	0	56.12	57.75	2	4.58501e+06	324.187	324.186	324.187	329.235	329.235	329.236
5173	319.202	1	55.57			0	0	54.82	56.22	2	3.591e+06	324.187	324.186	324.187	329.235	329.235	329.236
5174	319.212	2	59.7			0	0	59.18	59.97	2	59383.3	321.704	321.704	321.705	324.229	324.228	324.229
5175	319.227	1	57.76			0	0	57.18	58.14	2	339918	324.212	324.211	324.212	329.26	329.26	329.261
5179	319.097	1	64.25			0	0	63.94	65.19	2	449688	324.082	324.081	324.082	329.13	329.13	329.131
5181	319.115	1	63.9			0	0	63.49	64.49	2	92017	324.1	324.1	324.101	329.149	329.148	329.149
5182	319.115	1	62.76			0	0	62.37	63.1	2	143052	324.1	324.1	324.101	329.149	329.148	329.149
5183	319.115	1	63.34			0	0	63.1	63.64	2	96696.3	324.1	324.1	324.101	329.149	329.148	329.149
5184	319.115	1	61.5			0	0	61.03	61.78	3	231509	324.1	324.1	324.101	329.149	329.148	329.149
5185	319.115	1	62.13			0	0	61.95	62.61	3	193959	324.1	324.1	324.101	329.149	329.148	329.149
5186	319.115	1	60.97			0	0	60.56	61.33	2	481318	324.1	324.1	324.101	329.149	329.148	329.149
5187	319.115	1	61.91			0	0	61.71	62	2	152711	324.1	324.1	324.101	329.149	329.148	329.149
5189	319.152	1	64.89			0	0	64.77	65.51	2	333614	324.137	324.136	324.137	329.185	329.185	329.186
5190	319.152	1	64.19			0	0	63.91	64.77	3	2.80613e+06	324.137	324.136	324.137	329.185	329.185	329.186
5191	319.152	1	63.08			0	0	62.84	63.17	2	366819	324.137	324.136	324.137	329.185	329.185	329.186
5193	319.152	1	62.61			0	0	62.16	63.02	3	830062	324.137	324.136	324.137	329.185	329.185	329.186
5194	319.152	1	63.68			0	0	63.17	63.91	3	958677	324.137	324.136	324.137	329.185	329.185	329.186
5195	319.152	1	61.74			0	0	61.52	62.16	2	791981	324.137	324.136	324.137	329.185	329.185	329.186
5196	319.152	1	60.96			0	0	59.75	61.52	2	1.18272e+06	324.137	324.136	324.137	329.185	329.185	329.186
5197	319.152	1	63.27			0	0	63.09	63.48	2	338197	324.137	324.136	324.137	329.185	329.185	329.186
5202	319.176	1	64.13			0	0	63.92	64.37	2	200227	324.162	324.161	324.162	329.21	329.21	329.211
5204	319.188	1	61.9			0	0	61.27	62.13	2	302769	324.173	324.173	324.174	329.222	329.221	329.222
5205	319.188	1	62.42			0	0	62.08	63.07	2	320985	324.173	324.173	324.174	329.222	329.221	329.222
5206	319.188	1	63.51			0	0	62.82	64.49	2	1.05205e+06	324.173	324.173	324.174	329.222	329.221	329.222
5207	319.188	1	64.74			0	0	64.24	65.63	2	286007	324.173	324.173	324.174	329.222	329.221	329.222
5208	319.19	1	61.04			0	0	60.51	61.29	2	657579	324.176	324.175	324.176	329.224	329.223	329.224
5209	319.19	1	62.93			0	0	62.71	63.94	2	754044	324.176	324.175	324.176	329.224	329.223	329.224
5210	319.19	1	62.36			0	0	62.12	62.82	2	573857	324.176	324.175	324.176	329.224	329.223	329.224
5211	319.19	1	64.56			0	0	63.94	65.85	2	984739	324.176	324.175	324.176	329.224	329.224	329.224
5215	319.224	1	61.84			0	0	61.6	62.08	2	40218.3	324.21	324.209	324.21	329.258	329.257	329.258
5216	319.227	1	64.82			0	0	64.36	65.98	2	190471	324.212	324.211	324.212	329.26	329.26	329.261
5217	319.227	1	60.69			0	0	59.97	61.08	3	396459	324.212	324.211	324.212	329.26	329.26	329.261
5222	319.927	1	64.99			0	0	64.63	65.68	2	160989	324.912	324.911	324.912	329.96	329.96	329.961
5223	319.058	1	65.04			0	0	64.77	65.41	2	34645.7	324.043	324.043	324.044	329.092	329.091	329.092
5224	319.152	1	65.98			0	0	65.51	66.92	2	258810	324.137	324.136	324.137	329.185	329.185	329.186
5226	319.19	1	65.99			0	0	65.58	66.64	2	219525	324.176	324.175	324.176	329.224	329.223	329.224
5228	319.19	1	67.15			0	0	66.5	68.06	3	185545	324.176	324.175	324.176	329.224	329.224	329.224
5229	319.227	1	65.25			0	0	65	66.01	2	271188	324.212	324.211	324.212	329.26	329.26	329.261
5233	319.703	4	65.13			0	0	64.57	65.9	3	292726	320.949	320.949	320.95	322.211	322.211	322.212
5234	319.927	1	66.01			0	0	65.58	66.69	2	60231.6	324.912	324.911	324.912	329.96	329.96	329.961
5280	320.177	2	24.48			0	0	24.33	24.98	3	156156128	322.669	322.669	322.67	325.193	325.193	325.194
5295	320.703	2	27.18			0	0	26.95	27.8	2	50783672	323.196	323.195	323.196	325.72	325.719	325.72
5300	320.173	1	49.46			0	0	49.14	49.86	2	756851	325.158	325.158	325.159	330.207	330.206	330.207
5302	320.186	1	53.69			0	0	53.18	54.31	2	2.52491e+06	325.171	325.17	325.171	330.219	330.219	330.22
5307	320.648	2	50.41			0	0	50.18	50.75	2	4851947	323.14	323.14	323.141	325.664	325.664	325.665
5311	320.115	1	56.94			0	0	56.77	57.33	2	119321	325.1	325.1	325.101	330.149	330.148	330.149
5313	320.135	1	57.53			0	0	56.91	57.7	3	12196156	325.12	325.12	325.121	330.168	330.168	330.169
5314	320.135	1	58.04			0	0	57.7	59.97	3	16630680	325.12	325.12	325.121	330.168	330.168	330.169
5315	320.155	1	58.03			0	0	57.58	58.29	2	62658.9	325.14	325.14	325.141	330.188	330.188	330.189
5316	320.17	1	57.63			0	0	57.28	57.94	2	411238	325.156	325.155	325.156	330.204	330.203	330.204
5317	320.17	1	58.76			0	0	58.39	59.49	2	305290	325.156	325.155	325.156	330.204	330.203	330.204
5318	320.17	1	58.24			0	0	57.94	58.49	2	540730	325.156	325.155	325.156	330.204	330.203	330.204
5320	320.183	1	58.24			0	0	57.75	58.49	2	100373	325.168	325.168	325.169	330.217	330.216	330.217
5322	320.186	1	58.03			0	0	57.64	58.65	2	221445	325.171	325.17	325.171	330.219	330.219	330.22
5324	320.207	1	59.18			0	0	58.74	60.78	3	865179	325.192	325.191	325.192	330.24	330.24	330.241
5325	320.207	1	58.54			0	0	57.79	58.76	2	567143	325.192	325.191	325.192	330.24	330.24	330.241
5326	320.207	1	57.61			0	0	57.33	58.04	2	218138	325.192	325.191	325.192	330.24	330.24	330.241
5327	320.207	1	56.72			0	0	56.47	57.33	2	565655	325.192	325.191	325.192	330.24	330.24	330.241
5331	320.233	1	56.54			0	0	55.9	56.73	2	12214915	325.218	325.218	325.219	330.267	330.266	330.267
5338	320.161	1	64.59			0	0	63.95	64.8	2	114232	325.146	325.145	325.146	330.194	330.194	330.195
5339	320.17	1	61.13			0	0	60.78	61.49	2	259123	325.156	325.155	325.156	330.204	330.203	330.204
5340	320.17	1	63.49			0	0	63.1	64.24	3	211179	325.156	325.155	325.156	330.204	330.203	330.204
5341	320.17	1	62.91			0	0	62.25	63.27	2	145461	325.156	325.155	325.156	330.204	330.203	330.204
5350	320.207	1	63.16			0	0	62.87	64.05	2	165701	325.192	325.191	325.192	330.24	330.24	330.241
5351	320.207	1	61.5			0	0	61.29	61.96	2	124322	325.192	325.191	325.192	330.24	330.24	330.241
5352	320.207	1	62.58			0	0	61.96	62.87	2	217481	325.192	325.191	325.192	330.24	330.24	330.241
5353	320.207	1	61.06			0	0	60.46	61.31	2	158227	325.192	325.191	325.192	330.24	330.24	330.241
5354	320.207	1	64.79			0	0	64.05	65.09	2	172644	325.192	325.191	325.192	330.24	330.24	330.241
5355	320.222	1	63.9			0	0	63.68	64.4	2	71118.5	325.207	325.207	325.208	330.256	330.255	330.256
5423	321.673	2	24.87			0	0	24.66	25.13	2	111926544	324.166	324.165	324.166	326.69	326.69	326.691
5427	321.203	1	25.32			0	0	24.98	25.61	2	739330	326.188	326.187	326.188	331.236	331.236	331.237
5428	321.501	3	26.36			0	0	25.92	26.66	3	72705568	323.162	323.162	323.163	324.845	324.845	324.846
5429	321.628	2	29.12			0	0	28.82	29.92	4	873311808	324.121	324.12	324.121	326.645	326.644	326.645
5431	321.664	2	25.66			0	0	25.46	25.96	2	23836034	324.157	324.156	324.157	326.681	326.68	326.681
5432	321.7	2	28.52			0	0	28.24	28.98	3	25927978	324.193	324.192	324.193	326.717	326.717	326.718
5433	321.737	2	28.43			0	0	28.19	28.68	2	16357156	324.229	324.229	324.23	326.754	326.753	326.754
5435	321.974	1	26.2			0	0	25.92	26.9	3	37189040	326.959	326.959	326.96	332.008	332.007	332.008
5445	321.627	2	49.98			0	0	49.75	50.28	2	7315768	324.119	324.119	324.12	326.643	326.643	326.644
5448	321.217	1	52.97			0	0	52.67	53.29	2	937949	326.202	326.202	326.203	331.251	331.25	331.251
5451	321.083	1	59.38			0	0	58.91	59.63	2	47831.6	326.068	326.067	326.068	331.116	331.116	331.117
5453	321.094	9	59.43			0	0	58.29	60.36	3	1.14677e+06	321.648	321.648	321.649	322.209	322.209	322.21
5460	321.131	1	58.21			0	0	57.7	58.69	2	2557228	326.116	326.116	326.117	331.164	331.164	331.165
5461	321.131	1	59.77			0	0	58.69	60.98	2	10963926	326.116	326.116	326.117	331.165	331.164	331.165
5462	321.131	1	56.74			0	0	56.42	57.75	3	16106399	326.116	326.116	326.117	331.165	331.164	331.165
5466	321.134	1	58.06			0	0	57.7	58.49	2	163241	326.119	326.118	326.119	331.167	331.167	331.168
5468	321.167	1	59.15			0	0	56.53	59.6	3	2.90094e+06	326.152	326.152	326.153	331.201	331.2	331.201
5469	321.167	1	59.81			0	0	59.43	60.62	2	2557748	326.152	326.152	326.153	331.201	331.2	331.201
5471	321.17	1	58.75			0	0	58.24	59.39	2	531336	326.155	326.154	326.155	331.203	331.203	331.204
5472	321.17	1	56.89			0	0	56.47	57.48	2	956583	326.155	326.154	326.155	331.203	331.203	331.204
5477	321.196	1	56.54			0	0	55.85	56.73	2	2027428	326.181	326.181	326.182	331.23	331.229	331.23
5480	321.206	1	58.97			0	0	58.19	59.34	2	1.01051e+06	326.191	326.191	326.192	331.24	331.239	331.24
5481	321.206	1	56.89			0	0	56.42	57.33	2	457458	326.191	326.191	326.192	331.24	331.239	331.24
5482	321.206	1	57.7			0	0	57.18	58.24	2	904536	326.191	326.191	326.192	331.24	331.239	331.24
5483	321.217	1	56.54			0	0	56.07	57.64	2	10907681	326.202	326.202	326.203	331.251	331.25	331.251
5484	321.254	1	55.73			0	0	55.02	56.27	2	4.17585e+06	326.239	326.238	326.239	331.287	331.287	331.288
5485	321.254	1	56.54			0	0	56.07	56.86	2	19507474	326.239	326.238	326.239	331.287	331.287	331.288
5490	321.095	1	60.01			0	0	59.6	60.86	2	250940	326.08	326.079	326.08	331.128	331.128	331.129
5495	321.131	1	64.95			0	0	64.8	65.58	2	182382	326.116	326.116	326.117	331.164	331.164	331.165
5497	321.131	1	61.24			0	0	60.98	61.52	2	860226	326.116	326.116	326.117	331.164	331.164	331.165
5499	321.131	1	63.67			0	0	63.18	64.19	3	737582	326.116	326.116	326.117	331.164	331.164	331.165
5500	321.131	1	62.41			0	0	62.17	63.18	3	575262	326.116	326.116	326.117	331.164	331.164	331.165
5503	321.167	1	63.29			0	0	62.87	63.53	3	781232	326.152	326.152	326.153	331.201	331.2	331.201
5504	321.167	1	60.84			0	0	60.36	61.52	2	911914	326.152	326.152	326.153	331.201	331.2	331.201
5505	321.167	1	63.67			0	0	63.47	65.68	2	2110882	326.152	326.152	326.153	331.201	331.2	331.201
5506	321.167	1	61.75			0	0	61.06	62.14	2	4.412e+06	326.152	326.152	326.153	331.201	331.2	331.201
5507	321.167	1	62.32			0	0	62.13	63.07	3	3486865	326.152	326.152	326.153	331.201	331.2	331.201
5508	321.17	1	62.13			0	0	61.83	62.37	2	54462.9	326.155	326.154	326.155	331.203	331.203	331.204
5510	321.17	1	61.39			0	0	61.29	61.94	2	107717	326.155	326.154	326.155	331.203	331.203	331.204
5512	321.17	1	63.9			0	0	63.65	64.17	2	85189.6	326.155	326.154	326.155	331.203	331.203	331.204
5513	321.17	1	60.97			0	0	60.36	61.29	2	334357	326.155	326.154	326.155	331.203	331.203	331.204
5515	321.17	1	62.82			0	0	62.37	63.87	2	173845	326.155	326.154	326.155	331.203	331.203	331.204
5517	321.173	1	64.62			0	0	64.24	65.53	2	76866.7	326.158	326.158	326.159	331.207	331.206	331.207
5519	321.191	1	63.08			0	0	62.63	63.77	2	184027	326.176	326.176	326.177	331.224	331.224	331.225
5520	321.204	1	64.2			0	0	63.88	64.4	2	232658	326.189	326.188	326.189	331.237	331.237	331.238
5521	321.204	1	63.13			0	0	62.83	63.43	2	312404	326.189	326.188	326.189	331.237	331.237	331.238
5525	321.204	1	62.03			0	0	61.73	62.36	2	147079	326.189	326.188	326.189	331.237	331.237	331.238
5526	321.204	1	61.36			0	0	60.82	61.83	2	314484	326.189	326.188	326.189	331.237	331.237	331.238
5528	321.206	1	61.5			0	0	61.27	62.13	2	617660	326.191	326.191	326.192	331.24	331.239	331.24
5529	321.206	1	62.73			0	0	62.5	63.08	3	348871	326.191	326.191	326.192	331.24	331.239	331.24
5530	321.206	1	64.5			0	0	63.77	65.05	3	719313	326.191	326.191	326.192	331.24	331.239	331.24
5532	321.206	1	62.14			0	0	61.78	62.5	3	300239	326.191	326.191	326.192	331.24	331.239	331.24
5533	321.206	1	61.06			0	0	60.62	61.3	3	714215	326.191	326.191	326.192	331.24	331.239	331.24
5536	321.242	1	64.37			0	0	63.92	64.77	2	137572	326.228	326.227	326.228	331.276	331.276	331.277
5537	321.242	1	60.61			0	0	60.13	61.43	2	370299	326.228	326.227	326.228	331.276	331.276	331.277
5542	321.315	1	62.61			0	0	62.36	63.17	2	67744.5	326.3	326.3	326.301	331.349	331.348	331.349
5546	321.167	1	66.23			0	0	65.68	68.32	2	328123	326.152	326.152	326.153	331.201	331.2	331.201
5549	321.204	1	65.04			0	0	64.77	66.45	2	489392	326.189	326.188	326.189	331.237	331.237	331.238
5553	321.206	1	65.78			0	0	65.63	66.3	2	117591	326.191	326.191	326.192	331.24	331.239	331.24
5555	321.242	1	66.21			0	0	66.01	67.09	2	56372	326.228	326.227	326.228	331.276	331.276	331.277
5606	322.171	2	25.38			0	0	25.18	25.61	2	5.43949e+06	324.664	324.663	324.664	327.188	327.187	327.188
5607	322.176	3	26.37			0	0	25.96	26.8	4	76918424	323.838	323.837	323.838	325.52	325.52	325.521
5610	322.187	1	25.51			0	0	25.31	26.01	2	549369792	327.173	327.172	327.173	332.221	332.22	332.221
5611	322.187	2	28.03			0	0	27.8	28.43	2	1399018240	324.68	324.68	324.68	327.204	327.204	327.205
5619	322.708	2	25.01			0	0	24.78	25.92	3	3664644608	325.2	325.2	325.201	327.725	327.724	327.725
5630	322.194	1	33.43			0	0	33.01	33.76	2	5.39375e+06	327.179	327.178	327.179	332.227	332.227	332.228
5633	322.69	2	36.08			0	0	35.82	37.18	3	1491684096	325.183	325.182	325.183	327.707	327.706	327.707
5634	322.699	2	37.05			0	0	36.83	37.37	2	6.92167e+06	325.192	325.191	325.192	327.716	327.716	327.717
5635	322.721	2	38.18			0	0	37.97	38.81	2	129813744	325.213	325.213	325.214	327.738	327.737	327.738
5636	322.078	1	44.26			0	0	43.9	44.63	2	114122112	327.063	327.062	327.063	332.111	332.111	332.112
5637	322.166	2	42.63			0	0	42.38	43.31	2	147444656	324.658	324.658	324.659	327.182	327.182	327.183
5638	322.223	2	48.37			0	0	48.09	48.7	2	173085280	324.716	324.715	324.716	327.24	327.239	327.24
5645	322.078	1	59.7			0	0	59.16	60.51	2	85267.9	327.063	327.062	327.063	332.111	332.111	332.112
5649	322.131	1	57.53			0	0	57.18	57.7	2	1.05183e+06	327.116	327.115	327.116	332.164	332.164	332.165
5650	322.131	1	58.04			0	0	57.7	59.44	2	1.29038e+06	327.116	327.115	327.116	332.164	332.164	332.165
5654	322.176	1	57.96			0	0	57.33	58.44	3	2.92433e+06	327.161	327.161	327.162	332.21	332.209	332.21
5656	322.186	1	57.99			0	0	57.28	58.34	2	241799	327.171	327.171	327.172	332.22	332.219	332.22
5657	322.186	1	59.45			0	0	58.94	59.97	2	231491	327.171	327.171	327.172	332.22	332.219	332.22
5658	322.186	1	58.65			0	0	58.19	58.94	2	130941	327.171	327.171	327.172	332.22	332.219	332.22
5660	322.201	1	57.43			0	0	57.18	58.44	2	746025	327.186	327.186	327.187	332.235	332.234	332.235
5661	322.201	1	56.86			0	0	56.73	57.18	2	398441	327.186	327.186	327.187	332.235	332.234	332.235
5662	322.201	1	59.34			0	0	58.81	60.03	2	241355	327.186	327.186	327.187	332.235	332.234	332.235
5668	322.238	1	59.67			0	0	58.91	60.13	2	171507	327.223	327.222	327.223	332.271	332.271	332.272
5674	322.134	1	61.96			0	0	61.51	62.3	2	151480	327.119	327.119	327.12	332.168	332.167	332.168
5675	322.134	1	64.37			0	0	64.12	64.77	2	40876	327.119	327.119	327.12	332.168	332.167	332.168
5676	322.14	1	63.68			0	0	63.45	63.95	2	524432	327.125	327.124	327.125	332.173	332.173	332.174
5677	322.161	1	64.11			0	0	63.72	64.39	3	334166	327.146	327.146	327.147	332.195	332.194	332.195
5680	322.186	1	60.86			0	0	59.75	61.29	2	2299105	327.171	327.171	327.172	332.22	332.219	332.22
5681	322.186	1	64.38			0	0	63.92	64.61	2	52052.3	327.171	327.171	327.172	332.22	332.219	332.22
5682	322.201	1	62.79			0	0	62.59	63.26	2	113861	327.186	327.186	327.187	332.235	332.234	332.235
5683	322.201	1	61.51			0	0	60.98	61.95	2	163571	327.186	327.186	327.187	332.235	332.234	332.235
5684	322.201	1	60.37			0	0	60.03	60.98	2	221928	327.186	327.186	327.187	332.235	332.234	332.235
5685	322.207	1	63.5			0	0	63.12	64.12	2	66223.2	327.192	327.192	327.193	332.241	332.24	332.241
5688	322.222	1	61.21			0	0	60.65	61.53	2	80930.6	327.208	327.207	327.208	332.256	332.256	332.257
5689	322.222	1	62.21			0	0	62.08	62.43	2	29336.2	327.208	327.207	327.208	332.256	332.256	332.257
5692	322.238	1	61.43			0	0	60.86	61.65	2	155148	327.223	327.222	327.223	332.271	332.271	332.272
5693	322.663	2	64.1			0	0	63.69	64.3	2	70714.4	325.155	325.155	325.156	327.68	327.679	327.68
5696	322.209	2	66.73			0	0	66.2	67.5	2	39899.6	324.702	324.702	324.703	327.226	327.226	327.227
5757	323.2	2	28.14			0	0	27.8	29.34	5	7718169088	325.693	325.692	325.693	328.217	328.216	328.217
5758	323.2	2	29.62			0	0	29.19	30.08	2	10789055	325.693	325.692	325.693	328.217	328.216	328.217
5761	323.526	3	25.89			0	0	25.61	26.42	3	192857328	325.188	325.187	325.188	326.871	326.87	326.871
5763	323.671	2	28.05			0	0	27.7	28.53	4	75577488	326.163	326.163	326.164	328.688	328.687	328.688
5766	323.146	1	31.81			0	0	31.57	32.39	2	44220904	328.131	328.13	328.131	333.179	333.179	333.18
5769	323.624	2	34.4			0	0	34.16	34.67	2	6508902	326.117	326.116	326.117	328.641	328.64	328.641
5771	323.661	2	32.56			0	0	32.34	32.9	2	5008145	326.153	326.153	326.154	328.677	328.677	328.678
5780	323.233	1	54.79			0	0	54	55.33	2	4.75975e+06	328.218	328.218	328.219	333.266	333.266	333.267
5785	323.062	10	56.74			0	0	56.52	57.75	3	245814	323.56	323.56	323.561	324.065	324.065	324.066
5793	323.11	1	57.83			0	0	57.28	58.49	3	1.35248e+06	328.095	328.095	328.096	333.144	333.143	333.144
5794	323.11	1	59.16			0	0	58.49	59.44	3	418974	328.095	328.095	328.096	333.144	333.143	333.144
5796	323.11	1	59.87			0	0	59.43	60.78	2	1.21768e+06	328.095	328.095	328.096	333.144	333.143	333.144
5802	323.147	1	58.05			0	0	57.64	58.34	3	2582000	328.132	328.131	328.132	333.18	333.18	333.181
5803	323.147	1	58.92			0	0	58.34	59.75	2	9635012	328.132	328.131	328.132	333.18	333.18	333.181
5804	323.149	1	59.73			0	0	58.81	60.22	2	448471	328.134	328.134	328.135	333.182	333.182	333.183
5806	323.149	1	56.78			0	0	56.42	57.99	2	654241	328.134	328.134	328.135	333.183	333.182	333.183
5808	323.183	1	57.94			0	0	56.52	58.49	2	1.33536e+06	328.168	328.168	328.169	333.216	333.216	333.217
5809	323.183	1	59.06			0	0	58.39	59.55	3	1.21803e+06	328.168	328.168	328.169	333.216	333.216	333.217
5810	323.183	1	59.62			0	0	59.39	60.31	2	1.02404e+06	328.168	328.168	328.169	333.216	333.216	333.217
5811	323.185	1	57.77			0	0	57.43	59.39	2	1.99867e+06	328.171	328.17	328.171	333.219	333.218	333.219
5812	323.185	1	59.75			0	0	59.34	60.03	2	594947	328.171	328.17	328.171	333.219	333.218	333.219
5813	323.185	1	56.72			0	0	56.37	57.53	2	1289622	328.171	328.17	328.171	333.219	333.218	333.219
5817	323.206	1	57.59			0	0	56.81	58.04	2	645408	328.192	328.191	328.192	333.24	333.24	333.241
5819	323.222	1	57.36			0	0	56.77	58.34	2	949156	328.207	328.206	328.207	333.255	333.255	333.256
5822	323.233	1	58.58			0	0	58.14	59.24	3	383942	328.218	328.218	328.219	333.267	333.266	333.267
5825	323.233	1	56.54			0	0	55.9	57.58	3	33042198	328.218	328.218	328.219	333.267	333.266	333.267
5826	323.243	1	59.31			0	0	59.1	59.66	2	58657.9	328.228	328.228	328.228	333.276	333.276	333.277
5828	323.269	1	56.54			0	0	56.12	58.65	2	520914496	328.254	328.254	328.255	333.303	333.302	333.303
5829	323.023	10	60.39			0	0	59.97	60.86	3	60403.3	323.521	323.521	323.522	324.026	324.026	324.027
5833	323.08	1	61.61			0	0	61.48	61.94	2	108153	328.065	328.065	328.066	333.114	333.113	333.114
5834	323.089	10	60.62			0	0	60.18	61.06	3	577820	323.588	323.587	323.588	324.093	324.092	324.093
5837	323.11	1	61.71			0	0	61.52	61.95	2	211799	328.095	328.095	328.096	333.144	333.143	333.144
5840	323.125	1	64.1			0	0	63.71	64.84	2	98681.7	328.111	328.11	328.111	333.159	333.159	333.16
5843	323.147	1	62.77			0	0	62.57	63.17	3	459883	328.132	328.131	328.132	333.18	333.18	333.181
5844	323.147	1	64.58			0	0	64.36	65.68	2	719514	328.132	328.131	328.132	333.18	333.18	333.181
5845	323.147	1	61.74			0	0	61.52	61.95	2	471390	328.132	328.131	328.132	333.18	333.18	333.181
5846	323.147	1	63.68			0	0	63.1	64.37	3	2.54995e+06	328.132	328.131	328.132	333.18	333.18	333.181
5847	323.147	1	61.31			0	0	61.08	61.74	3	609224	328.132	328.131	328.132	333.18	333.18	333.181
5848	323.147	1	62.11			0	0	61.83	62.58	2	1.01306e+06	328.132	328.131	328.132	333.18	333.18	333.181
5849	323.147	1	60.94			0	0	60.65	61.53	3	1.60837e+06	328.132	328.131	328.132	333.18	333.18	333.181
5850	323.147	1	60.02			0	0	59.6	60.69	2	4179294	328.132	328.131	328.132	333.18	333.18	333.181
5851	323.149	1	60.73			0	0	60.22	61.03	2	245121	328.134	328.134	328.135	333.182	333.182	333.183
5854	323.149	1	63.3			0	0	63.1	63.92	2	214446	328.134	328.134	328.135	333.183	333.182	333.183
5855	323.149	1	62.38			0	0	61.99	62.65	2	174126	328.134	328.134	328.135	333.183	333.182	333.183
5857	323.152	1	61.89			0	0	61.3	62.17	2	41368.1	328.138	328.137	328.138	333.186	333.186	333.187
5861	323.183	1	63.89			0	0	63.64	65.41	3	1.07728e+06	328.168	328.168	328.169	333.216	333.216	333.217
5865	323.183	1	62.03			0	0	61.74	62.17	2	434800	328.168	328.168	328.169	333.216	333.216	333.217
5866	323.183	1	60.68			0	0	60.31	60.93	3	950967	328.168	328.168	328.169	333.216	333.216	333.217
5868	323.185	1	61.3			0	0	61.06	61.77	2	748046	328.17	328.17	328.171	333.219	333.218	333.219
5871	323.185	1	63.88			0	0	63.65	64.45	2	406412	328.171	328.17	328.171	333.219	333.218	333.219
5872	323.185	1	61.94			0	0	61.65	62.82	2	457333	328.171	328.17	328.171	333.219	333.218	333.219
5875	323.197	1	63.1			0	0	62.83	63.3	2	52835.8	328.182	328.181	328.182	333.23	333.23	333.231
5876	323.204	1	61.05			0	0	60.69	61.29	2	31223.8	328.189	328.189	328.19	333.238	333.237	333.238
5879	323.219	1	64.17			0	0	63.68	64.77	2	135173	328.204	328.204	328.205	333.253	333.252	333.253
5880	323.222	1	64.77			0	0	64.12	65.9	3	1.28333e+06	328.207	328.206	328.207	333.255	333.255	333.256
5881	323.222	1	63.08			0	0	62.59	63.47	3	1104805	328.207	328.206	328.207	333.255	333.255	333.256
5882	323.222	1	62.42			0	0	62.2	62.83	2	403467	328.207	328.206	328.207	333.255	333.255	333.256
5883	323.222	1	61.33			0	0	60.62	61.58	3	779904	328.207	328.206	328.207	333.255	333.255	333.256
5884	323.222	1	63.72			0	0	63.45	64.24	2	652424	328.207	328.206	328.207	333.255	333.255	333.256
5886	323.226	1	63.85			0	0	62.84	64.19	2	184972	328.211	328.21	328.211	333.259	333.259	333.26
5888	323.226	1	64.47			0	0	64.17	64.91	2	90028	328.211	328.21	328.211	333.259	333.259	333.26
5889	323.256	1	63.3			0	0	62.86	63.63	2	63953.6	328.241	328.24	328.241	333.289	333.289	333.29
5890	323.331	1	64.47			0	0	63.95	65.58	2	210203	328.316	328.316	328.317	333.364	333.364	333.365
5899	323.183	1	66.47			0	0	66.2	67.45	2	147801	328.168	328.168	328.169	333.216	333.216	333.217
5964	324.168	2	25.41			0	0	25.13	25.87	2	13457526	326.661	326.66	326.661	329.185	329.185	329.186
5965	324.179	2	28.42			0	0	28.14	28.68	3	26051338	326.672	326.671	326.672	329.196	329.196	329.197
5968	324.631	2	28.02			0	0	27.8	28.82	3	666749440	327.124	327.124	327.125	329.648	329.648	329.649
5975	324.691	2	25.03			0	0	24.78	25.51	2	40494352	327.184	327.183	327.184	329.708	329.707	329.708
5976	324.713	2	26.6			0	0	26.36	26.95	3	189794448	327.206	327.205	327.206	329.73	329.73	329.731
5978	324.982	1	26.19			0	0	25.92	26.8	2	11425142	329.967	329.967	329.968	335.016	335.015	335.016
5980	324.153	2	34.4			0	0	34.16	34.67	2	14152102	326.645	326.645	326.646	329.169	329.169	329.17
5981	324.155	1	34.99			0	0	34.77	35.31	2	23207950	329.141	329.14	329.141	334.189	334.188	334.189
5982	324.157	2	33.14			0	0	32.9	33.5	2	5.914e+06	326.65	326.65	326.65	329.174	329.174	329.175
5983	324.179	2	33.58			0	0	33.29	34.01	2	14950351	326.672	326.671	326.672	329.196	329.196	329.197
5986	324.691	2	33.66			0	0	33.11	34.01	3	48085828	327.184	327.183	327.184	329.708	329.707	329.708
5989	324.179	2	36.5			0	0	36.24	37.12	2	79798400	326.672	326.671	326.672	329.196	329.196	329.197
5994	324.093	1	58.63			0	0	57.89	59	2	120305	329.079	329.078	329.079	334.127	334.126	334.127
5995	324.094	12	59.18			0	0	58.59	59.49	3	56768.2	324.509	324.508	324.509	324.93	324.929	324.93
5998	324.178	1	57.84			0	0	57.48	58.74	2	89813.8	329.163	329.163	329.164	334.212	334.211	334.212
5999	324.181	1	58.65			0	0	58.29	58.91	2	168079	329.166	329.165	329.166	334.214	334.214	334.215
6004	324.217	1	57.2			0	0	56.91	58.29	2	1.36237e+06	329.202	329.202	329.203	334.251	334.25	334.251
6005	324.217	1	59.16			0	0	58.24	60.56	3	3.29498e+06	329.202	329.202	329.203	334.251	334.25	334.251
6006	324.217	1	58.6			0	0	58.09	59	2	330217	329.202	329.202	329.203	334.251	334.25	334.251
6007	324.217	1	56.54			0	0	55.9	56.95	2	3.59116e+06	329.202	329.202	329.203	334.251	334.25	334.251
6009	324.228	1	56.54			0	0	56.02	57.03	2	6027618	329.213	329.213	329.214	334.262	334.261	334.262
6010	324.238	1	57.55			0	0	57.13	58.39	2	515566	329.223	329.223	329.224	334.272	334.271	334.272
6017	324.072	2	64.39			0	0	64.1	64.61	2	22704.2	326.564	326.564	326.565	329.088	329.088	329.089
6019	324.119	1	61.99			0	0	61.77	62.18	2	57283.6	329.104	329.104	329.105	334.153	334.152	334.153
6020	324.136	1	63.51			0	0	63.26	64	2	30824.1	329.121	329.121	329.122	334.17	334.169	334.17
6022	324.181	1	63.29			0	0	63.08	63.67	2	52078.4	329.166	329.165	329.166	334.214	334.214	334.215
6023	324.202	1	62			0	0	61.38	63.02	2	438198	329.187	329.186	329.187	334.235	334.235	334.236
6026	324.217	1	63.99			0	0	63.64	64.57	2	358450	329.202	329.202	329.203	334.251	334.25	334.251
6027	324.238	1	63.04			0	0	62.61	63.3	2	36090.9	329.223	329.223	329.224	334.272	334.271	334.272
6028	324.253	1	61.07			0	0	60.56	61.51	2	39427.2	329.239	329.238	329.239	334.287	334.286	334.287
6093	325.685	1	26.89			0	0	26.66	27.2	2	11973237	330.67	330.669	330.67	335.718	335.718	335.719
6094	325.703	2	26.46			0	0	26.16	26.66	2	998240	328.195	328.195	328.196	330.72	330.719	330.72
6095	325.703	2	25.48			0	0	25.23	25.87	2	7644107	328.196	328.195	328.196	330.72	330.719	330.72
6096	325.933	4	27.78			0	0	27.52	28.19	4	58468440	327.18	327.179	327.18	328.442	328.441	328.442
6097	325.98	1	26.2			0	0	25.92	26.66	3	16858302	330.965	330.965	330.966	336.014	336.013	336.014
6100	325.187	2	32			0	0	31.78	32.59	2	45190200	327.68	327.679	327.68	330.204	330.203	330.204
6111	325.235	1	49.57			0	0	49.19	49.8	2	3.32771e+06	330.22	330.219	330.22	335.268	335.268	335.269
6112	325.249	1	48.77			0	0	48.45	49.45	2	23528942	330.234	330.233	330.234	335.282	335.282	335.283
6114	325.132	2	53.56			0	0	53.23	53.9	2	2.10076e+06	327.624	327.624	327.625	330.149	330.148	330.149
6124	325.093	1	57.84			0	0	57.28	58.44	2	770818	330.078	330.077	330.078	335.126	335.126	335.127
6131	325.126	1	56.81			0	0	56.66	57.33	2	902263	330.111	330.11	330.111	335.159	335.159	335.16
6132	325.126	1	58.24			0	0	57.75	58.49	2	859313	330.111	330.11	330.111	335.159	335.159	335.16
6133	325.126	1	57.62			0	0	57.28	57.99	2	1.20116e+06	330.111	330.111	330.112	335.159	335.159	335.16
6135	325.128	1	59.24			0	0	58.81	59.85	3	291104	330.113	330.113	330.114	335.162	335.161	335.162
6140	325.162	1	58.56			0	0	58.24	58.76	2	881329	330.147	330.147	330.148	335.196	335.195	335.196
6141	325.162	1	59.89			0	0	59.43	60.27	3	1.81166e+06	330.147	330.147	330.148	335.196	335.195	335.196
6142	325.162	1	56.78			0	0	55.95	57.33	2	3.05005e+06	330.147	330.147	330.148	335.196	335.195	335.196
6143	325.162	1	57.63			0	0	57.13	58.34	3	3580351	330.147	330.147	330.148	335.196	335.195	335.196
6144	325.165	1	59.23			0	0	57.64	60.41	2	2427232	330.15	330.149	330.15	335.198	335.198	335.199
6149	325.199	1	57.17			0	0	56.61	57.38	2	238800	330.184	330.183	330.184	335.232	335.232	335.233
6152	325.199	1	58.37			0	0	58.04	58.76	2	508784	330.184	330.183	330.184	335.232	335.232	335.233
6154	325.201	1	58.76			0	0	58.24	60.18	3	2.53728e+06	330.186	330.186	330.187	335.235	335.234	335.235
6156	325.212	1	56.54			0	0	55.9	58.09	2	3.50057e+06	330.197	330.197	330.198	335.246	335.245	335.246
6161	325.249	1	56.54			0	0	55.95	56.74	2	15708603	330.234	330.233	330.234	335.282	335.282	335.283
6162	325.249	1	59.23			0	0	58.76	59.7	2	235965	330.234	330.233	330.234	335.282	335.282	335.283
6163	325.249	1	57.74			0	0	57.48	58.76	3	10393915	330.234	330.233	330.234	335.282	335.282	335.283
6164	325.249	1	56.95			0	0	56.73	57.58	3	4369953	330.234	330.233	330.234	335.282	335.282	335.283
6167	325.027	1	62.59			0	0	61.38	62.8	2	126831	330.012	330.011	330.012	335.06	335.06	335.061
6171	325.093	1	63.72			0	0	63.1	63.92	2	187376	330.078	330.077	330.078	335.126	335.126	335.127
6173	325.093	1	64.58			0	0	63.92	65.29	3	505755	330.078	330.077	330.078	335.126	335.126	335.127
6180	325.126	1	63.08			0	0	62.59	63.3	3	242820	330.111	330.11	330.111	335.159	335.159	335.16
6181	325.126	1	63.49			0	0	63.26	63.94	2	311258	330.111	330.11	330.111	335.159	335.159	335.16
6182	325.126	1	62.42			0	0	62.17	62.59	2	113155	330.111	330.11	330.111	335.159	335.159	335.16
6183	325.126	1	61.14			0	0	60.86	61.52	2	243142	330.111	330.11	330.111	335.159	335.159	335.16
6184	325.126	1	61.79			0	0	61.43	62.21	2	180860	330.111	330.11	330.111	335.159	335.159	335.16
6185	325.126	1	60.63			0	0	60.18	60.86	2	312233	330.111	330.11	330.111	335.159	335.159	335.16
6192	325.144	1	60.88			0	0	60.36	61.24	2	27470.7	330.129	330.128	330.129	335.177	335.177	335.178
6194	325.162	1	63.53			0	0	63.27	64.3	2	699281	330.147	330.147	330.148	335.196	335.195	335.196
6195	325.162	1	64.79			0	0	64.3	65.19	3	354674	330.147	330.147	330.148	335.196	335.195	335.196
6197	325.162	1	62.57			0	0	62.25	62.83	2	340612	330.147	330.147	330.148	335.196	335.195	335.196
6198	325.162	1	61.5			0	0	61.3	61.65	2	320215	330.147	330.147	330.148	335.196	335.195	335.196
6199	325.162	1	62.03			0	0	61.74	62.5	3	181661	330.147	330.147	330.148	335.196	335.195	335.196
6201	325.162	1	61.07			0	0	60.82	61.6	3	680083	330.147	330.147	330.148	335.196	335.195	335.196
6202	325.162	1	60.32			0	0	60.03	60.86	3	1.54373e+06	330.147	330.147	330.148	335.196	335.195	335.196
6204	325.165	1	62.56			0	0	62.03	63.47	3	1.33554e+06	330.15	330.149	330.15	335.198	335.198	335.199
6205	325.165	1	61.32			0	0	60.36	62.03	2	817447	330.15	330.149	330.15	335.198	335.198	335.199
6207	325.165	1	63.68			0	0	63.26	64.36	2	374375	330.15	330.149	330.15	335.198	335.198	335.199
6214	325.199	1	64.62			0	0	64.3	64.81	2	67985.5	330.184	330.183	330.184	335.232	335.232	335.233
6217	325.201	1	62.16			0	0	61.95	62.41	2	502434	330.186	330.186	330.187	335.235	335.234	335.235
6218	325.201	1	61.53			0	0	61.09	61.99	2	1.08523e+06	330.186	330.186	330.187	335.235	335.234	335.235
6219	325.201	1	60.92			0	0	60.6	61.14	2	533570	330.186	330.186	330.187	335.235	335.234	335.235
6220	325.201	1	62.83			0	0	62.41	63.27	3	496243	330.186	330.186	330.187	335.235	335.234	335.235
6221	325.201	1	64.61			0	0	64	64.84	3	451330	330.186	330.186	330.187	335.235	335.234	335.235
6222	325.201	1	60.02			0	0	59.85	60.65	2	767181	330.186	330.186	330.187	335.235	335.234	335.235
6226	325.235	1	63.38			0	0	63.08	64.05	2	36586.3	330.22	330.22	330.221	335.268	335.268	335.269
6227	325.237	1	64.54			0	0	64.12	65.56	2	260209	330.223	330.222	330.223	335.271	335.27	335.271
6228	325.237	1	62.37			0	0	61.19	63.29	2	700762	330.223	330.222	330.223	335.271	335.27	335.271
6229	325.256	1	64.61			0	0	63.72	66.3	2	349382	330.241	330.24	330.241	335.289	335.289	335.29
6230	325.285	1	62.58			0	0	62.25	62.79	2	126506	330.27	330.27	330.271	335.319	335.318	335.319
6231	325.347	1	64.38			0	0	64.1	65.73	2	149734	330.332	330.331	330.332	335.38	335.38	335.381
6235	325.162	1	66.77			0	0	66.11	67.45	2	72804.6	330.147	330.147	330.148	335.196	335.195	335.196
6237	325.201	1	65.13			0	0	64.82	65.68	3	426395	330.186	330.186	330.187	335.235	335.234	335.235
6240	325.201	1	66.47			0	0	66.23	67.71	2	340082	330.186	330.186	330.187	335.235	335.234	335.235
6296	326.631	2	24.78			0	0	24.43	25.08	4	79102544	329.123	329.123	329.124	331.648	331.647	331.648
6303	326.535	3	27.78			0	0	27.52	28.06	3	21822240	328.196	328.196	328.197	329.879	329.879	329.88
6304	326.687	2	29.13			0	0	28.87	29.6	2	11817304	329.179	329.179	329.18	331.704	331.703	331.704
6305	326.687	2	28.41			0	0	28.19	28.87	3	12900318	329.179	329.179	329.18	331.704	331.703	331.704
6306	326.705	2	25.35			0	0	25.03	25.61	2	832620	329.198	329.197	329.198	331.722	331.721	331.722
6309	326.978	1	26.21			0	0	25.92	26.75	2	5.01133e+06	331.963	331.962	331.963	337.011	337.011	337.012
6311	326.117	1	33.6			0	0	33.11	34.01	4	276284448	331.102	331.102	331.103	336.151	336.15	336.151
6312	326.195	2	30.31			0	0	30.08	30.71	2	3.13017e+06	328.687	328.687	328.688	331.212	331.211	331.212
6319	326.189	2	41.16			0	0	40.94	41.56	3	278027872	328.682	328.681	328.682	331.206	331.206	331.207
6322	326.208	1	49.52			0	0	49.05	49.8	2	790212	331.193	331.192	331.193	336.241	336.241	336.242
6324	326.687	2	46.15			0	0	45.92	46.58	2	6017847	329.179	329.179	329.18	331.704	331.703	331.704
6325	326.117	1	54.09			0	0	53.85	54.66	2	78082128	331.102	331.102	331.103	336.151	336.15	336.151
6329	326.088	1	56.59			0	0	56.02	57.89	3	3008041	331.073	331.073	331.074	336.122	336.121	336.122
6331	326.168	1	59.83			0	0	58.24	60.36	2	371589	331.153	331.153	331.154	336.202	336.201	336.202
6332	326.196	1	59.05			0	0	58.14	59.55	3	648648	331.181	331.181	331.182	336.23	336.229	336.23
6333	326.211	1	56.54			0	0	55.9	56.91	2	2.96727e+06	331.197	331.196	331.197	336.245	336.245	336.246
6335	326.233	1	58.06			0	0	57.79	59.16	2	2.76584e+06	331.218	331.217	331.218	336.266	336.266	336.267
6336	326.233	1	59.39			0	0	59.16	60.6	2	1.01105e+06	331.218	331.217	331.218	336.266	336.266	336.267
6337	326.233	1	57.63			0	0	57.18	57.84	2	1.40455e+06	331.218	331.217	331.218	336.266	336.266	336.267
6338	326.233	1	56.71			0	0	55.9	57.18	2	15389243	331.218	331.217	331.218	336.266	336.266	336.267
6339	326.254	1	57.23			0	0	56.95	57.64	2	1134279	331.239	331.238	331.239	336.287	336.287	336.288
6342	326.126	1	63.1			0	0	62.84	63.68	2	52068.6	331.111	331.111	331.112	336.16	336.159	336.16
6343	326.16	1	61.08			0	0	60.84	61.74	2	115932	331.145	331.145	331.146	336.193	336.193	336.194
6347	326.196	1	62.03			0	0	61.78	62.41	3	226545	331.181	331.181	331.182	336.23	336.229	336.23
6349	326.233	1	63.3			0	0	62.75	63.88	2	231928	331.218	331.217	331.218	336.266	336.266	336.267
6351	326.233	1	61.52			0	0	60.88	62.21	2	667239	331.218	331.217	331.218	336.266	336.266	336.267
6357	326.196	1	67.19			0	0	66.99	68.63	2	90919.8	331.181	331.181	331.182	336.23	336.229	336.23
6362	326.911	6	65.69			0	0	64.81	65.95	3	496507	327.742	327.741	327.742	328.583	328.582	328.583
6425	327.078	1	24.19			0	0	23.99	24.66	2	1.18863e+06	332.063	332.063	332.064	337.112	337.111	337.112
6430	327.166	1	24.49			0	0	24.2	25.31	2	6.55609e+06	332.151	332.151	332.152	337.2	337.199	337.2
6436	327.18	2	26.9			0	0	26.66	27.23	2	8425304	329.672	329.672	329.673	332.196	332.196	332.197
6444	327.184	2	32.31			0	0	31.78	32.59	2	9552395	329.677	329.677	329.678	332.201	332.201	332.202
6450	327.691	2	37.05			0	0	36.83	37.47	2	32249624	330.184	330.184	330.185	332.708	332.708	332.709
6454	327.201	1	42.4			0	0	42.07	43.1	2	405068544	332.187	332.186	332.187	337.235	337.234	337.235
6455	327.203	1	44.93			0	0	44.52	45.22	2	7078384	332.188	332.187	332.188	337.236	337.236	337.237
6462	327.078	1	53.31			0	0	53.08	53.85	2	624788	332.063	332.063	332.064	337.112	337.111	337.112
6463	327.203	1	50.09			0	0	49.8	50.9	2	160732224	332.188	332.187	332.188	337.236	337.236	337.237
6464	327.203	1	51.31			0	0	51.01	52.09	3	174229824	332.188	332.187	332.188	337.236	337.236	337.237
6465	327.008	8	57.84			0	0	57.48	58.34	3	220996	327.631	327.631	327.632	328.262	328.262	328.263
6472	327.12	1	59.43			0	0	59	59.75	2	194433	332.106	332.105	332.106	337.154	337.154	337.155
6473	327.141	1	58.73			0	0	58.29	58.97	2	516122	332.127	332.126	332.127	337.175	337.174	337.176
6474	327.141	1	56.91			0	0	56.61	57.38	2	664347	332.127	332.126	332.127	337.175	337.175	337.176
6475	327.141	1	59.44			0	0	58.97	59.89	2	863078	332.127	332.126	332.127	337.175	337.175	337.176
6476	327.142	1	57.97			0	0	57.38	58.39	2	764607	332.127	332.126	332.127	337.175	337.175	337.176
6477	327.144	1	58.56			0	0	58.24	59	2	94657.4	332.129	332.129	332.13	337.177	337.177	337.178
6478	327.144	1	59.06			0	0	58.65	59.44	2	182532	332.129	332.129	332.13	337.177	337.177	337.178
6480	327.144	1	59.62			0	0	59.43	59.85	2	98196.4	332.129	332.129	332.13	337.178	337.177	337.178
6481	327.144	1	59.95			0	0	59.7	60.27	2	89367.8	332.129	332.129	332.13	337.178	337.177	337.178
6483	327.17	1	56.53			0	0	55.95	57.79	3	2727424	332.155	332.155	332.156	337.204	337.203	337.204
6485	327.178	1	58.18			0	0	57.7	59.63	3	1.24913e+06	332.163	332.162	332.163	337.211	337.211	337.212
6486	327.178	1	57.4			0	0	56.95	59.24	2	729742	332.163	332.163	332.164	337.211	337.211	337.212
6488	327.178	1	56.78			0	0	56.56	57.13	2	588510	332.163	332.163	332.164	337.211	337.211	337.212
6489	327.18	1	59.51			0	0	59.24	59.85	2	723179	332.165	332.165	332.166	337.214	337.213	337.214
6495	327.207	1	56.54			0	0	55.97	56.73	2	5.5126e+06	332.192	332.191	332.192	337.24	337.24	337.241
6503	327.228	1	56.55			0	0	56.12	57.48	2	12718341	332.213	332.212	332.213	337.261	337.261	337.262
6507	327.008	7	62.78			0	0	62.46	63.17	3	38779.6	327.72	327.72	327.721	328.442	328.441	328.442
6508	327.008	9	60.07			0	0	59.44	60.65	3	128725	327.562	327.562	327.563	328.123	328.123	328.124
6509	327.028	1	64.49			0	0	64.19	65.14	2	201576	332.013	332.012	332.013	337.061	337.061	337.062
6512	327.093	1	64.57			0	0	63.53	66.2	2	233456	332.078	332.078	332.079	337.127	337.126	337.127
6513	327.099	1	61.98			0	0	61.77	62.18	2	11264.3	332.084	332.084	332.085	337.133	337.132	337.133
6517	327.141	1	61.72			0	0	61.27	62.58	2	138361	332.127	332.126	332.127	337.175	337.174	337.175
6518	327.141	1	63.69			0	0	63.25	64.51	2	239925	332.127	332.126	332.127	337.175	337.175	337.176
6519	327.141	1	60.84			0	0	59.55	61.3	3	4757137	332.127	332.126	332.127	337.175	337.175	337.176
6520	327.144	1	64.6			0	0	64.45	66.22	2	132286	332.129	332.129	332.13	337.177	337.177	337.178
6521	327.144	1	61.08			0	0	60.84	61.48	2	70618.1	332.129	332.129	332.13	337.177	337.177	337.178
6522	327.144	1	61.91			0	0	61.29	62.36	2	214099	332.129	332.129	332.13	337.177	337.177	337.178
6523	327.144	1	60.47			0	0	60.27	60.78	2	82932	332.129	332.129	332.13	337.178	337.177	337.178
6526	327.157	1	62.63			0	0	62.03	62.8	2	40129.4	332.142	332.141	332.142	337.19	337.19	337.191
6527	327.159	1	62.61			0	0	62.39	63.02	2	46876.6	332.144	332.144	332.145	337.193	337.192	337.193
6528	327.178	1	63.45			0	0	63.12	63.71	2	117873	332.163	332.162	332.163	337.211	337.211	337.212
6529	327.178	1	62.86			0	0	62.59	63.17	2	159215	332.163	332.162	332.163	337.211	337.211	337.212
6530	327.178	1	63.91			0	0	63.67	64.19	2	114726	332.163	332.162	332.163	337.211	337.211	337.212
6531	327.178	1	61.13			0	0	60.98	61.49	2	139534	332.163	332.162	332.163	337.211	337.211	337.212
6532	327.178	1	64.8			0	0	64.57	65.56	2	120506	332.163	332.162	332.163	337.211	337.211	337.212
6533	327.178	1	60.53			0	0	59.75	61.04	2	410241	332.163	332.162	332.163	337.211	337.211	337.212
6534	327.178	1	61.68			0	0	61.38	62.08	2	236844	332.163	332.162	332.163	337.211	337.211	337.212
6535	327.178	1	62.31			0	0	61.95	62.65	2	239543	332.163	332.163	332.164	337.211	337.211	337.212
6536	327.178	1	64.39			0	0	64.12	64.61	3	129778	332.163	332.163	332.164	337.211	337.211	337.212
6537	327.18	1	64.37			0	0	63.87	64.61	2	807122	332.165	332.165	332.166	337.214	337.213	337.214
6538	327.18	1	64.79			0	0	64.6	65.51	2	436418	332.165	332.165	332.166	337.214	337.213	337.214
6539	327.18	1	63.17			0	0	62.63	63.58	3	711669	332.165	332.165	332.166	337.214	337.213	337.214
6540	327.18	1	61.94			0	0	61.43	62.63	3	1.00903e+06	332.165	332.165	332.166	337.214	337.213	337.214
6541	327.18	1	60.13			0	0	59.85	61.43	2	1641323	332.165	332.165	332.166	337.214	337.213	337.214
6542	327.193	1	62.5			0	0	61.43	62.66	2	233104	332.178	332.178	332.179	337.227	337.226	337.227
6544	327.193	1	63.91			0	0	63.27	64.8	2	291669	332.178	332.178	332.179	337.227	337.226	337.227
6546	327.199	1	63.1			0	0	62.84	63.64	2	92892.7	332.184	332.183	332.184	337.232	337.232	337.233
6549	327.214	1	63.64			0	0	63.35	64.1	2	121015	332.199	332.199	332.2	337.248	337.247	337.248
6551	327.217	1	64.81			0	0	64.1	66.23	3	417457	332.202	332.201	332.202	337.25	337.25	337.251
6552	327.217	1	61.3			0	0	60.65	61.7	2	528481	332.202	332.201	332.202	337.25	337.25	337.251
6556	327.217	1	62.12			0	0	61.74	62.61	2	234444	332.202	332.201	332.202	337.25	337.25	337.251
6557	327.251	1	63.89			0	0	63.65	64.17	2	69087.6	332.236	332.235	332.236	337.284	337.284	337.285
6559	327.271	1	64.59			0	0	63.95	65.53	2	172134	332.257	332.256	332.257	337.305	337.305	337.306
6560	327.301	1	61.71			0	0	61.08	61.98	2	122373	332.286	332.285	332.286	337.334	337.334	337.335
6562	327.008	1	66.66			0	0	65.75	69.9	2	11686344	331.993	331.993	331.994	337.042	337.041	337.042
6569	327.175	1	65.77			0	0	65.24	66.71	2	52465.7	332.16	332.159	332.16	337.208	337.208	337.209
6570	327.18	1	65.83			0	0	65.51	66.67	2	178927	332.165	332.165	332.166	337.214	337.213	337.214
6574	327.217	1	66.3			0	0	65.97	66.92	2	73103.6	332.202	332.201	332.202	337.25	337.25	337.251
6624	328.216	2	24.51			0	0	24.34	25.13	2	15633696	330.709	330.708	330.709	333.233	333.232	333.233
6631	328.165	2	39.28			0	0	39.03	39.53	2	7323122	330.658	330.657	330.658	333.182	333.182	333.183
6638	328.016	1	50.58			0	0	50.13	50.85	2	7375097	333.002	333.001	333.002	338.05	338.049	338.05
6642	328.016	1	56.15			0	0	55.95	57	2	8461016	333.002	333.001	333.002	338.05	338.049	338.051
6645	328.154	1	59.24			0	0	58.92	59.63	2	62595.5	333.14	333.139	333.14	338.188	338.187	338.188
6646	328.176	1	59.19			0	0	58.34	59.63	2	606998	333.161	333.16	333.161	338.209	338.209	338.21
6647	328.187	1	56.95			0	0	56.52	57.53	2	314345	333.172	333.171	333.172	338.22	338.22	338.221
6649	328.212	1	56.87			0	0	56.47	58.04	3	1.40615e+06	333.197	333.197	333.198	338.245	338.245	338.246
6650	328.212	1	59.59			0	0	59.24	60.31	2	642814	333.197	333.197	333.198	338.245	338.245	338.246
6651	328.212	1	58.33			0	0	57.99	58.76	3	934072	333.197	333.197	333.198	338.245	338.245	338.246
6654	328.248	1	57.75			0	0	57.13	58.65	3	744446	333.233	333.233	333.234	338.282	338.281	338.282
6655	328.248	1	57.19			0	0	56.95	57.53	2	309081	333.233	333.233	333.234	338.282	338.281	338.282
6657	328.248	1	59.59			0	0	59	60.22	2	169832	333.233	333.233	333.234	338.282	338.281	338.282
6662	328.097	1	64.8			0	0	64.45	65.19	2	41377.8	333.082	333.082	333.083	338.131	338.13	338.131
6664	328.097	1	61.5			0	0	61.06	61.73	2	123325	333.082	333.082	333.083	338.131	338.13	338.131
6666	328.107	1	61.17			0	0	60.86	61.7	2	1.62543e+06	333.092	333.092	333.093	338.141	338.14	338.141
6668	328.163	1	60.67			0	0	60.36	60.86	2	27931.6	333.148	333.148	333.149	338.197	338.196	338.197
6669	328.175	1	61.52			0	0	61.38	61.75	2	137735	333.161	333.16	333.161	338.209	338.209	338.21
6670	328.175	1	61.04			0	0	60.41	61.48	2	466101	333.161	333.16	333.161	338.209	338.209	338.21
6671	328.175	1	63.45			0	0	63.09	63.91	2	146158	333.161	333.16	333.161	338.209	338.209	338.21
6672	328.175	1	62.6			0	0	62.37	63.09	3	156607	333.161	333.16	333.161	338.209	338.209	338.21
6673	328.176	1	60.08			0	0	59.63	60.41	2	312647	333.161	333.16	333.161	338.209	338.209	338.21
6677	328.184	1	62.4			0	0	62	62.71	2	41739.7	333.169	333.168	333.169	338.217	338.217	338.218
6680	328.197	1	63.68			0	0	62.84	65.14	2	121082	333.182	333.181	333.182	338.23	338.23	338.231
6681	328.212	1	61.71			0	0	61.3	62.16	2	349147	333.197	333.197	333.198	338.245	338.245	338.246
6682	328.212	1	63.44			0	0	62.83	63.68	2	345984	333.197	333.197	333.198	338.245	338.245	338.246
6683	328.212	1	62.4			0	0	62.13	62.84	2	211966	333.197	333.197	333.198	338.245	338.245	338.246
6684	328.212	1	61.07			0	0	60.31	61.33	2	435305	333.197	333.197	333.198	338.245	338.245	338.246
6686	328.212	1	64.08			0	0	63.67	64.73	2	1.59031e+06	333.197	333.197	333.198	338.245	338.245	338.246
6688	328.248	1	61.19			0	0	60.65	61.65	3	307503	333.233	333.233	333.234	338.282	338.281	338.282
6689	328.248	1	64.57			0	0	64.36	64.84	2	104598	333.233	333.233	333.234	338.282	338.281	338.282
6690	328.248	1	63.1			0	0	62.66	63.72	2	367502	333.233	333.233	333.234	338.282	338.281	338.282
6691	328.248	1	61.91			0	0	61.49	62.12	2	135943	333.233	333.233	333.234	338.282	338.281	338.282
6692	328.248	1	64.2			0	0	63.69	64.49	2	184559	333.233	333.233	333.234	338.282	338.281	338.282
6693	328.248	1	62.16			0	0	61.65	62.37	2	171315	333.233	333.233	333.234	338.282	338.281	338.282
6770	329.117	1	27.79			0	0	27.28	28.11	2	15249741	334.102	334.101	334.102	339.15	339.15	339.151
6773	329.218	1	26.54			0	0	26.36	26.9	3	153400256	334.204	334.203	334.204	339.252	339.251	339.252
6774	329.53	3	25.9			2	1	25.38	26.9	4	593181056	331.191	331.191	331.192	332.874	332.874	332.875
6776	329.676	2	25.51			0	0	24.93	26.01	2	11854195	332.169	332.169	332.17	334.693	334.693	334.694
6777	329.716	2	25.32			0	0	25.03	25.71	2	45589096	332.209	332.208	332.209	334.733	334.732	334.733
6781	329.218	1	32.55			0	0	32.29	32.91	3	180414032	334.203	334.203	334.204	339.252	339.251	339.252
6785	329.829	1	34.97			0	0	34.77	35.26	2	13294653	334.814	334.814	334.815	339.863	339.862	339.863
6787	329.15	1	36.98			0	0	36.71	37.27	2	46520588	334.135	334.134	334.135	339.183	339.183	339.184
6789	329.15	1	40.17			0	0	39.9	40.63	2	65590028	334.135	334.134	334.135	339.183	339.183	339.184
6791	329.145	2	49.97			0	0	49.7	50.65	2	29371646	331.637	331.637	331.638	334.162	334.161	334.162
6793	329.15	1	46.88			0	0	46.63	47.45	2	3.08696e+06	334.135	334.134	334.135	339.183	339.183	339.184
6795	329.15	1	53.8			0	0	53.36	54.56	2	17071772	334.135	334.134	334.135	339.183	339.183	339.184
6796	329.187	1	53.82			0	0	53.5	54.15	2	1085226	334.172	334.172	334.173	339.22	339.22	339.221
6801	329.123	1	58.94			0	0	58.14	59.55	2	67570.9	334.108	334.108	334.109	339.157	339.156	339.157
6804	329.138	1	57.25			0	0	56.79	57.58	2	155846	334.124	334.123	334.124	339.172	339.172	339.173
6807	329.147	1	58.6			0	0	58.29	59.1	2	205820	334.132	334.132	334.133	339.181	339.18	339.181
6809	329.157	1	58.71			0	0	58.04	59.19	2	1.47293e+06	334.142	334.142	334.143	339.191	339.19	339.191
6810	329.157	1	59.44			0	0	58.97	60.27	2	297666	334.142	334.142	334.143	339.191	339.19	339.191
6811	329.157	1	56.82			0	0	56.47	57.13	2	1.70897e+06	334.142	334.142	334.143	339.191	339.19	339.191
6812	329.157	1	57.38			0	0	57.13	58.04	2	1.09329e+06	334.142	334.142	334.143	339.191	339.19	339.191
6813	329.16	1	57.14			0	0	56.91	57.63	2	375135	334.145	334.144	334.145	339.193	339.193	339.194
6814	329.16	1	59.17			0	0	58.91	59.55	2	129094	334.145	334.144	334.145	339.193	339.193	339.194
6815	329.16	1	57.8			0	0	57.63	58.91	2	512324	334.145	334.144	334.145	339.193	339.193	339.194
6818	329.175	1	56.77			0	0	56.42	57.38	2	250854	334.16	334.159	334.16	339.208	339.208	339.209
6819	329.186	1	56.53			0	0	56.07	57.03	2	2664873	334.171	334.171	334.172	339.22	339.219	339.22
6821	329.193	1	59.11			0	0	58.76	59.49	2	441937	334.179	334.178	334.179	339.227	339.227	339.228
6822	329.193	1	59.87			0	0	59.43	60.36	2	607061	334.179	334.178	334.179	339.227	339.227	339.228
6823	329.194	1	56.72			0	0	56.53	57.13	2	289866	334.179	334.178	334.179	339.227	339.227	339.228
6824	329.194	1	57.55			0	0	56.86	58.76	2	5.14607e+06	334.179	334.178	334.179	339.227	339.227	339.228
6825	329.196	1	58.76			0	0	58.29	59.05	2	349562	334.181	334.181	334.182	339.23	339.229	339.23
6826	329.196	1	58.07			0	0	57.53	58.49	2	236881	334.181	334.181	334.182	339.23	339.229	339.23
6827	329.196	1	57.15			0	0	56.73	57.63	2	370744	334.181	334.181	334.182	339.23	339.229	339.23
6832	329.244	1	56.55			0	0	56.02	58.19	2	5.43245e+06	334.229	334.228	334.229	339.277	339.277	339.278
6833	329.323	1	58.93			0	0	56.69	59.24	2	908962	334.309	334.308	334.309	339.357	339.357	339.358
6838	329.127	1	63.11			0	0	62.75	63.71	2	278502	334.112	334.112	334.113	339.161	339.16	339.161
6839	329.136	1	61.96			0	0	61.51	62.3	2	36509.5	334.121	334.121	334.122	339.17	339.169	339.17
6842	329.157	1	61.99			0	0	61.38	62.8	3	748293	334.142	334.142	334.143	339.191	339.19	339.191
6844	329.16	1	62.13			0	0	61.94	62.3	2	40456.6	334.145	334.144	334.145	339.193	339.193	339.194
6846	329.16	1	61.52			0	0	61.04	61.98	2	214811	334.145	334.144	334.145	339.193	339.193	339.194
6847	329.16	1	63.09			0	0	62.84	63.64	2	187734	334.145	334.144	334.145	339.193	339.193	339.194
6848	329.16	1	60.73			0	0	60.36	61.08	2	214689	334.145	334.144	334.145	339.193	339.193	339.194
6849	329.172	1	62.79			0	0	62.14	63.1	2	109613	334.158	334.157	334.158	339.206	339.205	339.206
6850	329.172	1	61.77			0	0	60.6	62.14	2	148564	334.158	334.157	334.158	339.206	339.205	339.206
6851	329.175	1	62.36			0	0	61.98	62.86	2	118158	334.16	334.16	334.161	339.208	339.208	339.209
6853	329.196	1	61.6			0	0	61.14	61.99	2	365991	334.181	334.181	334.182	339.229	339.229	339.23
6854	329.196	1	60.09			0	0	59.44	60.51	2	1.66572e+06	334.181	334.181	334.182	339.229	339.229	339.23
6856	329.196	1	60.69			0	0	60.46	61.24	2	335146	334.181	334.181	334.182	339.23	339.229	339.23
6857	329.196	1	62.14			0	0	61.92	62.43	2	157537	334.181	334.181	334.182	339.23	339.229	339.23
6858	329.196	1	64.61			0	0	64.35	64.8	2	114214	334.181	334.181	334.182	339.23	339.229	339.23
6859	329.196	1	63.62			0	0	63.26	63.91	2	140999	334.181	334.181	334.182	339.23	339.229	339.23
6860	329.209	1	63.26			0	0	63.02	63.82	3	222537	334.194	334.193	334.194	339.242	339.242	339.243
6861	329.209	1	63.93			0	0	63.82	65.73	2	275709	334.194	334.193	334.194	339.242	339.242	339.243
6863	329.232	1	62.42			0	0	61.7	62.87	2	188716	334.217	334.217	334.218	339.266	339.265	339.266
6864	329.232	1	60.41			0	0	59.7	61.03	2	395482	334.217	334.217	334.218	339.266	339.265	339.266
6867	329.244	1	63.37			0	0	63.09	63.64	2	430628	334.229	334.228	334.229	339.277	339.277	339.278
6870	329.323	1	63.9			0	0	63.49	64.19	2	346838	334.309	334.308	334.309	339.357	339.357	339.358
6871	329.323	1	64.45			0	0	64.12	65.09	2	410611	334.309	334.308	334.309	339.357	339.357	339.358
6874	329.323	1	62.64			0	0	62.36	62.87	3	313303	334.309	334.308	334.309	339.357	339.357	339.358
6877	329.005	1	66.68			0	0	65.58	67.86	2	8746700	333.99	333.99	333.991	339.039	339.038	339.039
6886	329.196	1	65.98			0	0	65.85	66.43	2	44193	334.181	334.181	334.182	339.23	339.229	339.23
6931	330.201	2	24.53			0	0	24.37	24.78	2	18818324	332.694	332.693	332.694	335.218	335.217	335.218
6935	330.167	1	26.65			0	0	26.41	26.85	2	1.9382e+06	335.152	335.151	335.152	340.2	340.2	340.201
6936	330.177	1	25.66			0	0	25.23	26.42	2	392469760	335.162	335.162	335.163	340.211	340.21	340.211
6940	330.436	4	29.14			0	0	28.87	29.7	3	16884566	331.682	331.682	331.683	332.944	332.944	332.945
6941	330.436	4	27.78			0	0	27.28	28.92	5	1125733376	331.682	331.682	331.683	332.945	332.944	332.945
6943	330.647	2	27.17			0	0	26.95	27.42	2	4.63958e+06	333.139	333.139	333.14	335.663	335.663	335.664
6944	330.706	2	28.32			0	0	28.14	28.68	2	2.55193e+06	333.198	333.198	333.199	335.722	335.722	335.723
6949	330.068	1	32.54			0	0	32.19	32.91	2	8526250	335.053	335.052	335.053	340.101	340.101	340.102
6951	330.19	2	34.99			0	0	34.72	35.31	2	17346108	332.682	332.682	332.683	335.207	335.206	335.207
6954	330.239	1	31.36			0	0	31.12	31.73	2	69739088	335.224	335.223	335.224	340.272	340.272	340.273
6957	330.655	2	32.55			0	0	32.29	32.9	2	14612003	333.148	333.147	333.148	335.672	335.671	335.672
6962	330.08	1	47.38			0	0	46.94	47.61	2	5876182	335.066	335.065	335.066	340.114	340.113	340.115
6966	330.032	1	56.72			0	0	56.52	57.03	2	2.04875e+06	335.017	335.017	335.018	340.066	340.065	340.066
6975	330.155	1	58.93			0	0	58.49	59.05	2	143231	335.14	335.139	335.14	340.188	340.188	340.189
6976	330.155	1	57.59			0	0	57.28	58.49	2	285609	335.14	335.139	335.14	340.188	340.188	340.189
6977	330.17	1	57.93			0	0	57.53	58.74	2	240846	335.155	335.155	335.156	340.204	340.203	340.204
6978	330.17	1	59.85			0	0	59.15	60.6	2	184914	335.155	335.155	335.156	340.204	340.203	340.204
6981	330.191	1	56.89			0	0	56.69	57.48	3	679892	335.176	335.176	335.177	340.225	340.224	340.225
6982	330.191	1	59.49			0	0	58.44	60.03	3	3.63274e+06	335.176	335.176	335.177	340.225	340.224	340.225
6986	330.218	1	56.53			0	0	55.95	56.81	2	12065006	335.203	335.202	335.203	340.251	340.251	340.252
6987	330.228	1	58.85			0	0	58.39	58.97	2	219022	335.213	335.212	335.213	340.261	340.261	340.262
6988	330.228	1	57.64			0	0	57.28	58.39	3	727383	335.213	335.212	335.213	340.261	340.261	340.262
6989	330.228	1	59.44			0	0	58.97	59.75	2	172642	335.213	335.212	335.213	340.261	340.261	340.262
6992	330.228	1	56.78			0	0	56.52	57.03	2	289098	335.213	335.212	335.213	340.261	340.261	340.262
6995	330.264	1	59.17			0	0	58.92	59.6	2	68356.1	335.249	335.249	335.25	340.297	340.297	340.298
6996	330.058	1	63.89			0	0	63.68	64.12	2	40288.7	335.044	335.043	335.044	340.092	340.092	340.093
6999	330.103	1	61.16			0	0	60.93	61.53	2	194663	335.088	335.087	335.088	340.136	340.136	340.137
7000	330.121	1	61.65			0	0	61.29	61.95	2	36536.8	335.106	335.106	335.107	340.155	340.154	340.155
7003	330.155	1	60.84			0	0	59.75	61.58	2	802304	335.14	335.14	335.141	340.188	340.188	340.189
7006	330.159	1	64.05			0	0	63.82	64.39	2	69139.9	335.144	335.143	335.144	340.192	340.192	340.193
7010	330.191	1	61.07			0	0	60.6	61.3	2	343836	335.176	335.176	335.177	340.225	340.224	340.225
7012	330.191	2	64.94			0	0	64.51	65.24	2	114888	332.684	332.683	332.684	335.208	335.207	335.208
7014	330.191	1	61.83			0	0	61.3	62.66	3	573284	335.176	335.176	335.177	340.225	340.224	340.225
7015	330.191	1	60.22			0	0	59.93	60.6	2	613052	335.176	335.176	335.177	340.225	340.224	340.225
7016	330.207	1	64.69			0	0	64.36	65.09	2	41144.6	335.192	335.191	335.192	340.24	340.24	340.241
7017	330.21	1	64.81			0	0	64.12	65.51	2	309092	335.195	335.194	335.195	340.243	340.243	340.244
7019	330.21	1	62.3			0	0	61.19	62.61	2	266730	335.195	335.194	335.195	340.243	340.243	340.244
7020	330.228	1	61.94			0	0	61.7	62.3	2	86063.8	335.213	335.212	335.213	340.261	340.261	340.262
7023	330.228	1	63.93			0	0	63.65	64.4	2	336616	335.213	335.212	335.213	340.261	340.261	340.262
7024	330.228	1	61.51			0	0	61.06	62	2	268874	335.213	335.212	335.213	340.261	340.261	340.262
7025	330.228	1	60.55			0	0	59.75	61.08	2	502297	335.213	335.212	335.213	340.261	340.261	340.262
7026	330.228	1	64.76			0	0	64.37	65.19	2	284856	335.213	335.212	335.213	340.261	340.261	340.262
7027	330.228	1	62.33			0	0	62	62.71	2	275761	335.213	335.212	335.213	340.261	340.261	340.262
7029	330.264	1	62.86			0	0	62.35	63.18	2	175913	335.249	335.249	335.25	340.297	340.297	340.298
7030	330.264	1	61.92			0	0	61.53	62.35	2	88895.1	335.249	335.249	335.25	340.298	340.297	340.298
7035	330.155	1	66			0	0	65.05	66.46	2	107367	335.14	335.139	335.14	340.188	340.188	340.189
7036	330.191	1	66.25			0	0	65.09	68.06	2	1.23954e+06	335.176	335.176	335.177	340.225	340.224	340.225
7037	330.21	1	65.72			0	0	65.51	67.86	2	290046	335.195	335.194	335.195	340.243	340.243	340.244
7038	330.228	1	66.24			0	0	65.56	67.15	2	318398	335.213	335.212	335.213	340.261	340.261	340.262
7043	330.436	4	67.59			0	0	67.19	68.42	3	67637.9	331.682	331.682	331.683	332.945	332.944	332.945
7102	331.161	1	24.39			0	0	23.92	24.63	2	650165	336.146	336.145	336.146	341.194	341.194	341.195
7117	331.176	2	26.01			0	0	25.77	26.47	3	945601920	333.669	333.668	333.669	336.193	336.192	336.193
7118	331.197	1	25.7			0	0	25.18	25.92	2	15346995	336.183	336.182	336.183	341.231	341.231	341.232
7121	331.234	1	27.21			0	0	26.95	27.42	2	15550931	336.219	336.219	336.22	341.268	341.267	341.268
7134	331.721	2	31.04			0	0	30.76	32.8	4	11833634816	334.213	334.213	334.214	336.738	336.737	336.738
7141	331.699	2	35.48			0	0	35.21	35.71	2	13856669	334.192	334.191	334.192	336.716	336.715	336.716
7142	331.045	1	44.18			0	0	43.92	44.63	2	4817793	336.03	336.03	336.031	341.079	341.078	341.079
7144	331.223	1	49.54			0	0	49.19	49.8	2	759243	336.208	336.208	336.209	341.256	341.256	341.257
7145	331.165	1	53.63			0	0	52.97	54.56	2	4.13374e+06	336.15	336.15	336.151	341.199	341.198	341.199
7148	331.1	1	56.96			0	0	56.69	57.84	2	540313	336.085	336.084	336.085	341.133	341.133	341.134
7149	331.108	1	57.54			0	0	57.03	58.49	2	432619	336.093	336.092	336.093	341.141	341.141	341.142
7150	331.115	1	57.49			0	0	57.03	57.84	3	1171883	336.1	336.099	336.1	341.148	341.148	341.149
7158	331.139	1	56.57			0	0	56.37	56.95	2	255916	336.124	336.124	336.125	341.172	341.172	341.173
7161	331.14	1	59.74			0	0	59.19	60.18	2	97278.5	336.125	336.125	336.126	341.173	341.173	341.174
7162	331.152	1	58.75			0	0	58.19	59	2	191508	336.137	336.136	336.137	341.185	341.185	341.186
7163	331.154	1	56.73			0	0	56.52	57.13	2	203894	336.139	336.139	336.14	341.188	341.187	341.188
7164	331.154	1	57.8			0	0	57.63	58.24	2	147724	336.139	336.139	336.14	341.188	341.187	341.188
7166	331.155	1	59.04			0	0	58.74	59.24	2	124341	336.14	336.139	336.14	341.188	341.188	341.189
7169	331.173	1	57			0	0	56.47	57.53	2	1.09183e+06	336.158	336.157	336.158	341.206	341.206	341.207
7174	331.19	1	57.55			0	0	57.08	58.24	2	568794	336.176	336.175	336.176	341.224	341.224	341.225
7176	331.202	1	56.55			0	0	55.95	56.77	2	2.50923e+06	336.187	336.186	336.187	341.235	341.235	341.236
7177	331.209	1	57.24			0	0	56.79	58.59	4	33077682	336.194	336.194	336.195	341.243	341.242	341.243
7178	331.209	2	58.92			0	0	58.49	59.18	2	69346.8	333.702	333.701	333.702	336.226	336.225	336.226
7182	331.227	2	59.69			0	0	58.19	60.41	2	219725	333.72	333.719	333.72	336.244	336.243	336.244
7183	331.238	1	56.54			0	0	56.02	56.74	2	18912710	336.223	336.223	336.224	341.272	341.271	341.272
7184	331.248	1	57.7			0	0	57.43	58.04	2	44069.8	336.233	336.233	336.234	341.282	341.281	341.282
7187	331.068	12	64.6			0	0	64.35	65.14	3	23878.7	331.484	331.483	331.484	331.905	331.904	331.905
7189	331.115	1	63.27			0	0	62.97	63.67	2	54616.2	336.1	336.1	336.101	341.149	341.148	341.149
7194	331.152	1	63.79			0	0	62.97	64.73	2	587679	336.137	336.136	336.137	341.185	341.185	341.186
7195	331.152	1	62.04			0	0	61.74	62.75	3	253558	336.137	336.136	336.137	341.185	341.185	341.186
7196	331.152	1	61.37			0	0	61.03	61.83	2	275456	336.137	336.136	336.137	341.185	341.185	341.186
7198	331.157	1	63.1			0	0	62.86	63.47	2	46985.1	336.142	336.142	336.143	341.191	341.19	341.191
7199	331.16	1	63.1			0	0	62.75	63.47	2	43890.1	336.145	336.145	336.146	341.194	341.193	341.194
7203	331.188	1	63.5			0	0	62.66	64.77	2	268963	336.173	336.173	336.174	341.222	341.221	341.222
7204	331.188	1	61.5			0	0	61.27	61.83	2	110366	336.173	336.173	336.174	341.222	341.221	341.222
7205	331.19	1	60.7			0	0	60.27	61.04	2	445749	336.176	336.175	336.176	341.224	341.223	341.225
7206	331.19	1	61.29			0	0	60.98	61.49	2	124435	336.176	336.175	336.176	341.224	341.224	341.225
7207	331.191	1	62.24			0	0	61.94	62.65	2	142340	336.176	336.175	336.176	341.224	341.224	341.225
7208	331.212	2	61.33			0	0	61.14	61.7	2	42100.5	333.704	333.704	333.705	336.228	336.228	336.229
7209	331.224	1	61.05			0	0	58.92	61.48	2	265872	336.21	336.209	336.21	341.258	341.257	341.258
7210	331.224	1	63.64			0	0	63.08	64.82	2	456561	336.21	336.209	336.21	341.258	341.257	341.258
7212	331.227	1	62.46			0	0	62	62.86	2	32349.9	336.212	336.212	336.213	341.26	341.26	341.261
7213	331.248	1	63.68			0	0	62.83	63.95	2	110674	336.233	336.233	336.234	341.282	341.281	341.282
7214	331.248	1	60.57			0	0	60.31	61.06	2	172799	336.233	336.233	336.234	341.282	341.281	341.282
7222	331.303	1	64.57			0	0	64.1	67.4	3	3.14418e+06	336.288	336.287	336.288	341.336	341.336	341.337
7223	331.303	1	62.62			0	0	62.13	62.87	3	1.53033e+06	336.288	336.287	336.288	341.336	341.336	341.337
7229	331.002	1	66.66			0	0	65.73	67.86	2	2.84046e+06	335.987	335.987	335.988	341.036	341.035	341.036
7230	331.009	10	66.46			0	0	66.19	66.69	3	25529.4	331.508	331.507	331.508	332.013	332.012	332.013
7232	331.108	1	65.06			0	0	64.56	65.24	2	35351.5	336.093	336.092	336.093	341.141	341.141	341.142
7233	331.108	1	65.8			0	0	65.09	66.01	2	51682.5	336.093	336.092	336.093	341.141	341.141	341.142
7238	331.224	2	66.81			0	0	66.19	67.6	2	65988.7	333.717	333.716	333.717	336.241	336.241	336.242
7239	331.224	1	65.06			0	0	64.82	66.02	2	105377	336.21	336.209	336.21	341.258	341.257	341.258
7288	332.172	2	28.83			0	0	28.58	29.49	2	25827086	334.664	334.664	334.665	337.189	337.188	337.189
7301	332.693	2	32.25			0	0	32.04	32.9	2	10264533	335.185	335.185	335.186	337.709	337.709	337.71
7307	332.188	2	40.84			0	0	40.58	41.56	4	499658048	334.68	334.68	334.681	337.205	337.204	337.205
7308	332.218	1	43.32			0	0	42.95	43.9	2	179280384	337.203	337.203	337.204	342.252	342.251	342.252
7309	332.218	1	42.26			0	0	41.97	42.62	2	164878528	337.203	337.203	337.204	342.252	342.251	342.252
7310	332.16	1	45.16			0	0	44.87	45.61	2	17130598	337.146	337.145	337.146	342.194	342.194	342.195
7312	332.218	1	46.72			0	0	46.42	47.05	2	71237632	337.203	337.203	337.204	342.252	342.251	342.252
7313	332.218	1	49.49			0	0	49.24	49.75	2	4.62127e+06	337.203	337.203	337.204	342.252	342.251	342.252
7314	332.096	1	52.5			0	0	52.26	52.87	2	12611327	337.081	337.081	337.082	342.13	342.129	342.13
7315	332.126	2	53.57			0	0	53.31	53.9	2	3.57941e+06	334.619	334.618	334.619	337.143	337.142	337.143
7327	332.12	1	59.49			0	0	58.34	60.41	2	532298	337.105	337.104	337.105	342.153	342.153	342.154
7329	332.135	1	59.04			0	0	58.81	59.24	2	146088	337.12	337.119	337.12	342.168	342.168	342.169
7330	332.135	1	57.18			0	0	56.95	57.33	2	485103	337.12	337.119	337.121	342.168	342.168	342.169
7331	332.135	1	57.68			0	0	57.33	58.24	3	1.51723e+06	337.12	337.12	337.121	342.168	342.168	342.169
7332	332.135	1	58.46			0	0	58.24	58.94	3	716723	337.12	337.12	337.121	342.168	342.168	342.169
7333	332.149	1	56.78			0	0	56.47	57.13	2	93581.9	337.134	337.134	337.135	342.183	342.182	342.183
7334	332.17	1	58.75			0	0	58.34	59.05	2	294540	337.156	337.155	337.156	342.204	342.203	342.205
7335	332.17	1	57.06			0	0	56.47	57.63	2	1.52375e+06	337.156	337.155	337.156	342.204	342.203	342.205
7336	332.17	1	59.16			0	0	58.92	59.66	2	468360	337.156	337.155	337.156	342.204	342.203	342.205
7337	332.17	1	59.87			0	0	59.49	61.03	2	610224	337.156	337.155	337.156	342.204	342.204	342.205
7338	332.17	1	57.84			0	0	57.58	58.44	3	857021	337.156	337.155	337.156	342.204	342.204	342.205
7339	332.186	1	57.46			0	0	56.79	57.94	2	769970	337.171	337.17	337.171	342.219	342.219	342.22
7340	332.186	1	58.63			0	0	58.19	59	2	166541	337.171	337.17	337.171	342.219	342.219	342.22
7342	332.207	1	57.84			0	0	57.43	58.44	2	844073	337.192	337.191	337.192	342.24	342.24	342.241
7343	332.207	1	58.98			0	0	58.44	60.22	2	1.0741e+06	337.192	337.191	337.192	342.24	342.24	342.241
7344	332.207	1	57.13			0	0	56.77	57.48	2	800679	337.192	337.191	337.192	342.24	342.24	342.241
7345	332.222	1	56.53			0	0	55.9	57.23	2	2.86824e+06	337.207	337.207	337.208	342.256	342.255	342.256
7347	332.222	1	59.16			0	0	58.44	59.97	2	77690.8	337.207	337.207	337.208	342.256	342.255	342.256
7349	332.233	1	55.4			0	0	53.95	55.8	2	4938458	337.219	337.218	337.219	342.267	342.266	342.267
7356	332.306	1	58.92			0	0	56.52	59.44	2	774396	337.291	337.291	337.292	342.34	342.339	342.34
7357	332.092	1	61.22			0	0	60.73	61.33	2	59627	337.077	337.077	337.078	342.126	342.125	342.126
7358	332.12	1	64.83			0	0	64.39	67.6	2	804444	337.105	337.104	337.105	342.153	342.153	342.154
7359	332.12	1	62.13			0	0	61.49	62.37	3	279638	337.105	337.104	337.105	342.153	342.153	342.154
7362	332.17	1	64.95			0	0	64.73	65.41	2	116757	337.156	337.155	337.156	342.204	342.203	342.204
7363	332.17	1	64.58			0	0	64.12	64.81	2	48077.2	337.156	337.155	337.156	342.204	342.203	342.204
7365	332.17	1	62.14			0	0	61.88	62.57	2	104669	337.156	337.155	337.156	342.204	342.204	342.205
7366	332.186	1	60.95			0	0	60.73	61.27	2	129163	337.171	337.17	337.171	342.219	342.219	342.22
7368	332.186	1	61.38			0	0	61.24	61.94	2	155337	337.171	337.17	337.171	342.219	342.219	342.22
7369	332.186	1	63.92			0	0	63.68	64.3	2	193098	337.171	337.17	337.171	342.219	342.219	342.22
7370	332.186	1	60.3			0	0	59.85	60.82	2	2.18859e+06	337.171	337.17	337.171	342.219	342.219	342.22
7371	332.207	1	60.71			0	0	60.22	61.03	2	472400	337.192	337.191	337.192	342.24	342.24	342.241
7372	332.207	1	64.1			0	0	63.53	64.77	3	207967	337.192	337.191	337.192	342.24	342.24	342.241
7373	332.207	1	62.87			0	0	62.66	63.47	2	647956	337.192	337.191	337.192	342.24	342.24	342.241
7374	332.207	1	61.52			0	0	60.98	61.77	2	397999	337.192	337.191	337.192	342.24	342.24	342.241
7375	332.207	1	62.11			0	0	61.75	62.2	2	253206	337.192	337.191	337.192	342.24	342.24	342.241
7376	332.207	1	62.37			0	0	61.92	62.92	3	486917	337.192	337.191	337.193	342.24	342.24	342.241
7381	332.243	1	61.21			0	0	61.06	61.58	2	106985	337.228	337.228	337.229	342.277	342.276	342.277
7384	332.302	1	64.78			0	0	64.57	65.46	2	68531.9	337.288	337.287	337.288	342.336	342.335	342.336
7425	333.011	1	24.18			0	0	23.79	24.47	2	577416	337.996	337.995	337.996	343.044	343.044	343.045
7430	333.172	2	27.29			0	0	26.85	28.63	3	1768999552	335.664	335.664	335.665	338.189	338.188	338.189
7436	333.986	1	26.2			0	0	25.92	26.61	2	8.38389e+06	338.971	338.97	338.971	344.019	344.019	344.02
7437	333.144	2	33.12			0	0	32.9	33.45	2	2103919	335.636	335.636	335.637	338.161	338.16	338.161
7440	333.677	1	31.95			0	0	31.68	32.8	2	118240648	338.662	338.661	338.662	343.71	343.71	343.711
7444	333.192	1	36.39			0	0	36.08	37.37	2	194607744	338.177	338.177	338.178	343.226	343.225	343.226
7453	333.097	1	56.96			0	0	56.66	57.48	2	174905	338.082	338.081	338.082	343.13	343.13	343.131
7459	333.131	1	58.93			0	0	57.75	59.34	2	457340	338.116	338.116	338.117	343.164	343.164	343.165
7464	333.167	1	58.47			0	0	58.14	58.74	2	305050	338.152	338.152	338.153	343.201	343.2	343.201
7466	333.167	1	57.99			0	0	57.23	58.39	2	337880	338.152	338.152	338.153	343.201	343.2	343.201
7467	333.167	1	59.98			0	0	59.7	60.27	2	441457	338.152	338.152	338.153	343.201	343.2	343.201
7468	333.17	1	57.15			0	0	56.77	57.63	2	531940	338.155	338.154	338.155	343.203	343.203	343.204
7469	333.17	1	57.81			0	0	57.53	58.29	3	261321	338.155	338.154	338.155	343.203	343.203	343.204
7472	333.181	1	58.37			0	0	57.79	59.19	2	322812	338.166	338.166	338.167	343.215	343.214	343.215
7474	333.206	1	57.31			0	0	56.86	58.24	2	486149	338.191	338.191	338.192	343.24	343.239	343.24
7475	333.206	1	59			0	0	58.74	59.39	2	359974	338.191	338.191	338.192	343.24	343.239	343.24
7476	333.206	1	58.41			0	0	57.89	58.76	2	285568	338.191	338.191	338.192	343.24	343.239	343.24
7480	333.217	1	56.54			0	0	55.85	57	2	3.82434e+06	338.203	338.202	338.203	343.251	343.25	343.251
7483	333.254	1	56.53			0	0	55.9	56.86	2	6524358	338.239	338.238	338.239	343.287	343.287	343.288
7487	333.11	10	63.29			0	0	62.82	63.82	3	24367.2	333.608	333.608	333.609	334.113	334.113	334.114
7488	333.112	1	64.61			0	0	64.12	66.42	2	248720	338.097	338.097	338.098	343.146	343.145	343.146
7489	333.119	1	63.17			0	0	62.65	63.64	2	44044.5	338.104	338.104	338.105	343.153	343.152	343.153
7491	333.131	1	62.47			0	0	62.21	62.66	2	81561.4	338.116	338.116	338.117	343.164	343.164	343.165
7493	333.131	1	60.73			0	0	60.46	61.08	2	191345	338.116	338.116	338.117	343.164	343.164	343.165
7494	333.131	1	63.64			0	0	63.17	64.17	2	258837	338.116	338.116	338.117	343.164	343.164	343.165
7495	333.131	1	61.53			0	0	61.08	61.94	2	145316	338.116	338.116	338.117	343.164	343.164	343.165
7496	333.131	1	60.12			0	0	59.8	60.56	2	350471	338.116	338.116	338.117	343.164	343.164	343.165
7497	333.131	1	63.92			0	0	63.51	64.1	2	49026.4	338.116	338.116	338.117	343.165	343.164	343.165
7499	333.137	1	64.13			0	0	63.91	64.56	2	475561	338.123	338.122	338.123	343.171	343.171	343.172
7500	333.146	1	64.13			0	0	63.43	64.81	2	415621	338.131	338.131	338.132	343.18	343.179	343.18
7501	333.167	1	64.85			0	0	64.4	65.75	2	424516	338.152	338.152	338.153	343.201	343.2	343.201
7503	333.167	1	63.45			0	0	62.84	63.72	2	2195423	338.152	338.152	338.153	343.201	343.2	343.201
7504	333.167	1	61.72			0	0	60.65	62.03	2	1435955	338.152	338.152	338.153	343.201	343.2	343.201
7505	333.167	1	62.65			0	0	62	62.86	3	1.12178e+06	338.152	338.152	338.153	343.201	343.2	343.201
7506	333.167	1	64.06			0	0	63.71	64.73	3	3.69131e+06	338.152	338.152	338.153	343.201	343.2	343.201
7508	333.17	1	62.1			0	0	61.71	62.37	2	69473.7	338.155	338.154	338.155	343.203	343.203	343.204
7511	333.181	1	62.36			0	0	62.17	62.82	2	21346.4	338.166	338.166	338.167	343.215	343.214	343.215
7512	333.204	1	61.78			0	0	60.65	61.96	2	274925	338.189	338.188	338.189	343.237	343.237	343.238
7513	333.204	1	63.41			0	0	62.82	63.63	2	287475	338.189	338.188	338.189	343.237	343.237	343.238
7514	333.204	1	64.8			0	0	64.6	65.73	2	132596	338.189	338.188	338.189	343.237	343.237	343.238
7515	333.206	1	60.73			0	0	60.27	61.29	3	360424	338.191	338.191	338.192	343.24	343.239	343.24
7520	333.206	1	64.61			0	0	64.1	65.24	2	130528	338.191	338.191	338.192	343.24	343.239	343.24
7522	333.242	1	64.63			0	0	64.3	65.99	2	166560	338.228	338.227	338.228	343.276	343.276	343.277
7525	333.624	2	63.68			0	0	63.43	63.91	2	31409.7	336.117	336.116	336.117	338.641	338.64	338.641
7529	333.167	1	66.2			0	0	65.58	66.75	2	226614	338.152	338.152	338.153	343.201	343.2	343.201
7599	334.18	2	25.18			0	0	24.77	25.46	2	12409242	336.672	336.672	336.673	339.197	339.196	339.197
7600	334.187	1	26.96			0	0	26.71	27.23	2	31980300	339.173	339.172	339.173	344.221	344.22	344.221
7602	334.651	2	28.15			0	0	27.95	28.63	2	8.3182e+06	337.143	337.143	337.144	339.667	339.667	339.668
7603	334.121	2	33.73			0	0	33.55	34.01	2	3.33148e+06	336.613	336.613	336.614	339.138	339.137	339.138
7605	334.192	2	32			0	0	31.78	32.64	4	4364863488	336.685	336.684	336.685	339.209	339.208	339.209
7607	334.988	1	30.37			0	0	30.08	30.6	2	541731	339.973	339.973	339.974	345.022	345.021	345.022
7613	334.696	2	42.07			0	0	41.77	42.33	2	34969480	337.188	337.188	337.189	339.712	339.712	339.713
7619	334.223	1	49.51			0	0	49.14	49.86	2	667215	339.208	339.207	339.208	344.256	344.256	344.257
7626	334.114	1	57.3			0	0	57.08	58.44	2	622113	339.099	339.099	339.1	344.148	344.147	344.148
7627	334.114	1	56.68			0	0	56.37	57.08	2	1.14053e+06	339.099	339.099	339.1	344.148	344.147	344.148
7628	334.151	1	59.19			0	0	58.65	60.22	3	8.16139e+06	339.136	339.135	339.136	344.184	344.184	344.185
7629	334.151	1	58.41			0	0	57.7	58.65	3	4233764	339.136	339.135	339.136	344.184	344.184	344.185
7635	334.186	1	58.92			0	0	58.44	59.29	2	324990	339.171	339.171	339.172	344.22	344.219	344.22
7636	334.186	1	57.12			0	0	56.52	57.99	3	926002	339.171	339.171	339.172	344.22	344.219	344.22
7637	334.186	1	59.89			0	0	59.43	60.51	3	2.2265e+06	339.171	339.171	339.172	344.22	344.219	344.22
7640	334.213	1	59.65			0	0	58.19	59.97	2	166390	339.198	339.197	339.198	344.246	344.246	344.247
7641	334.213	1	56.54			0	0	55.9	56.71	2	1.99705e+06	339.198	339.197	339.198	344.246	344.246	344.247
7645	334.222	1	56.81			0	0	56.66	58.24	2	641611	339.208	339.207	339.208	344.256	344.256	344.257
7648	334.249	1	56.54			0	0	55.85	56.81	2	9863152	339.234	339.234	339.235	344.282	344.282	344.283
7652	334.025	1	63.65			0	0	63.47	63.88	2	81300.2	339.011	339.01	339.011	344.059	344.058	344.06
7655	334.147	1	62.83			0	0	62.46	63.26	2	82537.7	339.132	339.132	339.133	344.181	344.18	344.181
7656	334.151	1	60.41			0	0	60.22	60.62	2	840432	339.136	339.135	339.136	344.184	344.184	344.185
7658	334.151	1	61.49			0	0	60.88	61.71	3	597562	339.136	339.135	339.136	344.184	344.184	344.185
7660	334.165	1	62.87			0	0	62.76	63.26	2	209874	339.15	339.15	339.151	344.199	344.198	344.199
7661	334.165	1	61.51			0	0	60.98	62	2	137019	339.15	339.15	339.151	344.199	344.198	344.199
7666	334.186	1	63.44			0	0	63.23	63.87	2	54717.9	339.171	339.171	339.172	344.22	344.219	344.22
7668	334.186	1	62.98			0	0	62.83	63.35	2	194905	339.171	339.171	339.172	344.22	344.219	344.22
7669	334.186	1	62.41			0	0	62.13	62.62	2	212211	339.171	339.171	339.172	344.22	344.219	344.22
7670	334.201	1	60.45			0	0	60.13	60.98	2	417491	339.187	339.186	339.187	344.235	344.234	344.235
7673	334.222	1	61.03			0	0	60.6	61.49	2	187338	339.208	339.207	339.208	344.256	344.256	344.257
7738	335.146	1	26.71			0	0	26.36	26.95	2	52408080	340.131	340.13	340.132	345.179	345.179	345.18
7740	335.179	2	28.15			0	0	27.95	28.68	2	24942786	337.672	337.671	337.672	340.196	340.195	340.196
7743	335.693	2	26.89			0	0	26.66	27.23	3	20072928	338.185	338.185	338.186	340.71	340.709	340.71
7750	335.652	2	33.01			0	0	32.44	33.66	2	48510488	338.145	338.145	338.146	340.669	340.669	340.67
7755	335.2	2	46.19			0	0	45.92	46.63	2	25591524	337.693	337.692	337.693	340.217	340.216	340.217
7756	335.692	2	46.18			0	0	45.87	46.58	2	75873736	338.185	338.184	338.185	340.709	340.708	340.709
7758	335.178	2	50.42			0	0	50.18	50.7	2	6.24391e+06	337.671	337.671	337.672	340.195	340.195	340.196
7763	335.233	1	54.5			0	0	54.05	54.92	2	1.70481e+06	340.218	340.218	340.219	345.267	345.266	345.267
7775	335.134	1	58.35			0	0	57.64	58.91	2	134514	340.12	340.119	340.12	345.168	345.167	345.168
7777	335.147	1	59.11			0	0	58.39	59.29	2	2008952	340.132	340.131	340.132	345.18	345.18	345.181
7778	335.147	1	59.45			0	0	59.29	60.51	2	2038606	340.132	340.131	340.132	345.18	345.18	345.181
7779	335.149	1	56.68			0	0	56.42	58.19	2	486621	340.134	340.134	340.135	345.183	345.182	345.183
7780	335.149	1	59.16			0	0	58.69	59.75	2	113998	340.134	340.134	340.135	345.183	345.182	345.183
7782	335.152	1	56.07			0	0	55.6	56.47	2	4.04085e+06	340.137	340.137	340.138	345.186	345.185	345.186
7783	335.183	1	58.1			0	0	56.81	58.49	3	719422	340.168	340.168	340.169	345.216	345.216	345.217
7784	335.183	1	58.98			0	0	58.04	59.34	2	1.08051e+06	340.168	340.168	340.169	345.216	345.216	345.217
7785	335.185	1	57.28			0	0	56.91	58.34	2	788982	340.171	340.17	340.171	345.219	345.218	345.219
7786	335.185	1	59.45			0	0	59.16	60.13	2	500351	340.171	340.17	340.171	345.219	345.218	345.219
7790	335.197	1	56.54			0	0	55.9	57.13	2	3.62308e+06	340.182	340.181	340.182	345.23	345.23	345.231
7791	335.219	1	58.86			0	0	57.08	59.19	2	233511	340.204	340.204	340.205	345.253	345.252	345.253
7795	335.233	1	56.54			0	0	55.9	57.48	2	16427632	340.218	340.218	340.219	345.267	345.266	345.267
7796	335.233	1	58.17			0	0	57.94	58.59	2	89335.5	340.218	340.218	340.219	345.267	345.266	345.267
7797	335.258	1	59.43			0	0	59.15	59.75	2	35805.1	340.243	340.243	340.244	345.292	345.291	345.292
7799	335.269	1	56.54			0	0	56.17	56.77	2	14104695	340.255	340.254	340.255	345.303	345.302	345.303
7800	335.017	7	64.49			0	0	63.87	64.75	3	67669	335.729	335.728	335.729	336.45	336.449	336.45
7802	335.091	1	64.82			0	0	64.4	65.63	3	336172	340.077	340.076	340.077	345.125	345.125	345.126
7803	335.091	1	60.32			0	0	59.44	61.33	3	4.0041e+06	340.077	340.076	340.077	345.125	345.125	345.126
7805	335.1	1	64.78			0	0	64.59	65.09	2	60841.7	340.085	340.085	340.086	345.134	345.133	345.134
7806	335.11	9	63.92			0	0	62.92	64.35	3	270538	335.664	335.664	335.665	336.225	336.224	336.225
7807	335.11	1	60.84			0	0	60.6	61.58	2	285770	340.095	340.095	340.096	345.144	345.143	345.144
7810	335.125	1	63.5			0	0	63.07	63.77	2	71426.2	340.111	340.11	340.111	345.159	345.158	345.16
7811	335.125	1	64.17			0	0	63.71	64.4	2	92418.4	340.111	340.11	340.111	345.159	345.159	345.16
[truncated: 11,042 more rows]

## Sheet: index to search
Consensus Features	Avg. m/z [Da]	Charge	Max. Apex S/N	Avg. Apex RT [min]	# PSMs	# Peptide Groups	Left RT [min]	Right RT [min]	# Isotopes	Abundance
7	197.154	1	8.94	58.92	0	0	58.69	59.44	2	45643.4
22	199.217	1	140.06	25.26	0	0	24.98	25.61	2	10362849
33	199.18	1	32.71	62.13	0	0	61.77	62.36	2	58484.6
38	200.139	1	54.51	30.07	0	0	29.81	30.55	2	64756744
43	201.123	1	60.7	32.49	0	0	32.24	32.91	2	13492366
64	203.103	1	25.92	27.22	0	0	26.95	27.65	2	15643237
66	203.103	1	226.27	32.04	0	0	31.78	32.8	2	82043800
84	205.097	1	392.3	50.36	0	0	50.07	50.7	2	19168730
103	207.113	1	172.08	34.4	0	0	34.16	34.67	2	30318390
110	207.123	1	36.1	61.51	0	0	61.3	61.88	2	112119
114	207.136	1	20.7	62.2	0	0	62	62.41	2	46265.6
163	210.025	1	1066.08	36.28	0	0	35.36	37.22	2	875612864
168	210.025	1	34.56	42.87	0	0	42.54	43.36	2	25808078
172	210.025	1	51.88	49.7	0	0	49.29	49.95	2	2.57837e+06
182	210.025	1	69.76	57.98	0	0	57.64	58.29	2	742429
184	210.025	1	98.43	58.44	0	0	58.24	58.74	2	551382
188	210.025	1	450.42	61.17	0	0	60.88	61.88	2	1.26785e+06
193	211.025	1	16.39	36.31	0	0	35.96	36.59	2	11651754
211	211.133	1	17.61	61.28	0	0	61.06	61.49	2	54602.7
214	211.096	1	21.33	66.24	0	0	65.32	67.76	2	433891
222	212.021	1	85.12	36.3	0	0	35.96	37.32	2	70815704
247	213.16	1	562.48	39.29	0	0	39.03	40.15	2	194442864
255	213.112	1	751.18	59.26	0	0	58.49	59.97	2	1.60177e+06
257	213.149	1	116.86	58.75	0	0	58.34	59.49	2	604627
262	213.149	1	31	60.55	0	0	60.18	60.93	2	176355
276	215.145	2	53.28	32.55	0	0	32.34	32.9	2	7.88037e+06
280	215.118	1	32.92	57.13	0	0	56.47	57.84	2	883500
282	215.128	1	20.47	56.82	0	0	56.56	57.23	2	188344
288	215.164	1	71.94	61.49	0	0	61.24	61.71	2	203796
307	218.139	1	153.65	57.33	0	0	56.71	57.75	2	649826
316	219.134	1	274.27	37.05	0	0	36.81	37.47	2	22281604
357	222.17	1	17.91	62.7	0	0	62.2	62.86	2	32644
366	223.094	1	182.17	57.33	0	0	56.56	57.94	2	1.26312e+06
373	223.064	1	30.77	61.09	0	0	60.51	61.53	2	280249
376	223.064	1	39.7	62.04	0	0	61.53	62.46	2	364854
377	223.096	1	66.42	62.43	0	0	61.92	62.76	2	175053
383	223.133	1	20.56	60.04	0	0	59.63	60.84	2	203346
384	223.064	1	21.57	66.67	0	0	66.35	68.11	2	191238
414	225.112	1	76.21	62.26	0	0	61.88	62.59	2	243074
433	226.616	2	141.38	33.72	0	0	33.55	34.01	2	16661890
443	227.175	1	75.98	48.64	0	0	48.3	48.92	2	48980992
450	227.128	1	51.33	58.07	0	0	56.74	58.94	2	1.38496e+06
453	227.125	1	184.06	62.66	0	0	62.43	63.25	2	389772
454	227.128	1	29.94	61.76	0	0	61.24	62.21	2	154506
470	228.134	1	170.7	30.07	0	0	29.78	30.6	2	213342144
482	228.196	1	115.57	61.57	0	0	60.86	62	2	948026
489	229.142	2	343.9	32.55	0	0	32.29	32.9	2	60541568
490	229.155	1	173.32	34.17	0	0	33.96	34.47	2	53232944
495	229.118	1	212.64	41.16	0	0	40.94	41.56	2	22169874
496	229.155	1	40.72	43.91	0	0	43.54	44.72	2	21416154
502	229.155	1	92.59	51.04	0	0	50.65	51.43	2	131692736
503	229.155	1	421.62	51.84	0	0	51.43	52.3	2	76559232
508	229.143	1	47.07	57.2	0	0	56.86	57.48	2	427766
509	229.143	1	215.08	57.78	0	0	57.38	58.49	2	1.3652e+06
511	229.155	1	29.44	56.53	0	0	55.9	57.53	2	7906256
512	229.155	1	9.29	55.57	0	0	55.33	55.97	2	8258139
529	230.175	1	65.95	60.55	0	0	60.27	60.82	2	283513
534	231.17	1	199.01	41.05	0	0	40.79	41.46	2	51397788
555	232.129	1	111.08	33.66	0	0	33.35	33.91	2	12110505
557	232.154	1	26.46	56.86	0	0	56.71	57.53	2	154293
562	232.191	1	54.22	61.48	0	0	61.29	61.7	2	154933
567	233.095	1	1028.39	38.36	0	0	38.09	38.7	2	122736160
571	233.115	1	39.97	59.78	0	0	59.49	60.56	2	280511
576	233.19	1	98.17	59.17	0	0	58.94	59.44	2	285732
580	233.19	1	20.06	64.15	0	0	63.91	64.39	2	170094
592	235.108	1	158.87	34.4	0	0	34.11	34.77	2	30726954
599	235.094	1	566.41	59.26	0	0	58.92	60.03	2	1.36982e+06
609	235.13	1	54.26	62.12	0	0	61.83	62.4	2	152932
611	235.131	1	300.36	60.56	0	0	59.97	61.08	2	1.43146e+06
633	237.11	1	128.02	59.36	0	0	59.16	59.63	2	300221
634	237.11	1	25.96	57.96	0	0	57.48	58.39	2	444424
638	237.146	1	23.42	59.42	0	0	58.49	59.63	2	211746
651	237.146	1	74.19	60.91	0	0	60.36	61.24	2	316417
652	237.146	1	20.26	62	0	0	61.77	62.17	2	55279.1
653	237.146	1	368.61	61.48	0	0	61.24	61.83	2	1.2121e+06
684	239.125	1	313.82	58.2	0	0	57.7	59	2	1.3564e+06
690	239.125	1	23.8	61.3	0	0	60.46	61.78	2	124504
691	239.128	1	43.52	61.61	0	0	60.88	61.95	2	252566
692	239.128	1	181.02	64.13	0	0	63.9	64.49	2	1.09193e+06
723	241.627	2	23	25.9	0	0	25.66	26.31	2	39371144
736	241.029	1	32.75	64.48	0	0	64.17	64.84	2	136109
742	241.141	1	156.89	61.23	0	0	60.88	61.52	2	375284
743	241.143	1	11.78	61.02	0	0	60.69	61.24	2	69745
760	242.123	2	25.17	33.03	0	0	32.34	33.55	2	33981636
766	242.115	1	29.99	61.94	0	0	61.73	62.21	2	59231.7
782	243.123	1	126.05	57.53	0	0	56.81	58.49	2	1.08959e+06
788	243.159	1	13.57	59.94	0	0	59.29	60.6	2	137198
793	243.151	2	7.74	65.13	0	0	64.77	66.19	2	163951
805	244.181	1	91.03	41.3	0	0	41.05	41.82	2	2.91169e+06
811	244.154	1	5.84	61.76	0	0	61.49	62.13	2	14864.7
815	245.132	1	178.41	36.51	0	0	36.24	37.12	2	104938392
818	245.186	1	216.56	40.69	0	0	40.44	41.15	2	98855840
821	245.186	1	120	46.71	0	0	46.17	47.45	2	53153408
822	245.186	1	298	45.15	0	0	44.72	45.92	2	445143136
829	245.078	1	131.44	62.44	0	0	62	62.76	2	275399
842	246.17	1	69.48	57.73	0	0	57.48	58.44	2	677536
844	246.17	1	10.55	62.15	0	0	61.95	62.43	2	25708.8
857	247.178	1	64.79	60.91	0	0	60.62	61.14	2	108320
863	248.186	1	1193.36	58.24	0	0	57.89	58.81	2	3.72547e+06
873	249.11	1	79.85	57.57	0	0	57.03	57.75	2	513744
875	249.11	1	50.66	59.83	0	0	59.39	60.18	2	296119
876	249.11	1	234.8	58.07	0	0	57.7	59	2	2.06135e+06
882	249.11	1	21.46	62.9	0	0	62.43	63.12	2	91630.1
885	249.11	1	33.31	61.76	0	0	61.51	62.2	2	89308.7
906	250.632	2	53.08	25.89	0	0	25.56	26.42	2	170980960
908	250.178	1	196.49	61.51	0	0	60.84	62.18	2	1.64896e+06
922	251.089	1	84.03	57.69	0	0	57.23	57.99	2	418671
923	251.089	1	505.28	58.34	0	0	57.99	58.91	2	1831153
925	251.125	1	140.72	57.2	0	0	56.86	57.58	2	1264649
927	251.125	1	93.64	59.44	0	0	58.94	59.93	2	636260
929	251.125	1	410.72	57.77	0	0	57.48	58.69	2	4309855
936	251.125	1	51.85	62.14	0	0	61.95	62.39	2	153134
938	251.125	1	59.86	61.15	0	0	60.84	61.73	2	142018
940	251.125	1	41.39	60.29	0	0	59.93	60.84	2	247987
944	251.128	1	32.26	61.52	0	0	60.6	61.77	2	301231
949	251.162	1	41.31	63.09	0	0	62.84	63.53	2	202754
956	251	1	107.48	66.66	0	0	65.85	67.91	2	1.75722e+06
970	252.036	1	504.73	26.2	0	0	25.92	26.61	2	23786558
971	252.062	1	468.08	59.74	0	0	59.44	60.13	2	1.03928e+06
978	253.118	1	159.71	34.99	0	0	34.77	35.46	2	88003496
979	253.13	1	54.65	33.01	0	0	32.44	33.55	2	85633704
985	253.118	1	60.78	54.55	0	0	53.79	55.17	2	23925132
986	253.118	1	9.89	51.55	0	0	51.27	52.15	2	6911802
988	253.105	1	42.16	57.64	0	0	57.08	58.55	2	974662
989	253.105	1	34.88	56.56	0	0	56.17	57.08	2	924297
990	253.105	1	11.62	59.54	0	0	59.05	60.51	2	158351
995	253.141	1	20.93	59.92	0	0	59.49	60.84	2	299972
996	253.141	1	59.79	58.07	0	0	57.43	58.29	2	461208
999	253.143	1	40.58	58.97	0	0	58.29	59.55	3	390045
1001	253.105	1	108.46	60.86	0	0	60.51	61.09	2	254571
1002	253.105	1	239.07	61.51	0	0	61.09	61.83	2	653502
1004	253.143	1	18.04	62.64	0	0	62.4	62.86	2	65488.5
1007	253.143	1	18.36	61.73	0	0	61.19	61.95	2	165221
1014	252.997	1	67.73	66.71	0	0	65.79	67.71	2	1.10504e+06
1038	255.123	1	21.97	57.3	0	0	57.03	58.29	2	590997
1045	255.123	1	72.76	63.45	0	0	63.23	63.67	2	244010
1047	255.157	1	78.73	64.78	0	0	64.57	65.09	2	238193
1049	255.159	1	58.97	62.11	0	0	61.74	62.18	2	181476
1050	255.159	1	67.46	62.36	0	0	62.18	62.66	2	236239
1051	255.159	1	11.65	60.02	0	0	59.7	61.03	2	274948
1052	255.159	1	40.86	61.52	0	0	61.03	61.74	2	178376
1054	255.159	1	481.75	63.1	0	0	62.66	63.65	2	2.02665e+06
1072	256.154	1	25.48	61.63	0	0	60.88	61.83	2	108031
1091	257.057	1	229.52	59.92	0	0	59.7	60.27	2	556462
1095	257.138	1	35.46	57.53	0	0	56.74	58.74	2	836125
1096	257.138	1	9.24	59.86	0	0	59.55	60.18	2	80112.8
1120	258.145	1	60.29	28.14	0	0	27.95	28.58	2	28659048
1163	260.149	1	14.65	59.73	0	0	59.39	60.31	2	95564
1190	261.11	1	52.48	60.65	0	0	59.93	60.88	2	287455
1191	261.11	1	877.01	61.61	0	0	60.88	62.13	2	3392743
1197	262.165	1	34.29	57.86	0	0	56.73	58.19	2	577850
1216	263.139	1	68.85	44.78	0	0	44.33	45.16	2	14031424
1218	263.139	1	31.7	47.58	0	0	47.13	48.04	2	84717912
1219	263.103	1	1822.58	54.65	0	0	54.41	55.17	2	109459392
1234	263.125	1	70.67	59.63	0	0	59.19	60.69	2	592757
1238	263.056	1	35.05	62.58	0	0	62.36	62.82	2	106116
1240	263.091	1	22.78	62.87	0	0	62.75	63.12	2	112561
1290	265.105	1	49.49	56.69	0	0	56.22	57	2	860156
1291	265.105	1	48.64	57.3	0	0	56.95	58.59	2	1.50394e+06
1292	265.105	1	27.85	58.93	0	0	58.59	59.34	2	253662
1293	265.105	1	31.9	59.69	0	0	59.29	61.24	2	440360
1295	265.107	1	44.53	59.59	0	0	58.97	59.89	2	252632
1296	265.107	1	116.73	58.56	0	0	58.24	58.92	2	528625
1299	265.141	1	17.69	59.16	0	0	58.92	59.49	2	126192
1300	265.164	1	6.94	56.53	0	0	55.95	57.28	2	1.61578e+06
1303	265.107	1	29.56	62.87	0	0	62.63	63.17	2	117323
1305	265.141	1	24.47	60.73	0	0	60.56	61.09	2	140032
1308	265.141	1	33.13	60.06	0	0	59.49	60.6	2	378809
1312	265.143	1	16.59	60.65	0	0	59.97	61.19	2	161520
1315	265.177	1	31.7	61.47	0	0	60.6	61.94	2	194294
1316	265.18	1	54.85	64.09	0	0	63.53	64.81	2	356200
1336	266.16	1	86.26	57.12	0	0	56.61	57.28	2	261488
1339	266.144	1	16.76	63.1	0	0	62.86	63.27	2	36349.8
1363	267.12	1	63.02	58.67	0	0	58.19	59.15	2	761151
1365	267.12	1	18.48	59.23	0	0	58.97	60.03	2	186583
1366	267.12	1	129.26	57.85	0	0	57.63	58.39	2	918614
1374	267.159	1	97.47	58.24	0	0	57.53	58.55	2	405429
1378	267.123	1	12.27	61.38	0	0	60.88	61.77	2	123775
1380	267.123	1	90.54	62.87	0	0	62.63	63.71	2	482961
1393	267.159	1	13.81	66.26	0	0	65.95	67.4	2	128064
1406	269.062	1	7008.67	26.2	0	0	25.92	26.9	2	338425408
1414	269.138	1	38.82	57.64	0	0	57.08	58.39	2	795110
1418	269.138	1	35.43	59.61	0	0	59.05	60.31	2	194250
1420	269.175	1	8.5	59.17	0	0	58.81	59.49	2	89364.6
1425	269.136	1	29.53	60.87	0	0	60.65	61.14	2	113905
1430	269.138	1	14.88	61.74	0	0	61.58	62	2	69282.3
1432	269.138	1	30.15	61.3	0	0	60.82	61.65	2	167192
1449	270.062	1	101.38	26.21	0	0	25.92	26.42	2	4.90775e+06
1461	271.058	1	609.56	26.2	0	0	25.92	26.42	2	29331482
1469	271.154	1	15.95	59.26	0	0	59.05	60.07	2	211590
1470	271.154	1	32.67	58.9	0	0	58.69	59.1	2	163861
1473	271.154	1	14.17	56.88	0	0	56.53	57.58	2	347839
1479	271.154	1	12.85	61.28	0	0	60.86	61.52	2	98842.4
1480	271.154	1	20.34	60.28	0	0	59.97	60.86	2	257429
1508	272.186	1	436.19	63.1	0	0	62.82	63.47	3	1.49986e+06
1522	273.17	1	8.42	58.4	0	0	58.09	59.1	2	109593
1523	273.17	1	25.06	59.94	0	0	59.39	60.22	2	82009.2
1528	273.11	1	8.51	60.84	0	0	60.65	61.19	2	32295.1
1559	274.165	1	19.59	57.52	0	0	56.81	58.09	2	358632
1560	274.133	2	23.19	63.1	0	0	62.86	63.27	2	66274
1602	276.217	1	20.19	62.59	0	0	62.18	62.97	2	72403.4
1620	277.118	1	214.13	32.55	0	0	32.29	32.9	2	42732752
1624	277.105	1	33.87	56.8	0	0	56.69	57.48	2	240386
1625	277.141	1	45.17	59.05	0	0	57.38	59.43	2	418917
1630	277.141	1	35.31	64.35	0	0	63.53	65.09	2	290918
1633	277.141	1	51.39	62.18	0	0	61.74	62.71	2	346937
1634	277.141	1	270.33	63.1	0	0	62.71	63.53	2	1113191
1638	277.18	1	377.68	64.13	0	0	63.68	65.29	3	2.83703e+06
1676	279.684	2	22.03	28.17	0	0	27.95	28.53	2	7.32628e+06
1677	279.138	2	21.35	33.03	0	0	32.39	33.45	2	32975368
1680	279.17	1	937.29	43.38	0	0	43.04	43.93	2	227899120
1686	279.12	1	22.7	59.85	0	0	59.63	60.78	2	261346
1688	279.12	1	75.65	57.52	0	0	57.23	58.29	2	1.19631e+06
1689	279.12	1	27.7	58.5	0	0	58.14	58.94	2	243694
1692	279.157	1	30.73	59.16	0	0	58.59	60.22	2	518586
1703	279.157	1	23.9	62.85	0	0	62.35	63.25	2	192556
1705	279.157	1	111.67	61.91	0	0	61.53	62.35	2	315381
1732	280.166	2	147.41	32.55	0	0	32.34	32.9	3	29125104
1751	281.1	1	163.09	57.65	0	0	56.86	58.04	2	812010
1762	281.138	1	123.62	59.76	0	0	59.1	60.22	2	490020
1763	281.051	12	7.11	62.65	0	0	62.37	62.97	3	21869
1765	281.102	1	179.86	62.87	0	0	62.66	63.23	2	861488
1766	281.136	1	29.61	60.05	0	0	59.49	60.46	2	284548
1774	281.172	1	42.42	62.59	0	0	61.53	63.25	2	412347
1779	281.175	1	7.73	63.68	0	0	63.47	64.19	2	54909.2
1781	281.175	1	94.83	62.31	0	0	61.24	62.76	2	339115
1801	282.181	1	58.29	46.71	0	0	46.48	47.04	2	25750224
1802	282.181	1	21.51	45.17	0	0	44.87	45.51	2	29945512
1819	283.129	1	382.11	39.01	0	0	38.7	39.8	3	231821168
1820	283.158	2	80.85	36.82	0	0	36.54	37.18	2	25013534
1824	283.118	1	19.5	57.13	0	0	56.91	57.79	2	300454
1827	283.118	1	394.47	58.67	0	0	58.14	58.94	2	1.85025e+06
1829	283.118	1	50.67	59.59	0	0	59.29	59.85	2	269113
1830	283.154	1	18.9	59.21	0	0	58.44	59.63	2	285415
1834	283.118	1	26.71	61.3	0	0	60.98	61.53	2	135840
1835	283.118	1	337.5	60.65	0	0	60.36	60.98	2	1.00349e+06
1836	283.118	1	213.62	61.94	0	0	61.52	62.43	2	855771
1842	283.154	1	20.28	60.65	0	0	60.18	61.24	2	212431
1843	283.154	1	11.42	62.09	0	0	61.71	62.41	2	46111.8
1878	285.17	1	9.38	59.9	0	0	59.44	60.46	2	99476.4
1879	285.17	1	17.99	57.63	0	0	57.33	58.49	2	268816
1883	285.17	1	7.25	62.57	0	0	62.16	62.92	2	44680.2
1884	285.17	1	11.64	61.49	0	0	60.84	62.16	2	146911
1885	285.204	1	21.37	60.61	0	0	60.13	61.14	2	101774
1898	286.176	1	207.56	41.05	0	0	40.79	41.56	2	56485732
1932	287.149	1	28.67	58.05	0	0	57.79	58.97	2	493510
1933	287.149	1	55	57.57	0	0	57.23	58.39	2	493750
1937	287.185	1	12.19	58.99	0	0	58.55	59.43	2	92909
1938	287.185	1	81.15	59.66	0	0	59.43	60.51	2	338035
1940	287.149	1	7.67	62.61	0	0	62.36	62.84	2	33502.2
1942	287.149	1	82.31	60.87	0	0	60.36	61.24	2	240119
1945	287.149	1	15.4	61.3	0	0	61.03	61.78	2	46645.5
1947	287.149	1	10.08	62.1	0	0	61.83	62.3	2	41333.6
1949	287.201	1	38.05	62.9	0	0	62.39	63.12	2	219641
1950	287.201	1	23.98	63.37	0	0	63.08	63.67	2	115174
1951	287.201	1	20.59	61.33	0	0	60.65	61.58	2	166938
1952	287.201	1	12.75	63.79	0	0	63.53	64.24	2	149363
1953	287.201	1	29.16	61.99	0	0	61.58	62.39	2	197374
1970	288.036	2	236.32	26.2	0	0	25.92	26.42	2	12432732
1972	288.679	2	33.03	32.56	0	0	32.34	32.9	2	5942047
1973	288.192	1	61.41	42.06	0	0	41.77	42.33	2	46205764
1981	288.144	1	100.27	61.74	0	0	61.51	61.96	2	292960
1983	288.181	1	30.38	62.18	0	0	61.98	62.61	2	143751
1985	288.217	1	31.53	61.09	0	0	60.84	61.49	2	151569
2019	289.165	1	77.7	59.96	0	0	59.55	60.18	2	248803
2021	289.18	1	29.53	59.16	0	0	58.19	59.85	2	549655
2027	289.165	1	71.02	60.36	0	0	60.18	60.65	2	197356
2029	289.18	1	13.79	60.02	0	0	59.7	60.88	2	212032
2031	289.216	1	18.56	62.38	0	0	61.94	63.07	2	140102
2056	291.044	1	123.54	26.19	0	0	25.92	26.9	3	13453796
2064	291.196	1	44.83	57.7	0	0	57.18	58.34	2	558447
2065	291.12	1	25.46	61.31	0	0	60.78	61.58	2	180512
2066	291.12	1	23.11	61.74	0	0	61.51	61.95	2	69795.6
2067	291.12	1	37.43	60.17	0	0	59.75	60.78	2	197812
2069	291.157	1	8.22	61.08	0	0	60.6	61.33	2	103182
2073	291.159	1	9.53	62.17	0	0	62.12	62.71	2	75686.8
2074	291.159	1	15	61.56	0	0	61.14	61.75	2	122167
2102	292.698	2	52.16	31.28	0	0	31.06	31.68	2	28872118
2111	293.021	1	55.35	26.21	0	0	25.92	26.66	3	5718005
2112	293.116	2	431.73	28.02	0	0	27.8	28.68	2	91913400
2122	293.136	1	30.68	57.78	0	0	57.23	58.29	2	685759
2124	293.136	1	147.17	59.81	0	0	58.29	60.84	2	1.4896e+06
2125	293.175	1	16.74	57.69	0	0	57.28	58.29	2	322442
2126	293.175	1	30.91	59.17	0	0	58.29	59.6	2	478668
2127	293.175	1	20.67	59.96	0	0	59.39	60.36	2	182097
2128	293.196	1	343.35	58.76	0	0	58.14	59.63	2	2128267
2130	293.211	1	9.71	57.08	0	0	56.61	57.53	2	126291
2137	293.136	1	76.76	61.27	0	0	60.84	61.51	2	403938
2138	293.136	1	178.62	62.38	0	0	61.49	62.83	2	878363
2143	293.172	1	24.55	60.06	0	0	59.16	60.56	2	265987
2145	293.172	1	132.28	61.09	0	0	60.56	61.6	2	917722
2147	293.172	1	7.23	64.47	0	0	64.12	64.82	2	27302.3
2149	293.175	1	75.56	61.5	0	0	60.31	62.17	2	546573
2150	293.175	1	40.98	64.01	0	0	63.26	64.63	3	419600
2152	293.211	1	9.29	64.84	0	0	64.12	65.24	2	107383
2153	293.211	1	13.3	61.09	0	0	60.84	61.53	2	144024
2154	293.211	1	19.45	60.08	0	0	59.55	60.36	2	166729
2181	294.183	2	51.39	27.22	0	0	26.95	27.52	2	26864828
2182	294.145	1	201.34	32.55	0	0	32.29	33.11	2	42478584
2184	294.134	2	48.06	39.27	0	0	39.03	39.59	2	30448264
2187	294.206	1	118.5	64.13	0	0	63.91	64.39	2	804024
2210	295.668	2	29.11	29.2	0	0	28.92	29.6	2	35287616
2212	295.165	1	57.25	33.08	0	0	32.85	33.71	2	33415426
2223	295.152	1	44.07	58.34	0	0	57.64	59.49	2	1.48785e+06
2225	295.154	1	27.53	58.71	0	0	58.34	60.36	2	726815
2228	295.19	1	15.63	58.99	0	0	58.14	59.6	2	249074
2239	295.152	1	36.13	61.06	0	0	60.73	61.73	2	240451
2243	295.152	1	434.43	60.39	0	0	59.49	60.86	2	1.69491e+06
2245	295.154	1	19.89	62.61	0	0	62.4	62.84	3	111320
2247	295.154	1	13.62	61.3	0	0	60.82	61.53	2	94072.8
2249	295.154	1	16.81	62	0	0	61.49	62.4	2	193219
2251	295.154	1	16.15	63.08	0	0	62.82	63.49	2	86379.1
2253	295.188	1	22.43	63.09	0	0	62.84	63.64	2	94106
2257	295.19	1	28.41	60.84	0	0	59.44	61.27	2	356543
2258	295.19	1	54.43	63.92	0	0	63.48	64.35	2	379028
2259	295.19	1	51.12	64.77	0	0	64.24	65.19	2	364330
2261	295.19	1	25.66	62.48	0	0	61.6	62.71	2	268990
2262	295.19	1	14.11	61.5	0	0	61.08	61.74	2	135456
2263	295.227	1	20.42	60.57	0	0	60.36	60.84	2	96493.9
2265	295.227	1	20.99	60.13	0	0	59.18	60.41	2	171379
2270	295.19	1	13.44	65.73	0	0	65.19	66.01	2	107402
2293	296.166	2	1241.52	30.02	0	0	29.78	31.06	3	816815616
2294	296.179	2	107.08	33.09	0	0	32.85	33.5	3	45713628
2297	296.16	2	35.01	37.4	0	0	37.07	37.73	2	39643892
2301	296.153	2	40.23	64.13	0	0	63.91	64.39	2	216441
2312	297.022	1	91.88	26.2	0	0	25.96	26.42	2	4.09706e+06
2314	297.156	2	183.68	33.72	0	0	33.55	34.01	2	25133678
2316	297.156	2	133.14	36.82	0	0	36.54	37.37	2	42485520
2317	297.156	2	503.29	40.69	0	0	40.44	41.35	2	218905696
2326	297.133	1	19.74	59.52	0	0	59.19	60.6	2	404884
2327	297.133	1	85.65	56.72	0	0	56.37	58.24	2	1.19371e+06
2329	297.167	1	8.91	58.13	0	0	57.64	58.39	2	81425.6
2330	297.167	1	12.61	58.92	0	0	58.39	59.16	2	117810
2332	297.17	1	249.96	58.76	0	0	58.39	59.85	2	2.42285e+06
2337	297.082	1	48.43	61.97	0	0	61.51	62.35	2	522747
2338	297.097	1	21.67	61.53	0	0	61.31	61.75	2	60745.7
2339	297.133	1	30.06	62.83	0	0	62.4	63.09	2	178616
2340	297.133	1	11.84	63.49	0	0	63.09	64.35	2	156904
2341	297.133	1	33.07	60.97	0	0	60.6	61.74	2	245706
2342	297.133	1	29.15	62.17	0	0	61.74	62.4	2	159711
2343	297.133	1	7.09	64.77	0	0	64.35	65.36	2	86929.9
2344	297.17	1	24.65	64.18	0	0	63.91	64.49	2	192713
2345	297.17	1	31.11	62.63	0	0	62.37	62.83	2	148455
2346	297.17	1	19.25	63.08	0	0	62.82	63.35	2	135888
2347	297.17	1	14.4	61.76	0	0	61.52	62.08	2	104317
2349	297.17	1	33.07	60.99	0	0	60.13	61.52	3	207361
2353	297.206	1	18.77	63.66	0	0	63.35	64.1	2	107110
2370	298.082	1	5.83	65.51	0	0	65.32	66.54	2	122478
2371	298.082	1	5.39	66.69	0	0	66.24	67.55	2	44430.5
2387	299.171	1	22.79	26.4	0	0	26.16	26.8	2	4.2202e+06
2389	299.835	3	192.59	26.38	0	0	26.16	26.95	3	83183816
2391	299.635	2	195.67	30.25	0	0	29.97	30.55	2	11867379
2398	299.149	1	46.79	58.18	0	0	57.75	58.69	2	434498
2399	299.149	1	43.12	59.34	0	0	58.65	59.6	2	737904
2400	299.149	1	166.27	59.78	0	0	59.6	61.03	2	960699
2401	299.149	1	53.98	56.7	0	0	56.42	57.75	2	2.70857e+06
2403	299.185	1	12.45	58.85	0	0	58.19	59.39	2	237454
2404	299.062	1	22.37	60.29	0	0	59.66	61.53	3	352665
2408	299.149	1	24.7	63.91	0	0	63.48	64.19	2	206259
2410	299.149	1	11.55	61.31	0	0	61.03	61.73	2	133575
2413	299.162	1	291.92	64.13	0	0	63.88	64.57	2	1.99607e+06
2415	299.185	1	23.21	61.75	0	0	61.08	62.12	2	237545
2416	299.185	1	28.26	62.35	0	0	62.03	62.82	2	181275
2417	299.185	1	22.41	60.47	0	0	60.18	61.08	2	227662
2439	300.192	1	113.17	46.71	0	0	46.42	47.05	2	48669404
2440	300.192	1	328.32	45.16	0	0	44.87	45.72	2	479443776
2441	300.217	1	44.73	56.81	0	0	56.71	57.43	2	559597
2443	300.061	1	5.42	60.71	0	0	60.41	61.04	2	28580.5
2445	300.061	1	5.2	67.65	0	0	67.19	68.01	2	28626.8
2470	301.648	2	31.82	32.55	0	0	32.29	32.9	2	7.17055e+06
2475	301.128	1	15.1	57.88	0	0	57.28	58.44	2	191907
2476	301.165	1	69.81	58.75	0	0	58.44	59.66	2	986503
2477	301.201	1	6.43	59.19	0	0	58.59	59.6	2	61706.5
2486	301.165	1	58.12	60.02	0	0	59.66	60.65	2	597674
2488	301.165	1	18.14	60.95	0	0	60.62	61.09	2	96280.1
2490	301.201	1	17.9	60.68	0	0	60.27	61.04	2	85430.3
2491	301.201	1	7.14	61.49	0	0	61.3	61.96	2	41498.3
2502	302.687	2	459.97	27.23	0	0	26.95	27.65	2	271545280
2503	302.676	2	230.19	32.55	0	0	32.34	32.9	2	43228180
2521	303.145	1	12.41	24.73	0	0	24.39	25.03	2	13348262
2523	303.869	1	5.81	24.14	0	0	23.97	24.42	2	32961.2
2525	303.189	2	450.97	27.22	0	0	26.95	27.65	3	234661184
2528	303.168	2	1171.57	32.55	0	0	32.03	32.96	4	247380192
2529	303.168	2	102.63	34.39	0	0	34.16	34.77	2	25398060
2534	303.12	1	9.48	59.39	0	0	58.94	59.89	2	61617.9
2535	303.12	1	33.71	58.12	0	0	57.75	58.81	2	328648
2536	303.144	1	12.77	57.6	0	0	56.86	57.99	2	139618
2538	303.18	1	7.38	59.31	0	0	58.74	59.6	2	88141.1
2547	303.125	1	15.95	62.86	0	0	62.36	63.09	2	31381.2
2548	303.144	1	11.66	63.06	0	0	62.65	63.35	2	67390.1
2549	303.159	1	5.71	60.84	0	0	60.41	61.09	2	40870
2550	303.18	1	7.13	63.16	0	0	62.78	63.29	2	24395.1
2553	303.196	1	16.44	61.59	0	0	61.06	62.03	2	120384
2611	304.667	2	31.7	24.49	0	0	24.34	24.77	2	2.63302e+06
2620	304.166	2	54.03	29.97	0	0	29.78	30.5	2	13580133
2626	304.674	2	2144.98	29.2	2	1	28.92	30.08	4	2175905792
2627	304.177	1	119.21	32.31	0	0	32.09	32.9	2	34936256
2629	304.656	2	118.28	30.31	0	0	30.08	30.71	2	9203299
2631	304.674	2	231.01	31.69	0	0	31.42	32.04	2	158052736
2633	304.674	2	13.45	35.99	0	0	35.71	36.24	3	11542201
2635	304.187	1	83.28	42.3	0	0	42.07	42.66	2	119234888
2641	304.16	2	25.11	50.97	0	0	50.65	51.78	2	40347616
2646	304.104	1	28.17	57.14	0	0	56.79	57.79	2	362535
2650	304.124	1	41.1	58.13	0	0	57.75	59.24	2	720826
2651	304.139	1	52.78	58.75	0	0	57.89	59.24	2	634222
2652	304.139	1	9.76	56.92	0	0	56.53	57.89	2	359191
2653	304.139	1	71.98	59.5	0	0	59.24	59.97	2	334550
2656	304.176	1	68.53	57.86	0	0	57.18	58.55	2	2.57682e+06
2658	304.176	1	75.35	59.65	0	0	58.49	60.56	2	2.56664e+06
2660	304.199	1	17.99	58.99	0	0	58.39	59.19	2	149178
2661	304.199	1	31.12	59.49	0	0	58.91	60.07	2	244646
2665	304.212	1	107.75	59.66	0	0	59.43	59.89	2	365228
2666	304.212	1	7.9	57	0	0	56.79	57.28	2	205986
2668	304.238	1	73.61	56.54	0	0	55.97	56.81	2	17532960
2669	304.054	1	12.7	63.1	0	0	62.86	63.29	2	39411.2
2673	304.108	1	7.13	63.12	0	0	62.87	63.53	2	20181.4
2680	304.139	1	9.69	61.12	0	0	60.84	61.71	2	47040.2
2681	304.154	1	13.05	62.8	0	0	62.37	63.09	2	62160.5
2689	304.16	1	14.15	63.28	0	0	62.87	63.49	2	64657.4
2691	304.176	1	16.21	63.44	0	0	63.1	63.67	2	58746
2692	304.176	1	113.59	62.62	0	0	62.39	63.26	3	609307
2693	304.176	1	485.2	61.53	0	0	61.04	62.39	3	5451617
2694	304.176	1	557.84	60.86	0	0	60.31	61.06	3	3498479
2696	304.191	1	9.48	60.02	0	0	59.6	60.84	2	178461
2697	304.191	1	9.59	61.97	0	0	61.58	62.35	2	61520.6
2699	304.199	1	29.73	61.64	0	0	61.29	61.99	2	128685
2700	304.199	1	8.15	63.88	0	0	63.47	64.17	2	96700
2702	304.199	1	13.33	61.97	0	0	61.53	62.12	2	39279.9
2703	304.212	1	29.99	62.55	0	0	62.3	62.84	3	189391
2704	304.212	1	20.85	64.65	0	0	64.3	64.82	2	123364
2705	304.212	1	22.17	61.05	0	0	60.69	61.31	3	188286
2706	304.212	1	20.03	61.51	0	0	61.27	61.96	2	222468
2707	304.212	1	24.96	63.08	0	0	62.84	63.45	2	200314
2708	304.212	1	24.28	62.14	0	0	61.95	62.3	2	116619
2709	304.212	1	30.1	60.26	0	0	59.89	60.62	2	374379
2711	304.248	1	28.7	62.69	0	0	62.35	63.17	2	113428
2713	304.176	1	18.09	66.7	0	0	65.85	67.6	2	195250
2715	304.212	1	12.98	65.02	0	0	64.81	65.46	2	215910
2716	304.212	1	20	65.87	0	0	65.46	66.26	2	175891
2717	304.212	1	25.77	66.47	0	0	65.32	67.96	3	424118
2764	305.182	1	41.04	24.53	0	0	24.39	24.88	2	18287420
2772	305.166	2	48.08	28.14	0	0	27.86	28.53	2	25185598
2774	305.173	2	50.09	29.21	0	0	28.92	29.73	2	41829052
2775	305.51	3	4011.43	26.39	0	0	26.16	27.2	4	768351680
2776	305.171	2	3102.39	30.02	0	0	29.78	31.12	4	2150812672
2778	305.184	2	1963.13	33.08	0	0	32.8	33.6	4	1307086976
2779	305.184	2	68.11	33.76	0	0	33.6	34.02	2	5.84339e+06
2780	305.67	2	77.58	30.02	0	0	29.78	30.55	2	49981160
2782	305.157	1	704.65	39.68	0	0	39.43	40.11	2	30974936
2783	305.171	2	29.8	36.43	0	0	36.24	36.76	2	7930594
2792	305.186	1	19.8	49.41	0	0	49.14	49.86	2	709830
2793	305.186	1	71.79	53.57	0	0	53.13	53.95	2	3007002
2794	305.222	1	6.22	53.06	0	0	52.67	53.9	2	895011
2797	305.087	1	5.46	57.21	0	0	56.74	57.58	2	103098
2798	305.1	1	60.94	58.44	0	0	58.24	58.69	2	279553
2799	305.1	1	73.12	57.92	0	0	57.7	58.24	2	433317
2800	305.1	1	44.84	57.56	0	0	56.91	57.79	2	561014
2801	305.1	1	35.61	59.04	0	0	58.65	59.19	2	393810
2802	305.1	1	76.58	59.44	0	0	59.18	59.89	2	722261
2804	305.124	1	9.2	57.86	0	0	57.38	58.59	2	98762.6
2805	305.136	1	16.6	57.02	0	0	56.47	57.38	3	1057175
2806	305.136	1	37.3	57.92	0	0	57.38	58.59	2	1.33798e+06
2807	305.136	1	146.7	59.41	0	0	58.34	59.89	2	3.60213e+06
2808	305.138	1	13.68	59.33	0	0	59.15	59.49	2	67853.3
2809	305.138	1	18.06	59.67	0	0	59.39	60.18	2	96789.4
2810	305.138	1	6.81	59.08	0	0	58.76	59.19	2	100510
2811	305.138	1	25.01	59.98	0	0	59.63	60.22	2	106052
2813	305.15	1	11.66	56.72	0	0	56.53	57.18	2	170460
2815	305.16	1	7.93	57.96	0	0	57.63	58.49	2	75524.1
2816	305.175	1	32.64	59.05	0	0	58.74	59.55	2	468527
2819	305.184	1	414.37	57.28	0	0	57	57.75	2	1.81017e+06
2820	305.186	1	10.98	56.53	0	0	55.85	57.33	2	3231419
2825	305.211	1	44.84	59.01	0	0	58.24	59.93	3	1.07106e+06
2827	305.222	1	6.06	57.11	0	0	56.91	57.38	2	52164.9
2830	305.248	1	6.64	58.75	0	0	58.09	59.75	2	121747
2833	305.1	9	20.74	62.84	0	0	61.96	63.07	3	100774
2836	305.1	1	40.78	60.82	0	0	60.41	61.24	2	348512
2838	305.1	1	33.61	60.21	0	0	59.85	60.46	2	259239
2839	305.115	1	18.42	63.29	0	0	63.08	63.87	2	80832.9
2842	305.136	1	479.24	63.49	0	0	62.61	65.63	4	5.85199e+06
2843	305.136	1	190.97	61.96	0	0	61.7	62.63	2	1.88128e+06
2844	305.136	1	362.56	60.84	0	0	59.85	61.71	2	7525804
2846	305.138	1	23.36	60.51	0	0	60.18	60.73	2	122730
2847	305.138	1	73.27	61.84	0	0	61.48	62.14	2	190726
2849	305.138	1	11.33	62.64	0	0	62.08	63.23	2	126322
2852	305.159	2	66.4	64.13	0	0	63.91	64.39	2	473276
2853	305.16	1	24.18	63.7	0	0	63.49	63.92	2	93727.4
2854	305.171	1	119	61.74	0	0	61.52	61.94	2	319951
2855	305.172	1	48.59	62.58	0	0	61.98	62.86	2	296666
2856	305.172	1	28.45	60.72	0	0	60.31	61.31	3	364561
2857	305.172	1	17.92	60.07	0	0	57.13	60.36	2	781607
2858	305.172	1	108.39	63.66	0	0	62.84	64.36	2	1.64073e+06
2859	305.172	1	35.03	61.49	0	0	61.04	61.75	2	401254
2860	305.172	1	68.11	64.6	0	0	64.3	65.46	2	613045
2861	305.172	1	35.6	62.02	0	0	61.71	62.41	2	343388
2864	305.175	1	34.83	61.32	0	0	61.14	61.77	2	286454
2869	305.209	1	7.4	61.73	0	0	61.3	61.94	2	23497.7
2872	305.211	1	84.34	64.77	0	0	64.1	69.45	3	3.26748e+06
2873	305.211	1	163	62.9	0	0	62.4	63.1	3	1.25308e+06
2874	305.211	1	101.18	63.72	0	0	63.58	64.1	2	978243
2875	305.211	1	163.51	63.29	0	0	63.1	63.58	2	1213093
2876	305.211	1	169.29	61.33	0	0	59.93	61.58	2	2.60028e+06
2877	305.211	1	133.2	62.42	0	0	62.25	62.62	2	666745
2878	305.211	1	215.93	62	0	0	61.58	62.36	3	1.50257e+06
2880	305.245	1	6.09	63.59	0	0	62.92	63.9	2	112388
2886	305.138	1	5.98	65.76	0	0	65.56	66.16	2	49834.9
2888	305.172	1	16.58	65.97	0	0	65.29	66.71	2	220597
2890	305.175	1	11.37	66.52	0	0	66.4	67.35	2	116103
2891	305.175	1	18.27	65.53	0	0	65.05	66.02	2	251460
2931	306.677	2	33.82	24.49	0	0	24.22	24.78	2	2939836
2948	306.161	2	1032.9	33.72	0	0	33.35	34.01	3	137276400
2950	306.695	2	83.93	31.29	0	0	31.01	31.73	2	59272316
2972	306.206	1	9.98	50.22	0	0	49.97	50.6	2	3.57333e+06
2974	306.218	1	1308.25	54.05	0	0	53.74	54.61	3	83303144
2976	306.083	1	5.06	57.76	0	0	57.53	58.39	2	48853.2
2977	306.119	1	336.23	56.81	0	0	56.42	58.65	2	7.49354e+06
2979	306.155	1	9.82	56.77	0	0	56.47	57.58	2	328515
2980	306.155	1	16.36	59.7	0	0	58.44	60.36	2	258511
2981	306.155	1	8.74	57.87	0	0	57.38	58.44	2	172348
2984	306.17	1	64.72	59.16	0	0	58.55	59.93	3	646936
2985	306.178	1	8.45	59.44	0	0	59.1	60.86	2	182555
2986	306.181	1	116.78	57.36	0	0	56.79	58.09	3	509659
2988	306.191	1	269.98	59.42	0	0	59	59.75	3	2.27298e+06
2989	306.191	1	140.63	58.88	0	0	57.89	59.15	3	916422
2990	306.191	1	44.96	59.98	0	0	59.7	60.62	2	342866
2992	306.206	1	9.75	56.54	0	0	55.9	57.63	2	3.50158e+06
2995	306.218	1	42.63	55.97	0	0	55.55	56.32	2	19108828
2996	306.218	1	95.88	56.54	0	0	56.27	56.91	2	22295784
2997	306.218	1	27.54	55.49	0	0	54.97	55.65	2	2.14654e+06
3004	306.021	1	70.15	62.44	0	0	62.21	62.71	2	174532
3006	306.108	1	22.16	61.6	0	0	61.27	61.74	2	31532.8
3007	306.116	1	19.67	63.92	0	0	63.71	64.75	2	51467.2
3008	306.139	1	18.65	62.38	0	0	61.95	62.61	2	91294.1
3009	306.148	2	83.1	64.19	0	0	63.92	64.68	3	313783
3010	306.155	1	11.77	60.94	0	0	60.36	61.29	2	160273
3012	306.155	1	8.91	61.93	0	0	61.65	62.41	2	46532.1
3015	306.176	1	7.03	61.04	0	0	59.15	61.38	3	170710
3018	306.191	1	177.94	63.38	0	0	62.97	64.05	2	735193
3019	306.191	1	62.86	61.04	0	0	60.62	61.53	2	290503
3020	306.191	1	134.23	62.18	0	0	61.65	62.63	2	499813
3021	306.206	1	7.14	61.96	0	0	61.75	62.63	2	47965.3
3024	306.228	1	10.08	63.26	0	0	62.87	63.51	2	88556.2
3025	306.228	1	22.94	60.87	0	0	60.46	61.14	2	96145.2
3026	306.228	1	6.45	63.72	0	0	63.29	64.1	2	39180.1
3029	306.155	1	5.22	66.47	0	0	65.85	68.11	2	97432
3103	307.039	1	121.17	24.17	0	0	23.49	24.93	3	3.74985e+06
3113	307.018	1	63.04	26.2	0	0	25.92	26.9	3	7.15399e+06
3115	307.113	2	224.97	28.02	0	0	27.8	28.58	2	65766272
3118	307.13	2	20.48	27.19	0	0	26.95	27.42	2	11270816
3119	307.153	1	97.09	26.73	0	0	26.26	26.95	2	3555680
3124	307.632	2	178.31	37.56	0	0	37.32	37.97	3	29061060
3131	307.202	1	14.26	53.3	0	0	52.82	53.85	2	2.20057e+06
3139	307.115	1	491.1	58.4	0	0	57.79	58.92	3	6298594
3141	307.115	1	177.31	57.64	0	0	57.23	57.79	2	2.03376e+06
3142	307.115	1	336.6	59.16	0	0	58.69	59.8	3	3.75565e+06
3145	307.14	1	20.19	59.75	0	0	59.29	60.31	2	83049.9
3146	307.152	1	267.85	59.16	0	0	56.07	59.39	2	10886255
3147	307.152	1	429.19	59.65	0	0	59.39	60.6	2	6620550
3151	307.167	1	46.36	59.18	0	0	58.97	59.85	3	128908
3153	307.171	2	10.38	55.59	0	0	55.38	55.97	2	13187985
3155	307.175	1	22.93	58.69	0	0	58.29	59.24	2	227646
3156	307.175	1	14.74	56.82	0	0	56.56	57.48	2	124460
3158	307.188	1	20.94	59.26	0	0	56.73	59.55	2	826884
3159	307.19	1	40.66	56.74	0	0	56.22	57.48	4	1.9096e+06
3161	307.19	1	117.95	59.16	0	0	58.59	59.75	3	2.05723e+06
3163	307.202	1	13.52	58.39	0	0	58.04	59	2	106012
3164	307.202	1	53.7	56.54	0	0	55.85	57.28	3	13553061
3168	307.227	1	31.52	59.07	0	0	58.09	59.8	2	516345
3169	307.238	1	59.13	56.54	0	0	56.27	57.18	3	14793446
3170	307.238	1	18.79	56.01	0	0	54.82	56.27	2	6553326
3172	307.069	1	7.49	62.7	0	0	62.43	62.87	2	22360.9
3177	307.097	1	15.29	62.56	0	0	62.25	62.76	2	73734.4
3178	307.097	1	344.89	60.47	0	0	59.43	60.93	3	1.22599e+06
3179	307.097	1	18.96	61.75	0	0	61.51	61.94	2	107484
3180	307.097	1	21.42	61.06	0	0	60.84	61.51	2	184345
3181	307.103	1	50.03	61.63	0	0	61.03	61.95	2	255601
3183	307.105	1	9.03	63.67	0	0	63.44	64.1	2	54449.8
3186	307.115	1	16.81	64.58	0	0	64.36	64.8	2	98649.6
3188	307.115	11	5.19	63.56	0	0	63.09	63.69	3	23906.2
3189	307.115	1	34.25	63.29	0	0	63.17	64.36	2	116344
3190	307.115	1	381.38	60.61	0	0	60.22	60.73	3	1.65621e+06
3191	307.115	1	70.64	62.25	0	0	61.94	62.65	3	602977
3192	307.115	1	340.6	60.83	0	0	60.56	61.51	3	2.26913e+06
3193	307.115	1	139.66	60.04	0	0	59.75	60.41	2	1.93606e+06
3194	307.115	1	149.25	61.72	0	0	61.51	61.94	2	677294
3196	307.131	1	5.71	60.64	0	0	60.13	61.08	2	29659
3198	307.152	1	50.95	64.89	0	0	64.75	65.63	2	846015
3199	307.152	1	165.87	63.98	0	0	63.53	64.35	3	1696767
3200	307.152	1	336.41	60.74	0	0	60.22	61.27	2	1630242
3201	307.152	1	207.16	63.47	0	0	63.26	63.87	3	1.54498e+06
3202	307.152	1	172.15	64.51	0	0	64.05	64.77	3	868463
3203	307.152	1	157.98	63.1	0	0	62.84	63.27	3	1.26809e+06
3204	307.152	1	232.66	62.4	0	0	62.12	63.02	3	2.41897e+06
3205	307.152	1	741.18	61.73	0	0	60.98	62.14	3	9634210
3208	307.154	1	56.67	62.17	0	0	60.27	62.8	2	616800
3209	307.154	1	14.9	64.76	0	0	63.91	65	2	315927
3210	307.157	1	6.21	62.54	0	0	62.25	62.84	2	34132.1
3214	307.175	1	8.1	62.11	0	0	61.6	62.97	2	81049.9
3216	307.188	1	18.08	64.89	0	0	64.68	66.95	2	537175
3217	307.188	1	81.2	63.65	0	0	62.83	64.73	2	1.52494e+06
3220	307.188	1	54.68	62.02	0	0	61.6	62.58	3	455761
3221	307.19	1	48.96	62.77	0	0	62.35	63.45	2	634317
3222	307.19	1	56.72	61.72	0	0	61.06	61.99	3	656174
3223	307.19	1	28.36	63.28	0	0	62.87	63.63	2	135394
3224	307.19	1	65.25	60.05	0	0	59.75	60.65	2	942032
3225	307.19	1	46.24	62.15	0	0	61.88	62.65	3	293593
3227	307.212	1	5.8	63.87	0	0	63.65	64.24	2	22352.4
3230	307.227	1	59.36	63.51	0	0	63.02	64.3	2	744436
3232	307.227	1	42.22	61.49	0	0	59.39	61.99	2	1.38831e+06
3233	307.227	1	342.26	62.37	0	0	61.7	63.09	3	1.89765e+06
3235	307.261	1	6.23	61.08	0	0	60.31	61.31	2	49854.2
3237	307.152	1	52.9	66.11	0	0	65.56	68.01	2	1.02541e+06
3238	307.154	1	15.11	66.02	0	0	65.68	69.9	3	461610
3239	307.154	1	7.17	65.38	0	0	64.78	66.19	2	160338
3241	307.19	1	25.3	65.3	0	0	64.77	65.98	2	481332
3243	307.217	1	7.91	66.01	0	0	65.46	66.46	2	54876.5
3301	308.201	2	21.73	24.54	0	0	24.37	24.83	2	13040232
3308	308.9	1	20.1	24.13	0	0	23.4	24.66	2	691937
3312	308.68	2	91.68	26.38	0	0	26.16	26.8	2	42540156
3313	308.692	2	465.82	25.52	0	0	25.18	26.01	2	65987436
3318	308.148	2	909.08	30.25	2	1	29.92	30.65	3	60247940
3322	308.718	2	10.24	31.03	0	0	30.13	31.37	2	11958094
3330	308.161	1	8306.29	35.6	0	0	35.31	36.29	2	802123520
3332	308.207	2	359.9	39.07	0	0	38.86	39.33	2	39927344
3333	308.682	2	153.43	39.21	0	0	38.99	39.59	2	101139144
3336	308.207	1	49.54	41.04	0	0	40.79	41.56	2	27506220
3347	308.093	1	41.03	59.17	0	0	58.69	59.44	2	185893
3348	308.115	1	32.34	56.81	0	0	56.53	58.55	3	638306
3349	308.119	1	22.98	58.04	0	0	57.23	58.29	2	220186
3350	308.124	1	1475.88	59.74	0	0	59.29	60.56	3	3.55912e+06
3351	308.147	1	5.9	58.19	0	0	57.84	58.97	2	72421.2
3353	308.149	1	65.51	57.56	0	0	57.18	58.39	2	412843
3354	308.149	1	10.35	56.88	0	0	56.53	57.38	2	288742
3355	308.149	1	9.41	58.58	0	0	58.19	58.81	2	63535.2
3356	308.149	1	6.99	59.01	0	0	58.65	59.39	2	78973.5
3357	308.152	1	30.5	56.11	0	0	55.55	56.53	2	3748573
3360	308.183	1	6.59	58.79	0	0	58.49	58.92	2	34141.1
3361	308.186	1	10.78	59.92	0	0	59.55	60.31	2	135080
3362	308.186	1	44.09	58.06	0	0	57.48	58.49	2	407692
3363	308.197	1	8.85	56.53	0	0	55.9	57.23	2	2448212
3364	308.197	1	12.94	59.67	0	0	59.05	59.93	2	65781.6
3365	308.201	1	25.53	56.53	0	0	56.07	56.79	2	5.60958e+06
3366	308.207	1	136.85	59.58	0	0	58.44	60.27	2	1.17233e+06
3367	308.222	1	34.85	59.28	0	0	58.97	59.85	2	311484
3368	308.222	1	230.35	56.71	0	0	55.95	57.23	2	5252201
3369	308.222	1	70.1	58.24	0	0	57.94	58.97	2	938667
3370	308.222	1	246.79	57.73	0	0	57.23	57.94	2	1.24768e+06
3372	308.233	1	67.34	55.29	0	0	54.97	56.37	2	37166740
3375	308.9	6	6.31	59.01	0	0	58.55	59.24	3	41348.5
3377	308.018	1	68.1	62.43	0	0	62.21	62.65	2	187827
3378	308.103	1	10.2	61.6	0	0	61.29	61.78	2	26567.5
3380	308.124	1	63.43	63.5	0	0	63.27	63.72	2	224627
3382	308.134	1	6.69	62.82	0	0	62.65	63.26	2	49323.7
3383	308.147	1	5.88	62.82	0	0	62.25	63.17	2	47075.7
3384	308.147	1	15.8	63.36	0	0	63.07	63.67	2	49947.3
3386	308.155	1	44.13	60.4	0	0	60.07	60.98	2	559454
3389	308.186	1	22.62	60.69	0	0	60.22	61.06	2	145261
3402	308.9	1	45.49	65.29	0	0	64.68	65.73	2	332012
3403	308.9	1	83.99	67.19	0	0	66.99	67.81	2	285397
3460	309.682	2	3008.36	25.26	0	0	24.93	25.87	2	104606408
3474	309.217	1	8.24	54.62	0	0	54.05	55.02	2	2.38957e+06
3478	309.05	1	18.95	58.92	0	0	58.59	59.29	2	62755.3
3480	309.09	1	1033.77	58.02	0	0	57.53	58.49	3	4183970
3481	309.095	1	36.72	58.75	0	0	57.99	59.24	3	729624
3484	309.095	1	64.19	59.5	0	0	59.24	59.97	2	370157
3485	309.11	1	39.28	59.82	0	0	58.24	60.86	3	659787
3486	309.131	1	39.05	55.75	0	0	53.85	56.02	2	7.38747e+06
3488	309.131	1	233.63	58.97	0	0	58.76	59.16	2	1.89966e+06
3489	309.131	1	315.68	56.81	0	0	56.56	57.23	2	4.68933e+06
3490	309.131	1	294.28	58.06	0	0	57.23	58.81	2	13546700
3491	309.131	1	483.8	59.62	0	0	59.16	60.41	3	8085612
3492	309.133	1	14.35	59.27	0	0	58.94	59.66	2	172984
3493	309.133	1	14.09	58.76	0	0	58.19	59	2	148797
3494	309.133	1	9.16	57.02	0	0	56.79	57.84	2	333619
3495	309.133	1	8.08	56.68	0	0	56.42	57.28	2	144282
3497	309.167	1	132.38	57.65	0	0	57.33	58.14	2	3.42324e+06
3498	309.167	1	197.26	59.13	0	0	58.92	59.39	3	1.49838e+06
3499	309.167	1	158.43	57.09	0	0	56.47	57.33	2	3.60201e+06
3500	309.167	1	257.07	58.58	0	0	58.14	58.92	3	3.61577e+06
3501	309.167	1	681.18	59.66	0	0	59.24	60.56	3	8392609
3502	309.17	1	89.6	59.19	0	0	58.97	59.85	3	1.15193e+06
3503	309.17	1	106.12	58.87	0	0	58.29	59.15	3	893733
3505	309.179	1	11.15	56.88	0	0	56.56	57.33	2	133776
3506	309.181	1	14.1	59.62	0	0	59.18	59.89	2	86075.2
3507	309.181	1	16.75	58.18	0	0	57.53	59	2	180086
3509	309.183	1	449.14	59.84	0	0	59.34	60.36	3	1.31284e+06
3510	309.191	1	16.48	57	0	0	56.71	57.53	2	389855
3511	309.204	1	9.21	58.02	0	0	57.38	58.44	2	112615
3513	309.206	1	71.33	59.23	0	0	58.94	59.8	3	1.34982e+06
3514	309.206	1	72.76	58.76	0	0	58.19	59	3	934331
3515	309.206	1	227.96	57.69	0	0	57.23	58.39	2	3.44055e+06
3516	309.206	1	61.7	56.81	0	0	56.47	57.23	2	1993983
3518	309.217	1	12.2	55.42	0	0	54.92	55.97	2	3.05098e+06
3520	309.217	1	47.72	56.54	0	0	55.9	56.86	2	14149863
3523	309.227	1	1910	57.24	0	0	56.79	58.65	2	19272726
3529	309.254	1	314.44	56.54	0	0	55.9	57.03	2	80063296
3534	309.049	10	7.87	62.32	0	0	61.7	63.1	3	27149.8
3536	309.05	1	17.4	60.04	0	0	59.6	60.46	2	70251.7
3543	309.101	9	50.49	64.59	0	0	64.17	65.68	3	394226
3547	309.11	1	31.59	62.38	0	0	62	62.76	3	172460
3549	309.131	1	173.64	63.46	0	0	63.1	64.49	3	1.74322e+06
3550	309.131	1	261.22	62.63	0	0	62.36	63.1	3	1.71758e+06
3551	309.131	1	666.54	61.58	0	0	61.38	62.36	3	4517587
3552	309.131	1	645.33	60.87	0	0	60.41	61.43	2	7.86074e+06
3553	309.133	1	21.55	60.04	0	0	59.44	60.62	2	220488
3555	309.133	1	12.3	62.13	0	0	61.7	63.17	2	141113
3556	309.133	1	7.85	63.24	0	0	62.92	63.47	2	64676.5
3557	309.133	1	8.49	64.71	0	0	64.4	64.84	2	29223.6
3559	309.137	1	5.8	62.13	0	0	61.7	62.65	2	71369.9
3561	309.137	1	6.1	64.46	0	0	64.17	66.47	2	136691
3562	309.146	1	19.59	61.09	0	0	60.73	61.71	2	138397
3564	309.149	1	13.21	60.63	0	0	60.22	61.14	2	96273
3565	309.152	1	23.33	60.46	0	0	60.18	60.86	2	68251.1
3567	309.167	1	29.08	64.96	0	0	64.81	65.99	2	548832
3569	309.167	1	146.08	62.59	0	0	62.37	62.87	3	1.01661e+06
3570	309.167	1	188.8	63.64	0	0	63.26	64.51	3	1.89672e+06
3571	309.167	1	471	60.74	0	0	60.41	61.58	3	3.9813e+06
3572	309.167	1	271.78	63.28	0	0	62.86	63.48	3	1683342
3574	309.167	1	416.77	62.12	0	0	61.58	62.41	4	2.20346e+06
3575	309.17	1	184.38	62.02	0	0	61.75	62.86	2	1349958
3576	309.17	1	255.63	60.18	0	0	59.66	60.86	3	2.35804e+06
3577	309.17	1	264.91	61.42	0	0	60.84	61.75	3	2.85586e+06
3578	309.17	1	66.71	63.11	0	0	62.65	63.47	3	843134
3579	309.17	1	96.45	63.82	0	0	63.43	64.1	2	682370
3580	309.17	1	74.94	64.37	0	0	63.9	64.6	3	496755
3581	309.183	1	31.5	60.97	0	0	60.65	61.43	2	67655.3
3588	309.204	1	42.48	63.5	0	0	62.65	64.77	3	545205
3591	309.206	1	76.44	61.07	0	0	60.86	61.73	3	1.0783e+06
3592	309.206	1	98.17	60.49	0	0	59.8	61.04	2	1.69798e+06
3594	309.206	1	74.49	63.19	0	0	62.75	63.63	3	643315
3601	309.9	8	16.8	62.43	0	0	62.2	62.71	3	46257.3
3602	309.131	1	10.26	66.71	0	0	66.45	67.25	2	37104
3604	309.17	1	68.81	65.15	0	0	64.84	66.4	2	1.04894e+06
3605	309.17	1	52.6	66.79	0	0	66.19	67.81	2	600828
3608	309.206	1	48.4	65.44	0	0	64.86	66.45	2	746314
3613	309.227	1	9.47	67.27	0	0	66.71	67.76	2	41678.6
3655	310.176	1	38.19	24.53	0	0	24.14	25.13	3	20227186
3656	310.703	2	71.34	24.42	0	0	24.2	24.63	2	854753
3657	310.182	2	122.36	26.56	0	0	26.16	26.95	2	12063991
3661	310.698	2	8.65	27.18	0	0	26.95	27.52	2	13087349
3662	310.698	1	16.02	26.42	0	0	25.92	26.66	2	2.81733e+06
3663	310.71	2	6.19	25.56	0	0	25.13	25.77	2	2.14184e+06
3664	310.135	2	497.07	33.42	0	0	33.16	33.71	2	54047704
3665	310.176	1	1010.99	30.3	0	0	29.97	30.65	2	58358380
3667	310.674	2	4453.86	37.31	0	0	37.02	37.83	2	229378912
3668	310.145	2	58.19	43.13	0	0	42.85	43.36	2	17041816
3673	310.058	1	68.29	59.26	0	0	59.05	59.55	2	216715
3678	310.201	1	173.57	57.2	0	0	56.73	58.44	2	1.32117e+06
3679	310.201	1	49.71	58.72	0	0	58.34	59.44	2	371492
3682	310.222	1	198.68	58.76	0	0	57.99	59.7	2	1.44796e+06
3683	310.238	1	40.35	58	0	0	56.91	58.69	2	443464
3684	310.238	1	27.81	59.83	0	0	59.18	60.56	2	282785
3685	310.238	1	17.78	58.92	0	0	58.69	59.18	2	109118
3687	310.274	1	9.23	56.54	0	0	56.07	56.73	2	2340875
3688	310.095	1	9.66	62.13	0	0	61.88	62.37	2	33985.4
3689	310.096	1	480.86	61.17	0	0	60.88	61.51	2	1.3473e+06
3690	310.103	1	37.61	62.57	0	0	62.2	62.76	2	88284.4
3691	310.126	1	406.11	61.74	0	0	61.38	62.12	3	1.30172e+06
3692	310.134	1	32.22	62.12	0	0	61.83	62.39	2	174358
3693	310.165	1	5.09	64.82	0	0	64.19	65.41	2	56912.2
3694	310.165	1	13.09	60.05	0	0	59.55	61.14	2	267714
3695	310.186	1	5.16	60.96	0	0	60.6	61.75	2	64902.1
3697	310.201	1	14.42	60.62	0	0	59.93	61.31	3	206221
3698	310.201	1	20.55	62.55	0	0	62.2	62.92	2	71292.3
3699	310.201	1	45.32	64.1	0	0	63.71	64.57	2	428788
3700	310.201	1	10.81	62.08	0	0	61.53	62.35	2	62549.2
3701	310.238	1	15.5	62.29	0	0	61.98	62.78	2	108425
3702	310.238	1	23.04	61.28	0	0	60.56	61.58	2	212437
3704	310.246	1	6.2	62.49	0	0	61.95	62.92	2	32059.6
3762	311.208	1	167.91	26.54	0	0	26.36	26.85	2	15769904
3764	311.658	2	58.76	28.79	0	0	28.37	29.13	2	27352348
3766	311.682	2	4379.97	28.38	0	0	28.14	29.13	3	264518336
3771	311.16	1	814.81	33.3	0	0	33.01	33.71	3	35535928
3772	311.16	1	20.84	32.29	0	0	32.03	32.59	2	18631656
3773	311.16	1	435.71	33.62	0	0	33.11	33.86	3	42026752
3775	311.19	2	17.61	32	0	0	31.78	32.39	2	7122905
3776	311.208	1	88.77	32.55	0	0	32.29	32.9	2	19485392
3778	311.682	2	9286.54	32.55	2	1	32.04	33.66	4	1916562432
3779	311.7	2	343.69	30.28	0	0	30.02	30.6	2	17303410
3782	311.16	1	66.01	43.77	0	0	43.25	44.38	2	15411432
3787	311.116	1	75.73	49.65	0	0	49.35	49.97	2	5.09674e+06
3791	311.233	1	5.29	49.61	0	0	49.24	49.86	2	296026
3804	311.113	1	8.77	57.33	0	0	57.08	57.79	2	153861
3805	311.126	1	27.97	58.67	0	0	57.64	59.55	2	335957
3809	311.147	1	196.18	58.12	0	0	57.84	58.29	2	1.51435e+06
3811	311.147	1	1101.88	59.97	0	0	59.7	60.62	3	8648837
3812	311.147	1	856.07	59.43	0	0	59.05	59.75	3	7.60819e+06
3813	311.147	1	521.86	58.9	0	0	58.29	59.05	3	5.21737e+06
3815	311.149	1	33.42	59.72	0	0	59.34	60.27	2	402136
3816	311.149	1	43.07	58.6	0	0	58.04	58.92	3	435413
3817	311.149	1	23.11	57.98	0	0	57.43	58.39	2	410334
3818	311.149	1	19.88	57.6	0	0	57.23	58.44	2	476376
3821	311.168	1	5.71	56.97	0	0	56.52	58.55	2	188805
3823	311.183	1	36.58	57.08	0	0	56.42	57.58	2	1256181
3824	311.183	1	136.68	59.01	0	0	58.39	59.39	2	1.55531e+06
3825	311.183	1	123.36	57.91	0	0	57.58	58.55	3	1172143
3826	311.183	1	102.42	59.64	0	0	59.39	60.6	2	1.12564e+06
3827	311.185	1	123.08	59.18	0	0	58.86	59.63	2	1.07067e+06
3828	311.185	1	155.09	57.99	0	0	57.38	58.24	2	1.26251e+06
3831	311.185	1	31.69	56.71	0	0	56.22	56.91	2	740420
3832	311.197	1	9.89	56.54	0	0	55.9	58.34	2	3904151
3833	311.222	1	51.65	59.19	0	0	58.69	59.66	3	858178
3836	311.233	1	32.07	56.55	0	0	55.9	57	2	10813491
3837	311.233	1	151.48	58.45	0	0	57.99	59	2	662773
3839	311.233	1	255.01	57.25	0	0	56.91	57.99	2	2.01256e+06
3847	311.098	9	72.98	64.63	0	0	64.17	66.11	3	896979
3849	311.11	1	24.04	60.87	0	0	60.41	61.24	2	163628
3851	311.116	1	45.97	60.63	0	0	60.03	61.38	2	220803
3854	311.117	1	24.4	63.11	0	0	62.86	63.58	2	162414
3855	311.125	1	44.8	64.39	0	0	64	64.81	2	195364
3862	311.147	1	16.7	64.6	0	0	64.19	64.81	2	140493
3863	311.147	1	107.84	63.41	0	0	62.92	63.88	3	738420
3864	311.147	1	248.51	61.48	0	0	61.29	61.7	2	955848
3866	311.147	1	416.68	61.04	0	0	60.62	61.29	2	2.23593e+06
3867	311.147	1	829.91	62.18	0	0	61.65	62.8	3	2.89437e+06
3868	311.149	1	38.64	60.71	0	0	60.27	61.03	2	469218
3869	311.149	1	79.99	61.54	0	0	61.03	62.16	3	799694
3871	311.149	1	36.52	62.58	0	0	62.16	63.44	2	575829
3872	311.149	1	11.76	64.9	0	0	64.51	65.9	2	330490
3874	311.183	1	22.96	63.9	0	0	63.68	64.75	2	332808
3875	311.183	1	67.83	62.13	0	0	61.88	62.58	2	521604
3876	311.183	1	43.92	63.28	0	0	62.97	63.65	2	211770
3878	311.183	1	25.09	62.74	0	0	62.37	62.97	2	132379
3879	311.183	1	20.36	63.57	0	0	63.43	64.1	2	109618
3880	311.183	1	214.53	60.88	0	0	60.6	61.43	2	1.00323e+06
3881	311.185	1	115.84	60.98	0	0	60.62	61.14	2	493180
3882	311.185	1	129.76	61.54	0	0	61.33	61.99	2	1.0692e+06
3884	311.185	1	159.57	62.66	0	0	62.57	63.23	2	907159
3885	311.185	1	148.33	63.44	0	0	63.23	63.72	3	705590
3886	311.185	1	149.92	62.27	0	0	61.98	62.59	3	954192
3887	311.185	1	86.03	61.29	0	0	61.08	61.33	2	260739
3888	311.185	1	48.41	64.61	0	0	64.4	65	2	300608
3889	311.185	1	76.06	64.05	0	0	63.71	64.4	3	813527
3892	311.219	1	12.2	63.46	0	0	62.87	64.77	2	303284
3893	311.222	1	63.26	61.08	0	0	60.86	61.3	3	413788
3894	311.222	1	37.76	63.12	0	0	62.87	63.47	2	466435
3895	311.222	1	68.83	60.07	0	0	59.49	60.62	2	1.15089e+06
3898	311.269	1	56.35	60.82	0	0	60.18	61.58	2	142321
3900	311.147	1	6.85	65.03	0	0	64.61	65.56	2	81068.5
3903	311.185	1	49.09	66	0	0	65.51	66.54	3	442965
3960	312.181	2	138.91	26.36	0	0	26.06	26.71	2	44899336
3963	312.679	2	1035.14	29.97	0	0	29.78	30.5	2	278812672
3964	312.161	2	25.92	30.04	0	0	29.81	30.65	2	21613080
3965	312.173	2	13056.7	34.4	0	0	34.11	35.57	5	3014695168
3966	312.174	2	13.94	33.13	0	0	32.85	33.71	2	7.63012e+06
3968	312.181	2	84.09	32.49	0	0	32.29	32.91	2	12550659
3970	312.192	2	8946.39	31.88	0	0	31.63	32.59	2	861187392
3972	312.639	2	56.44	33.61	0	0	33.4	34.01	2	12691499
3978	312.228	1	192.5	48.41	0	0	48.04	48.97	2	207821056
3980	312.69	2	7.47	46.16	0	0	45.92	46.58	2	12687305
3982	312.022	1	75.63	56.73	0	0	56.53	57.08	2	1464918
3985	312.126	1	11.44	59.17	0	0	58.81	59.43	2	88084.9
3986	312.144	1	23.98	57.11	0	0	56.81	57.58	2	305198
3987	312.144	1	10.35	59.49	0	0	59.16	59.7	2	82043
3988	312.15	1	28.7	56.87	0	0	56.52	57.84	2	998072
3993	312.196	1	5.26	56.54	0	0	55.95	56.95	2	1.78571e+06
3996	312.217	1	110.1	58.99	0	0	58.76	59.93	2	1.03178e+06
3997	312.217	1	55.34	58.5	0	0	58.09	58.81	2	546464
3998	312.217	1	30.63	57.21	0	0	56.91	58.19	2	1.16686e+06
3999	312.217	1	6.09	56.56	0	0	56.07	56.91	2	1120460
4004	312.092	1	82.49	61.17	0	0	60.98	61.6	2	164049
4006	312.11	1	49.94	61.49	0	0	61.19	62.12	2	202835
4008	312.123	1	7.5	63.72	0	0	63.43	63.94	2	42156.6
4012	312.174	1	5.01	63.66	0	0	63.17	63.91	2	29548.6
4014	312.181	1	37.9	60.62	0	0	59.97	61.08	2	379801
4015	312.181	1	23.89	61.31	0	0	61.08	61.7	2	140889
4017	312.181	1	29.27	61.98	0	0	61.52	62.14	2	200137
4019	312.181	1	11.43	63.48	0	0	63.1	63.82	2	73109.9
4020	312.189	1	13.1	62.86	0	0	62.66	63.3	2	78576.2
4021	312.189	1	17.39	60.21	0	0	59.43	60.62	2	308507
4022	312.192	1	57.33	63.12	0	0	62.86	63.38	2	211797
4023	312.204	1	16.7	63.12	0	0	62.84	63.35	2	63123.7
4026	312.217	1	15.35	62.79	0	0	62.18	63.02	2	137389
4027	312.217	1	122.24	64.13	0	0	63.64	65.58	2	1.05137e+06
4029	312.253	1	136.93	60.56	0	0	59.63	60.88	3	720891
4083	313.144	1	30.91	24.19	0	0	23.99	24.42	2	793189
4087	313.027	1	118.92	26.2	0	0	25.92	26.61	3	11125174
4088	313.21	1	290.43	25.27	0	0	24.98	25.61	2	24734182
4091	313.122	1	1001.72	31.97	0	0	31.73	32.59	4	358273600
4095	313.645	2	57.72	33.76	0	0	33.35	34.01	2	7689468
4103	313.155	1	7682.76	45.62	0	0	45.3	46.84	4	4103416576
4111	313.146	2	10.29	50.93	0	0	50.65	51.37	2	9355381
4115	313.155	1	126.34	54.66	0	0	53.85	55.02	2	11120924
4122	313.212	1	6.14	54.97	0	0	54.56	55.12	2	4593510
4129	313.092	12	11.18	56.66	0	0	56.17	57.58	3	2.81106e+06
4131	313.092	1	67.34	57.64	0	0	57.18	58.74	2	885582
4137	313.126	1	8.53	59.17	0	0	58.97	60.31	2	158094
4138	313.128	1	13.89	58.03	0	0	57.43	58.24	2	299499
4139	313.128	1	9.25	56.99	0	0	56.52	57.7	2	361341
4140	313.128	1	13.13	58.53	0	0	58.19	59.16	2	430573
4141	313.141	1	12.86	56.67	0	0	55.9	57.33	2	1.4825e+06
4142	313.143	1	5.87	56.19	0	0	55.95	56.53	2	610798
4145	313.144	1	10.96	56.5	0	0	56.32	57.03	2	708875
4146	313.144	1	18.53	59.38	0	0	58.59	59.89	2	201766
4152	313.155	1	6.95	56.54	0	0	55.9	57.33	2	3.06506e+06
4154	313.162	1	49.93	59.15	0	0	58.44	59.24	2	619258
4155	313.162	1	73.43	57.63	0	0	57.38	58.44	2	989297
4156	313.162	1	537.37	57.17	0	0	56.77	57.84	3	2.59725e+06
4157	313.162	1	162.43	56.74	0	0	56.52	56.91	2	1.12187e+06
4158	313.162	1	527.12	59.58	0	0	58.44	60.22	3	3.45095e+06
4160	313.165	1	83.9	59.15	0	0	58.94	59.6	2	1.07526e+06
4161	313.165	1	41.01	57.43	0	0	57.23	57.75	2	676395
4162	313.165	1	60.61	57.11	0	0	56.52	57.58	2	890274
4163	313.165	1	37.89	58.06	0	0	57.7	58.44	2	672098
4164	313.165	1	81.72	58.69	0	0	58.29	58.97	2	1.0183e+06
4166	313.183	1	27.95	58.94	0	0	57.75	59.24	2	563289
4168	313.191	1	8.11	56.53	0	0	55.85	56.86	2	1.87874e+06
4169	313.191	1	5.3	55.42	0	0	55.02	55.95	2	7951183
4171	313.199	1	26.89	59.05	0	0	58.44	59.34	2	276578
4172	313.199	1	19.2	59.55	0	0	59.19	60.46	2	360887
4175	313.212	1	8.84	55.26	0	0	55.12	55.97	2	4.10956e+06
4179	313.227	1	16.58	56.53	0	0	56.02	56.74	2	3.75934e+06
4181	313.237	1	16.34	58.73	0	0	58.29	59.15	2	328804
4182	313.237	1	28.86	57.72	0	0	57.28	58.29	2	342464
4184	313.249	1	84.83	57.27	0	0	56.81	57.63	2	380748
4186	313.058	1	36.03	64.13	0	0	63.91	64.49	2	269037
4187	313.071	11	42.59	62.06	0	0	61.77	62.37	3	194978
4188	313.084	1	11.93	62.18	0	0	61.96	62.4	2	39143.6
4189	313.089	1	6.62	62.58	0	0	61.99	63.09	2	73672.2
4198	313.128	1	13.21	61.39	0	0	60.82	61.65	2	102091
4201	313.128	1	12.73	62.12	0	0	61.65	62.37	2	46903.3
4202	313.128	1	25.31	60.41	0	0	60.18	60.82	2	152685
4204	313.132	12	6.29	62.18	0	0	61.58	62.57	3	22647.6
4206	313.141	1	15.76	61.54	0	0	60.93	61.94	2	112811
4207	313.141	1	5.14	60.61	0	0	60.27	60.93	2	39474.8
4210	313.144	1	25.41	62	0	0	61.75	62.2	2	54730.8
4211	313.15	1	33.07	63.11	0	0	62.84	63.47	2	155142
4213	313.155	1	5.5	62.46	0	0	62.21	62.84	2	56166.2
4214	313.155	1	7.29	63.12	0	0	62.84	63.44	2	54882.6
4216	313.156	2	40.68	64.12	0	0	63.88	64.49	2	241938
4217	313.162	1	11.02	63.48	0	0	63.1	63.64	2	68504.7
4219	313.162	1	59.22	60.47	0	0	60.07	61.29	2	313496
4220	313.162	1	89.55	61.66	0	0	61.19	62.2	2	643715
4221	313.162	1	10.49	63.91	0	0	63.58	64.19	2	96229.6
4222	313.162	1	11.8	62.43	0	0	62.16	62.76	2	108167
4223	313.165	1	99.77	62.63	0	0	62.36	62.84	2	540571
4224	313.165	1	60.67	60.98	0	0	60.62	61.29	2	640103
4225	313.165	1	63.32	60.37	0	0	60.18	60.73	2	444165
4226	313.165	1	43.48	61.42	0	0	61.08	61.6	2	195295
4228	313.165	1	71.87	63.24	0	0	62.84	63.49	2	564905
4229	313.165	1	48.33	64.08	0	0	63.71	64.51	2	474050
4233	313.183	1	87.56	62.6	0	0	62.12	62.84	2	982116
4234	313.183	1	67.81	63.89	0	0	63.65	64.12	2	594839
4235	313.183	1	49.44	61.06	0	0	59.24	61.53	2	1.82857e+06
4236	313.183	1	74.22	61.97	0	0	61.49	62.17	2	779073
4238	313.199	1	11.42	63.49	0	0	63.09	63.68	2	83771.6
4239	313.199	1	42.63	61.08	0	0	60.86	61.38	2	313474
4240	313.199	1	54.81	61.72	0	0	61.31	62.37	2	576756
4241	313.199	1	57.64	60.69	0	0	60.18	60.86	2	219224
4242	313.199	1	33.44	64.75	0	0	64.36	65.68	2	283427
4243	313.201	1	22.64	62.85	0	0	62.2	63.09	2	177644
4244	313.201	1	44.11	61.93	0	0	61.53	62.16	2	301256
4245	313.201	1	40.41	62.37	0	0	62.16	62.71	2	370176
4246	313.201	1	36.83	61.5	0	0	61.14	61.75	2	305328
4247	313.201	1	62.82	64.45	0	0	64.17	64.6	2	304984
4249	313.201	1	58.98	64.77	0	0	64.24	65.79	2	528285
4250	313.201	1	76.27	63.91	0	0	63.07	64.24	2	694059
4251	313.205	1	8.1	64.85	0	0	64.57	65.63	2	137392
4252	313.205	1	17.43	63.91	0	0	62.87	64.17	2	192707
4253	313.205	1	8.56	64.37	0	0	64.17	64.68	2	78907.9
4256	313.214	1	5.31	61.28	0	0	60.98	61.58	2	59820.3
4258	313.235	1	11.86	63.36	0	0	63.09	64.37	3	97591.8
4259	313.235	1	16.7	64.61	0	0	64.37	65	2	54836.5
4260	313.237	1	31.04	61.77	0	0	61.14	61.98	2	429843
4261	313.237	1	40.92	60.58	0	0	60.31	61.29	2	467554
4262	313.237	1	28.08	60.12	0	0	59.75	60.41	2	303673
4263	313.237	1	19.76	63.09	0	0	62.8	63.35	2	159499
4264	313.237	1	18.66	64.67	0	0	64.4	64.95	2	140256
4265	313.237	1	18.58	63.68	0	0	63.1	64.19	2	262382
4266	313.256	1	5.77	63.29	0	0	62.8	63.51	2	27039.7
4276	313.143	1	53.56	65.76	0	0	64.84	65.97	2	269425
4280	313.155	1	5.68	66.25	0	0	65.98	66.64	2	31297.1
4283	313.201	1	29.37	66.22	0	0	65.77	68.11	2	518031
4286	313.274	1	16.66	66.44	0	0	66.22	66.67	2	29631.7
4327	314.146	1	27.84	27.77	0	0	27.42	28.06	2	24756450
4328	314.186	1	148.8	25.75	0	0	25.46	25.96	2	10360000
4332	314.195	2	57.03	28.14	0	0	27.9	28.73	3	34914792
4334	314.666	2	13.17	27.22	0	0	26.95	27.47	2	6.42627e+06
4335	314.687	1	42.13	28.14	0	0	27.86	28.58	2	23597132
4336	314.073	1	21.39	32.49	0	0	32.19	32.91	3	11662276
4341	314.711	2	955.07	39.16	0	0	38.91	39.7	2	67291608
4342	314.208	1	55.66	42.31	0	0	41.97	42.66	2	82776864
4343	314.152	1	61.4	45.61	0	0	45.35	45.92	2	29526302
4346	314.114	1	16.58	53.81	0	0	53.55	54.2	2	2.57536e+06
4348	314.196	1	119.08	50.41	0	0	50.18	50.7	2	3800255
4355	314.16	1	95.72	59.55	0	0	58.76	60.6	2	1.80612e+06
4357	314.168	1	14.48	59.61	0	0	59.34	60.22	2	196971
4360	314.196	1	13.73	56.53	0	0	56.17	57.75	2	5.29041e+06
4361	314.196	1	36.89	59.25	0	0	58.74	60.22	3	955992
4362	314.196	1	27.47	58.06	0	0	57.75	58.76	3	966769
4365	314.233	1	25.67	57.16	0	0	56.61	58.24	2	605115
4366	314.233	1	6.03	58.05	0	0	57.75	58.44	2	183285
4367	314.233	1	46.76	59.58	0	0	59.18	59.93	2	464534
4373	314.16	1	50.97	61.5	0	0	61.24	61.71	2	281376
4375	314.16	1	216.48	60.97	0	0	60.36	61.27	3	765998
4376	314.16	1	6.35	64.61	0	0	64.05	65	2	50229
4377	314.164	2	115.72	64.13	0	0	63.91	64.45	3	851902
4378	314.175	1	25.06	60.3	0	0	59.97	61.08	2	225101
4381	314.187	1	18.79	64.5	0	0	64.12	67.91	3	725422
4382	314.187	1	22.04	62.22	0	0	61.19	62.5	2	285711
4384	314.196	1	31.62	63.64	0	0	63.35	64.12	3	310924
4385	314.196	1	146.14	63.1	0	0	62.84	63.35	3	772897
4386	314.196	1	16.02	64.06	0	0	63.88	65.05	2	234701
4387	314.233	1	14.4	62.09	0	0	61.94	62.46	3	124096
4396	314.16	1	6.84	65.72	0	0	64.81	65.98	2	119281
4397	314.196	1	15.71	65.72	0	0	65.51	66.71	2	219935
4398	314.196	1	21.66	65.22	0	0	64.63	65.75	2	340398
4447	315.19	2	5.99	24.72	0	0	24.39	24.98	2	4598936
4453	315.19	2	20.4	29.21	0	0	28.98	29.73	3	16068577
4454	315.19	2	1288.39	25.37	0	0	25.13	25.61	2	24840234
4456	315.221	2	1038.87	25.5	0	0	25.28	25.92	2	180037840
4458	315.713	2	69.47	26.36	0	0	26.11	26.9	2	23491490
4459	315.718	2	6.95	26.36	0	0	26.11	26.75	2	2.58847e+06
4462	315.147	2	67.29	34.42	0	0	34.16	34.67	2	13516806
4464	315.203	1	130.25	33.08	0	0	32.85	33.76	2	87546408
4465	315.7	2	1786.63	31.29	0	0	31.01	31.88	3	1125276288
4466	315.713	2	136.6	30.85	0	0	30.6	31.12	2	10620007
4468	315.194	2	29.34	35.71	0	0	35.36	35.99	3	24860658
4469	315.713	2	203.85	37.1	0	0	36.88	37.47	2	8668912
4476	315.093	1	11.08	56.73	0	0	56.42	57.48	2	367295
4477	315.106	1	73.89	58.94	0	0	58.74	59.18	2	233369
4486	315.142	1	15.11	58.57	0	0	58.44	59.66	2	261497
4487	315.144	1	20.4	59.44	0	0	59.1	60.41	3	582227
4488	315.144	1	331.84	56.72	0	0	56.37	57.79	3	3.54539e+06
4489	315.144	1	63.89	57.81	0	0	57.23	58.24	3	812113
4490	315.144	1	39.21	58.7	0	0	58.04	59.16	2	478100
4494	315.178	1	14.45	56.7	0	0	56.47	57.58	2	532112
4496	315.178	1	3926.54	58.75	0	0	57.58	59.63	3	26152182
4497	315.18	1	245.93	59.03	0	0	58.29	59.34	2	1.03808e+06
4498	315.18	1	48.83	57.18	0	0	56.81	57.58	2	925117
4499	315.18	1	80.68	59.6	0	0	59.34	60.36	2	642524
4500	315.18	1	33.91	57.79	0	0	57.53	58.69	2	627672
4501	315.18	1	13.18	56.71	0	0	56.47	56.91	2	272458
4505	315.207	1	7.07	56.53	0	0	55.9	57.48	2	2835061
4519	315.093	1	12.56	64.94	0	0	64.77	66.19	2	442006
4523	315.12	1	9.29	62.62	0	0	62.21	63.12	2	73038.1
4525	315.141	1	5.14	63.92	0	0	63.49	64.3	2	22217.3
4527	315.144	1	17.02	61.67	0	0	61.31	62	3	117703
4528	315.144	1	53.05	61.08	0	0	60.88	61.51	2	300975
4529	315.144	1	20.91	60.64	0	0	60.36	60.93	2	220262
4531	315.148	1	10.3	63.64	0	0	63.3	64.19	2	69234.4
4536	315.157	2	13.87	64.09	0	0	63.44	64.56	3	252371
4537	315.159	1	49.39	62.17	0	0	61.52	62.55	2	320994
4543	315.18	1	21.16	61.51	0	0	61.31	61.78	2	89136.1
4544	315.18	1	24.17	62.14	0	0	61.73	62.82	2	307075
4545	315.18	1	26.57	60.72	0	0	60.36	61.38	2	223664
4547	315.18	1	6.08	64.61	0	0	64.12	64.86	2	42559.6
4548	315.191	1	56.13	63.1	0	0	62.82	63.35	2	234658
4549	315.193	1	6.05	63.47	0	0	63.08	63.88	2	45364.5
4551	315.196	1	18.23	62.07	0	0	61.65	62.55	2	241635
4553	315.199	1	5.8	61.01	0	0	60.27	61.53	2	135428
4554	315.2	1	13.48	62.61	0	0	62.36	62.92	2	70522.8
4555	315.214	1	14.92	62.81	0	0	61.38	63.17	3	261762
4556	315.214	1	33.37	63.71	0	0	63.17	64.39	2	370118
4559	315.217	1	18.61	60.63	0	0	59.63	61.04	2	259988
4562	315.217	1	16.67	61.79	0	0	61.06	61.99	2	67395.7
4571	315.301	1	29.82	64.54	0	0	64.35	64.75	2	115371
4573	315.093	1	14.59	66.45	0	0	66.19	67.45	2	197620
4615	316.198	1	9.72	24.52	0	0	24.19	24.78	2	5308621
4618	316.216	2	6.53	24.46	0	0	23.89	24.63	2	602281
4625	316.118	2	595.01	28.02	0	0	27.8	28.63	2	178305360
4631	316.653	2	6.7	29.2	0	0	28.98	29.55	2	9081419
4634	316.088	1	450.56	32.51	0	0	32.04	32.91	2	157014336
4635	316.124	2	30.36	32.54	0	0	32.34	32.9	2	10677711
4646	316.223	1	1678.12	42.34	0	0	42.07	43.3	3	1721057792
4650	316.681	2	37.46	44.94	0	0	44.63	45.22	2	4.00029e+06
4656	316.202	1	19.5	52.82	0	0	52.26	53.44	2	7.98803e+06
4659	316.088	1	7.55	56.64	0	0	56.37	57.33	2	338931
4660	316.095	1	259.01	59.92	0	0	59.49	60.6	2	736810
4661	316.104	1	115.44	57	0	0	56.47	57.84	3	4.28301e+06
4664	316.139	1	53.52	59.43	0	0	58.92	59.66	2	366972
4668	316.176	1	134.15	58.22	0	0	57.23	58.76	2	2.44626e+06
4669	316.176	1	874.18	59.77	0	0	59.6	60.98	3	5373047
4670	316.176	1	643.11	59.43	0	0	58.74	59.6	3	4524042
4671	316.176	1	44.27	56.68	0	0	56.42	57.23	3	1.49792e+06
4672	316.181	1	66.37	57.83	0	0	57.13	58.49	2	209734
4673	316.191	1	5.52	59.08	0	0	58.74	59.63	2	41534.9
4675	316.202	1	35.27	56.53	0	0	55.75	57.48	3	11313925
4678	316.212	1	48.18	56.78	0	0	56.37	57.43	2	958982
4679	316.212	1	63.94	59.77	0	0	59.39	60.46	2	712071
4688	316.093	1	5.95	60.67	0	0	60.41	60.88	2	23053.9
4689	316.093	1	7.42	64.58	0	0	64.3	64.77	2	26748
4690	316.093	1	5.72	62.43	0	0	62.14	63.12	2	69901.7
4701	316.175	1	18.93	64.37	0	0	64.17	64.75	2	132265
4702	316.175	1	46.78	62.85	0	0	62.63	63.38	3	443328
4703	316.175	1	63.44	61.6	0	0	61.04	61.96	2	263113
4704	316.175	1	73.11	63.91	0	0	63.77	64.19	2	402465
4705	316.175	1	58.9	61.3	0	0	60.93	61.49	2	537161
4707	316.176	1	55.57	63.68	0	0	63.3	63.77	2	364876
4708	316.176	1	87.34	62.38	0	0	62.2	62.66	3	445185
4709	316.188	1	36.52	61.17	0	0	60.62	61.33	2	104215
4712	316.191	1	17.44	61.73	0	0	60.84	62.39	2	169077
4714	316.212	1	16.9	62.86	0	0	62.43	63.25	2	181642
4717	316.212	1	23.98	64.42	0	0	64.17	65.53	2	370466
4718	316.212	1	117.03	62.33	0	0	62.08	62.76	2	644397
4723	316.285	1	22	63.5	0	0	63.26	64.12	2	147321
4725	316.093	1	5.74	65.4	0	0	65	65.68	2	33151.6
4728	316.175	1	8.77	66.42	0	0	65.98	67.5	2	110172
4729	316.212	1	8.83	66.01	0	0	65.58	67.15	2	157756
4730	316.248	1	6.35	65.84	0	0	65.68	66.2	2	36091.8
4769	317.241	1	12693.1	24.41	0	0	24.16	24.98	3	327658560
4782	317.705	2	18.44	25.56	0	0	25.18	25.87	2	6.22105e+06
4785	317.979	1	154.36	26.2	0	0	25.92	26.66	2	14245935
4788	317.163	2	14.95	33.13	0	0	32.9	33.5	2	4.52493e+06
4789	317.683	2	39.07	32.04	0	0	31.78	32.59	2	15754083
4790	317.683	2	176.65	30.5	0	0	30.24	31.12	2	23672862
4792	317.22	1	19.68	42.34	0	0	42.14	42.62	2	15026741
4797	317.15	1	243.08	50.46	0	0	50.18	50.7	2	7.93476e+06
4805	317.115	1	29.71	59.08	0	0	58.74	59.44	2	232498
4806	317.123	1	40.33	57.2	0	0	56.81	57.53	2	301759
4808	317.136	1	10.39	58.13	0	0	57.08	58.69	2	376677
4809	317.15	1	17.55	56.54	0	0	56.17	57.23	2	4.86405e+06
4813	317.16	1	17.26	59.87	0	0	59.49	61.24	2	354192
4817	317.175	1	24.28	58.8	0	0	58.29	59.39	2	211900
4818	317.175	1	20.72	59.1	0	0	58.74	59.44	2	179415
4820	317.175	1	17.12	59.54	0	0	59.24	59.89	2	290525
4822	317.186	1	10.23	56.54	0	0	56.12	58.24	2	3.28521e+06
4832	317.124	1	23.33	60.02	0	0	58.39	61.3	2	732494
4834	317.127	1	23.73	64.79	0	0	64.56	65.32	2	142100
4835	317.136	1	71.84	63.45	0	0	62.66	64.59	3	840720
4836	317.136	1	34.64	61.04	0	0	60.41	61.52	2	554766
4837	317.136	1	49.52	61.97	0	0	61.52	62.66	2	763975
4842	317.147	1	36.74	63.12	0	0	62.92	63.3	2	112646
4844	317.172	1	17.04	61.71	0	0	61.33	62	3	165734
4845	317.172	1	20.5	62.19	0	0	61.96	62.87	2	253422
4846	317.172	1	4150.41	64.13	0	0	63.82	65.41	4	31875714
4847	317.172	1	22.46	63.48	0	0	62.87	63.88	2	360610
4848	317.172	1	59.05	61.05	0	0	60.6	61.52	2	297443
4849	317.172	1	15.75	60.27	0	0	58.09	60.93	2	310120
4850	317.175	1	20.31	62.61	0	0	62.18	63.07	2	125167
4851	317.175	1	15.15	64.77	0	0	64.19	66.42	2	349104
4852	317.175	1	21.3	61.2	0	0	60.93	62.18	2	218678
4855	317.175	1	13.5	63.18	0	0	62.97	63.64	2	82475.6
4857	317.196	1	63.58	60.51	0	0	59.75	60.78	2	281058
4858	317.211	1	14.95	64.78	0	0	64.17	65.32	2	236657
4859	317.211	1	20.89	63.28	0	0	62.66	63.53	2	278570
4860	317.211	1	26.99	60.09	0	0	59	61.52	2	938180
4861	317.211	1	97.94	62.31	0	0	61.52	62.66	3	587081
4865	317.233	1	87.53	62.13	0	0	61.49	62.62	3	214340
4867	317.248	1	8.17	62.14	0	0	61.75	62.58	2	51459.8
4870	317.115	1	5.6	66.11	0	0	65.09	66.64	2	51589.4
4880	317.211	1	19.68	65.99	0	0	65.32	69.65	2	521231
4883	317.931	1	8.91	65.78	0	0	65.53	66.24	2	61617.4
4884	317.931	1	5.03	65.26	0	0	64.81	65.63	2	90517.7
4952	318.239	1	66.06	24.41	0	0	23.97	24.66	3	1.77168e+06
4956	318.159	1	13.51	26.4	0	0	25.96	26.75	2	1.81327e+06
4959	318.476	3	223.59	25.1	0	0	24.88	25.46	3	41295852
4960	318.661	2	62.74	29.97	0	0	29.78	30.5	2	14065129
4961	318.673	2	17.04	26.59	0	0	26.41	26.71	2	1508339
4963	318.084	1	34.44	32.51	0	0	32.24	32.85	2	13620601
4967	318.202	1	6081.57	37.2	0	0	36.81	37.88	3	420730912
4968	318.202	1	870.49	36.02	0	0	35.77	36.49	3	427382304
4969	318.148	1	239.63	42.92	0	0	42.66	43.25	2	24384434
4974	318.181	1	37.8	48.9	0	0	48.6	49.29	2	36287884
4975	318.181	1	283.99	45.16	0	0	44.77	45.66	3	374145216
4978	318.202	1	34.55	45.16	0	0	44.87	45.56	2	38342464
4981	318.196	2	386.93	53.8	0	0	53.55	54.41	2	29155276
4989	318.119	1	6.38	59.66	0	0	59.49	60.07	2	21280.7
4990	318.119	1	54.88	57.97	0	0	57.64	58.76	3	516785
4991	318.119	1	246.23	56.94	0	0	56.47	57.75	3	3.29751e+06
4994	318.155	1	96.56	59.86	0	0	59.39	60.69	2	1.02189e+06
4997	318.17	1	16.72	59.33	0	0	59.16	59.63	2	108084
4999	318.178	1	6.56	57.68	0	0	57.03	58.44	2	139098
5001	318.191	1	26.82	56.84	0	0	56.66	57.38	2	958856
5002	318.191	1	444.21	58.68	0	0	57.75	59.66	2	6.20833e+06
5004	318.206	1	17.54	58.03	0	0	57.48	58.34	2	135173
5005	318.218	1	20.52	56.53	0	0	55.75	56.95	2	9606450
5007	318.228	1	25.59	59.78	0	0	59.39	60.22	2	271452
5008	318.228	1	55.22	58.34	0	0	57.48	58.65	2	978273
5009	318.228	1	282.17	58.92	0	0	58.55	59.39	2	1.26429e+06
5010	318.228	1	93.97	56.86	0	0	56.47	57.48	2	2339415
5017	318.101	1	18.74	64.15	0	0	63.92	64.45	2	143526
5019	318.139	1	5.34	60.71	0	0	59.44	61.19	2	115263
5020	318.152	1	6.54	64.4	0	0	64.17	64.86	2	28167.3
5023	318.155	1	64.76	61.75	0	0	61.49	62.12	2	403740
5024	318.155	1	64.08	60.98	0	0	60.62	61.09	2	274992
5025	318.155	1	29.31	62.22	0	0	62.12	62.75	2	137048
5026	318.168	1	12.91	61.53	0	0	61.19	61.75	2	41824
5028	318.17	1	11.22	60.79	0	0	60.22	61.49	2	109966
5029	318.17	1	12.5	64	0	0	63.63	64.37	2	56854.4
5031	318.191	1	80.86	61.51	0	0	61.14	61.96	2	704554
5032	318.191	1	52.42	62.13	0	0	61.94	62.41	2	331198
5033	318.191	1	174.21	60.02	0	0	59.66	60.46	2	1666363
5034	318.191	1	98.93	64.57	0	0	64.17	65.56	3	932359
5035	318.191	1	281.39	63.7	0	0	63.17	64.36	3	2.89717e+06
5038	318.206	1	9.03	61.3	0	0	60.56	61.58	2	79547.2
5039	318.218	1	11.39	61.09	0	0	60.07	62.21	2	316256
5040	318.227	1	16.93	62.76	0	0	62.5	63.09	2	135926
5041	318.228	1	13.97	64.48	0	0	64.12	64.63	2	100097
5042	318.228	1	11.19	63.89	0	0	63.47	64.17	2	113986
5044	318.228	1	23.32	60.36	0	0	60.03	61.04	2	436365
5045	318.228	1	16.24	61.2	0	0	61.04	61.7	2	174540
5049	318.17	1	31.44	66.92	0	0	65.77	68.63	2	834546
5050	318.191	1	9.2	66.52	0	0	66.3	67.71	2	66599.3
5052	318.228	1	13.28	65.04	0	0	64.63	65.46	2	150607
5112	319.169	2	814.54	24.48	0	0	24.33	25.08	2	60422372
5121	319.708	2	121.71	24.87	0	0	24.27	25.38	2	15044858
5126	319.156	2	26.54	27.5	0	0	27.28	27.8	2	7.91219e+06
5130	319.668	2	165.16	29.98	0	0	29.78	30.5	2	42454816
5131	319.703	2	11653.7	27.19	1	1	26.95	28.19	5	7525502464
5132	319.703	2	8.73	28.57	0	0	28.06	29.19	2	3.25988e+06
5141	319.2	2	54.65	37.2	0	0	36.83	37.83	2	3.65108e+06
5142	319.616	2	86.85	37.55	0	0	37.32	37.83	2	7158203
5146	319.632	2	40.94	44.52	0	0	43.99	44.94	2	12170367
5150	319.202	1	51.27	49.51	0	0	49.09	49.86	2	1.69653e+06
5155	319.115	1	44.07	58.86	0	0	58.19	59.19	2	835702
5156	319.115	1	50.79	59.56	0	0	59	60.62	3	1.31144e+06
5157	319.115	1	51.34	57.63	0	0	56.66	58.19	2	915732
5158	319.118	1	9.82	56.78	0	0	56.47	57.28	2	125893
5159	319.139	1	79.5	57.2	0	0	56.73	58.09	2	555740
5163	319.165	1	14.53	56.87	0	0	56.73	58.04	2	320868
5164	319.188	1	21.22	59.49	0	0	58.09	59.89	2	308442
5165	319.19	1	30.66	58.67	0	0	58.19	58.92	2	667366
5166	319.19	1	15.27	56.73	0	0	56.42	57.64	2	635394
5167	319.19	1	44.01	59.82	0	0	59.1	60.51	2	963687
5169	319.199	1	20.47	58.94	0	0	58.69	59.19	2	118395
5170	319.199	1	571.46	57.81	0	0	57.38	58.19	2	2.6892e+06
5171	319.202	1	13.2	56.53	0	0	56.12	57.75	2	4.58501e+06
5173	319.202	1	8.8	55.57	0	0	54.82	56.22	2	3.591e+06
5174	319.212	2	7.78	59.7	0	0	59.18	59.97	2	59383.3
5175	319.227	1	14.11	57.76	0	0	57.18	58.14	2	339918
5179	319.097	1	73.88	64.25	0	0	63.94	65.19	2	449688
5181	319.115	1	15.02	63.9	0	0	63.49	64.49	2	92017
5182	319.115	1	28.05	62.76	0	0	62.37	63.1	2	143052
5183	319.115	1	13.65	63.34	0	0	63.1	63.64	2	96696.3
5184	319.115	1	29.06	61.5	0	0	61.03	61.78	3	231509
5185	319.115	1	31.13	62.13	0	0	61.95	62.61	3	193959
5186	319.115	1	105.66	60.97	0	0	60.56	61.33	2	481318
5187	319.115	1	39.66	61.91	0	0	61.71	62	2	152711
5189	319.152	1	19.84	64.89	0	0	64.77	65.51	2	333614
5190	319.152	1	393.52	64.19	0	0	63.91	64.77	3	2.80613e+06
5191	319.152	1	59.16	63.08	0	0	62.84	63.17	2	366819
5193	319.152	1	82.23	62.61	0	0	62.16	63.02	3	830062
5194	319.152	1	111.38	63.68	0	0	63.17	63.91	3	958677
5195	319.152	1	88.73	61.74	0	0	61.52	62.16	2	791981
5196	319.152	1	148.94	60.96	0	0	59.75	61.52	2	1.18272e+06
5197	319.152	1	74.98	63.27	0	0	63.09	63.48	2	338197
5202	319.176	1	25.57	64.13	0	0	63.92	64.37	2	200227
5204	319.188	1	28.81	61.9	0	0	61.27	62.13	2	302769
5205	319.188	1	30.39	62.42	0	0	62.08	63.07	2	320985
5206	319.188	1	62.44	63.51	0	0	62.82	64.49	2	1.05205e+06
5207	319.188	1	30.21	64.74	0	0	64.24	65.63	2	286007
5208	319.19	1	38.29	61.04	0	0	60.51	61.29	2	657579
5209	319.19	1	29.27	62.93	0	0	62.71	63.94	2	754044
5210	319.19	1	61.53	62.36	0	0	62.12	62.82	2	573857
5211	319.19	1	45.29	64.56	0	0	63.94	65.85	2	984739
5215	319.224	1	5.91	61.84	0	0	61.6	62.08	2	40218.3
5216	319.227	1	14.75	64.82	0	0	64.36	65.98	2	190471
5217	319.227	1	24.9	60.69	0	0	59.97	61.08	3	396459
5222	319.927	1	5.77	64.99	0	0	64.63	65.68	2	160989
5223	319.058	1	6.68	65.04	0	0	64.77	65.41	2	34645.7
5224	319.152	1	11.37	65.98	0	0	65.51	66.92	2	258810
5226	319.19	1	23.72	65.99	0	0	65.58	66.64	2	219525
5228	319.19	1	10.73	67.15	0	0	66.5	68.06	3	185545
5229	319.227	1	19.68	65.25	0	0	65	66.01	2	271188
5233	319.703	4	13.38	65.13	0	0	64.57	65.9	3	292726
5234	319.927	1	5.81	66.01	0	0	65.58	66.69	2	60231.6
5280	320.177	2	2943.78	24.48	0	0	24.33	24.98	3	156156128
5295	320.703	2	71.66	27.18	0	0	26.95	27.8	2	50783672
5300	320.173	1	24.52	49.46	0	0	49.14	49.86	2	756851
5302	320.186	1	50.83	53.69	0	0	53.18	54.31	2	2.52491e+06
5307	320.648	2	141.86	50.41	0	0	50.18	50.75	2	4851947
5311	320.115	1	16.29	56.94	0	0	56.77	57.33	2	119321
5313	320.135	1	2616.12	57.53	0	0	56.91	57.7	3	12196156
5314	320.135	1	971.6	58.04	0	0	57.7	59.97	3	16630680
5315	320.155	1	5.92	58.03	0	0	57.58	58.29	2	62658.9
5316	320.17	1	23.95	57.63	0	0	57.28	57.94	2	411238
5317	320.17	1	13.12	58.76	0	0	58.39	59.49	2	305290
5318	320.17	1	58.77	58.24	0	0	57.94	58.49	2	540730
5320	320.183	1	9.12	58.24	0	0	57.75	58.49	2	100373
5322	320.186	1	5.59	58.03	0	0	57.64	58.65	2	221445
5324	320.207	1	40.52	59.18	0	0	58.74	60.78	3	865179
5325	320.207	1	53.73	58.54	0	0	57.79	58.76	2	567143
5326	320.207	1	23.55	57.61	0	0	57.33	58.04	2	218138
5327	320.207	1	34.23	56.72	0	0	56.47	57.33	2	565655
5331	320.233	1	41.42	56.54	0	0	55.9	56.73	2	12214915
5338	320.161	1	27.58	64.59	0	0	63.95	64.8	2	114232
5339	320.17	1	55.45	61.13	0	0	60.78	61.49	2	259123
5340	320.17	1	52.22	63.49	0	0	63.1	64.24	3	211179
5341	320.17	1	17.66	62.91	0	0	62.25	63.27	2	145461
5350	320.207	1	17.5	63.16	0	0	62.87	64.05	2	165701
5351	320.207	1	19.57	61.5	0	0	61.29	61.96	2	124322
5352	320.207	1	43.6	62.58	0	0	61.96	62.87	2	217481
5353	320.207	1	21.56	61.06	0	0	60.46	61.31	2	158227
5354	320.207	1	11.12	64.79	0	0	64.05	65.09	2	172644
5355	320.222	1	14.32	63.9	0	0	63.68	64.4	2	71118.5
5423	321.673	2	1059.82	24.87	0	0	24.66	25.13	2	111926544
5427	321.203	1	38.66	25.32	0	0	24.98	25.61	2	739330
5428	321.501	3	213.99	26.36	0	0	25.92	26.66	3	72705568
5429	321.628	2	5995.96	29.12	0	0	28.82	29.92	4	873311808
5431	321.664	2	642.03	25.66	0	0	25.46	25.96	2	23836034
5432	321.7	2	148.69	28.52	0	0	28.24	28.98	3	25927978
5433	321.737	2	415.1	28.43	0	0	28.19	28.68	2	16357156
5435	321.974	1	379.91	26.2	0	0	25.92	26.9	3	37189040
5445	321.627	2	20.75	49.98	0	0	49.75	50.28	2	7315768
5448	321.217	1	17.44	52.97	0	0	52.67	53.29	2	937949
5451	321.083	1	6.9	59.38	0	0	58.91	59.63	2	47831.6
5453	321.094	9	51.32	59.43	0	0	58.29	60.36	3	1.14677e+06
5460	321.131	1	205.27	58.21	0	0	57.7	58.69	2	2557228
5461	321.131	1	786.06	59.77	0	0	58.69	60.98	2	10963926
5462	321.131	1	490.24	56.74	0	0	56.42	57.75	3	16106399
5466	321.134	1	11.02	58.06	0	0	57.7	58.49	2	163241
5468	321.167	1	58.48	59.15	0	0	56.53	59.6	3	2.90094e+06
5469	321.167	1	135.33	59.81	0	0	59.43	60.62	2	2557748
5471	321.17	1	16.28	58.75	0	0	58.24	59.39	2	531336
5472	321.17	1	20.09	56.89	0	0	56.47	57.48	2	956583
5477	321.196	1	8	56.54	0	0	55.85	56.73	2	2027428
5480	321.206	1	77.8	58.97	0	0	58.19	59.34	2	1.01051e+06
5481	321.206	1	17.59	56.89	0	0	56.42	57.33	2	457458
5482	321.206	1	34.26	57.7	0	0	57.18	58.24	2	904536
5483	321.217	1	37.65	56.54	0	0	56.07	57.64	2	10907681
5484	321.254	1	68.3	55.73	0	0	55.02	56.27	2	4.17585e+06
5485	321.254	1	77.74	56.54	0	0	56.07	56.86	2	19507474
5490	321.095	1	18.1	60.01	0	0	59.6	60.86	2	250940
5495	321.131	1	11.64	64.95	0	0	64.8	65.58	2	182382
5497	321.131	1	90.74	61.24	0	0	60.98	61.52	2	860226
5499	321.131	1	66.77	63.67	0	0	63.18	64.19	3	737582
5500	321.131	1	95.29	62.41	0	0	62.17	63.18	3	575262
5503	321.167	1	94	63.29	0	0	62.87	63.53	3	781232
5504	321.167	1	106.91	60.84	0	0	60.36	61.52	2	911914
5505	321.167	1	124.81	63.67	0	0	63.47	65.68	2	2110882
5506	321.167	1	382.97	61.75	0	0	61.06	62.14	2	4.412e+06
5507	321.167	1	1147.19	62.32	0	0	62.13	63.07	3	3486865
5508	321.17	1	12.51	62.13	0	0	61.83	62.37	2	54462.9
5510	321.17	1	22.78	61.39	0	0	61.29	61.94	2	107717
5512	321.17	1	8.84	63.9	0	0	63.65	64.17	2	85189.6
5513	321.17	1	21.27	60.97	0	0	60.36	61.29	2	334357
5515	321.17	1	18.86	62.82	0	0	62.37	63.87	2	173845
5517	321.173	1	5.74	64.62	0	0	64.24	65.53	2	76866.7
5519	321.191	1	16.29	63.08	0	0	62.63	63.77	2	184027
5520	321.204	1	24.89	64.2	0	0	63.88	64.4	2	232658
5521	321.204	1	27.28	63.13	0	0	62.83	63.43	2	312404
5525	321.204	1	20.95	62.03	0	0	61.73	62.36	2	147079
5526	321.204	1	22.29	61.36	0	0	60.82	61.83	2	314484
5528	321.206	1	82.48	61.5	0	0	61.27	62.13	2	617660
5529	321.206	1	63.67	62.73	0	0	62.5	63.08	3	348871
5530	321.206	1	37.36	64.5	0	0	63.77	65.05	3	719313
5532	321.206	1	50.38	62.14	0	0	61.78	62.5	3	300239
5533	321.206	1	79.75	61.06	0	0	60.62	61.3	3	714215
5536	321.242	1	12.23	64.37	0	0	63.92	64.77	2	137572
5537	321.242	1	21.53	60.61	0	0	60.13	61.43	2	370299
5542	321.315	1	6.82	62.61	0	0	62.36	63.17	2	67744.5
5546	321.167	1	15.99	66.23	0	0	65.68	68.32	2	328123
5549	321.204	1	12	65.04	0	0	64.77	66.45	2	489392
5553	321.206	1	26.06	65.78	0	0	65.63	66.3	2	117591
5555	321.242	1	7.05	66.21	0	0	66.01	67.09	2	56372
5606	322.171	2	269.84	25.38	0	0	25.18	25.61	2	5.43949e+06
5607	322.176	3	203.05	26.37	0	0	25.96	26.8	4	76918424
5610	322.187	1	3806.44	25.51	0	0	25.31	26.01	2	549369792
5611	322.187	2	5391.89	28.03	0	0	27.8	28.43	2	1399018240
5619	322.708	2	12946.4	25.01	0	0	24.78	25.92	3	3664644608
5630	322.194	1	46.22	33.43	0	0	33.01	33.76	2	5.39375e+06
5633	322.69	2	6802.09	36.08	0	0	35.82	37.18	3	1491684096
5634	322.699	2	91.16	37.05	0	0	36.83	37.37	2	6.92167e+06
5635	322.721	2	2727.84	38.18	0	0	37.97	38.81	2	129813744
5636	322.078	1	690.5	44.26	0	0	43.9	44.63	2	114122112
5637	322.166	2	20.75	42.63	0	0	42.38	43.31	2	147444656
5638	322.223	2	289.41	48.37	0	0	48.09	48.7	2	173085280
5645	322.078	1	5.01	59.7	0	0	59.16	60.51	2	85267.9
5649	322.131	1	235.7	57.53	0	0	57.18	57.7	2	1.05183e+06
5650	322.131	1	77.32	58.04	0	0	57.7	59.44	2	1.29038e+06
5654	322.176	1	809.75	57.96	0	0	57.33	58.44	3	2.92433e+06
5656	322.186	1	13.27	57.99	0	0	57.28	58.34	2	241799
5657	322.186	1	20.89	59.45	0	0	58.94	59.97	2	231491
5658	322.186	1	8.3	58.65	0	0	58.19	58.94	2	130941
5660	322.201	1	62.35	57.43	0	0	57.18	58.44	2	746025
5661	322.201	1	25.83	56.86	0	0	56.73	57.18	2	398441
5662	322.201	1	24.69	59.34	0	0	58.81	60.03	2	241355
5668	322.238	1	18.2	59.67	0	0	58.91	60.13	2	171507
5674	322.134	1	14.75	61.96	0	0	61.51	62.3	2	151480
5675	322.134	1	7	64.37	0	0	64.12	64.77	2	40876
5676	322.14	1	97.49	63.68	0	0	63.45	63.95	2	524432
5677	322.161	1	61.5	64.11	0	0	63.72	64.39	3	334166
5680	322.186	1	394.29	60.86	0	0	59.75	61.29	2	2299105
5681	322.186	1	8.83	64.38	0	0	63.92	64.61	2	52052.3
5682	322.201	1	16.34	62.79	0	0	62.59	63.26	2	113861
5683	322.201	1	11.9	61.51	0	0	60.98	61.95	2	163571
5684	322.201	1	25.94	60.37	0	0	60.03	60.98	2	221928
5685	322.207	1	5.23	63.5	0	0	63.12	64.12	2	66223.2
5688	322.222	1	8.93	61.21	0	0	60.65	61.53	2	80930.6
5689	322.222	1	8.32	62.21	0	0	62.08	62.43	2	29336.2
5692	322.238	1	49.87	61.43	0	0	60.86	61.65	2	155148
5693	322.663	2	15.96	64.1	0	0	63.69	64.3	2	70714.4
5696	322.209	2	5.48	66.73	0	0	66.2	67.5	2	39899.6
5757	323.2	2	12697.8	28.14	0	0	27.8	29.34	5	7718169088
5758	323.2	2	145.39	29.62	0	0	29.19	30.08	2	10789055
5761	323.526	3	65.62	25.89	0	0	25.61	26.42	3	192857328
5763	323.671	2	335.09	28.05	0	0	27.7	28.53	4	75577488
5766	323.146	1	216.53	31.81	0	0	31.57	32.39	2	44220904
5769	323.624	2	31.56	34.4	0	0	34.16	34.67	2	6508902
5771	323.661	2	26.22	32.56	0	0	32.34	32.9	2	5008145
5780	323.233	1	30.39	54.79	0	0	54	55.33	2	4.75975e+06
5785	323.062	10	12.96	56.74	0	0	56.52	57.75	3	245814
5793	323.11	1	35.33	57.83	0	0	57.28	58.49	3	1.35248e+06
5794	323.11	1	37.7	59.16	0	0	58.49	59.44	3	418974
5796	323.11	1	78.24	59.87	0	0	59.43	60.78	2	1.21768e+06
5802	323.147	1	132.06	58.05	0	0	57.64	58.34	3	2582000
5803	323.147	1	542.6	58.92	0	0	58.34	59.75	2	9635012
5804	323.149	1	18.44	59.73	0	0	58.81	60.22	2	448471
5806	323.149	1	10.22	56.78	0	0	56.42	57.99	2	654241
5808	323.183	1	40.13	57.94	0	0	56.52	58.49	2	1.33536e+06
5809	323.183	1	46.81	59.06	0	0	58.39	59.55	3	1.21803e+06
5810	323.183	1	53.61	59.62	0	0	59.39	60.31	2	1.02404e+06
5811	323.185	1	29.91	57.77	0	0	57.43	59.39	2	1.99867e+06
5812	323.185	1	33.73	59.75	0	0	59.34	60.03	2	594947
5813	323.185	1	20.7	56.72	0	0	56.37	57.53	2	1289622
5817	323.206	1	38.79	57.59	0	0	56.81	58.04	2	645408
5819	323.222	1	35.36	57.36	0	0	56.77	58.34	2	949156
5822	323.233	1	126.77	58.58	0	0	58.14	59.24	3	383942
5825	323.233	1	118.91	56.54	0	0	55.9	57.58	3	33042198
5826	323.243	1	10.25	59.31	0	0	59.1	59.66	2	58657.9
5828	323.269	1	2039.19	56.54	0	0	56.12	58.65	2	520914496
5829	323.023	10	7.68	60.39	0	0	59.97	60.86	3	60403.3
5833	323.08	1	31.01	61.61	0	0	61.48	61.94	2	108153
5834	323.089	10	60.29	60.62	0	0	60.18	61.06	3	577820
5837	323.11	1	26.47	61.71	0	0	61.52	61.95	2	211799
5840	323.125	1	10.91	64.1	0	0	63.71	64.84	2	98681.7
5843	323.147	1	51.12	62.77	0	0	62.57	63.17	3	459883
5844	323.147	1	63.16	64.58	0	0	64.36	65.68	2	719514
5845	323.147	1	75.18	61.74	0	0	61.52	61.95	2	471390
5846	323.147	1	178.05	63.68	0	0	63.1	64.37	3	2.54995e+06
5847	323.147	1	94.47	61.31	0	0	61.08	61.74	3	609224
5848	323.147	1	110.7	62.11	0	0	61.83	62.58	2	1.01306e+06
5849	323.147	1	281.46	60.94	0	0	60.65	61.53	3	1.60837e+06
5850	323.147	1	241.97	60.02	0	0	59.6	60.69	2	4179294
5851	323.149	1	19.51	60.73	0	0	60.22	61.03	2	245121
5854	323.149	1	33.46	63.3	0	0	63.1	63.92	2	214446
5855	323.149	1	27.77	62.38	0	0	61.99	62.65	2	174126
5857	323.152	1	5.98	61.89	0	0	61.3	62.17	2	41368.1
5861	323.183	1	67.96	63.89	0	0	63.64	65.41	3	1.07728e+06
5865	323.183	1	60.85	62.03	0	0	61.74	62.17	2	434800
5866	323.183	1	124.24	60.68	0	0	60.31	60.93	3	950967
5868	323.185	1	85.2	61.3	0	0	61.06	61.77	2	748046
5871	323.185	1	42.97	63.88	0	0	63.65	64.45	2	406412
5872	323.185	1	56.81	61.94	0	0	61.65	62.82	2	457333
5875	323.197	1	13.96	63.1	0	0	62.83	63.3	2	52835.8
5876	323.204	1	11.11	61.05	0	0	60.69	61.29	2	31223.8
5879	323.219	1	6.74	64.17	0	0	63.68	64.77	2	135173
5880	323.222	1	54.01	64.77	0	0	64.12	65.9	3	1.28333e+06
5881	323.222	1	67.98	63.08	0	0	62.59	63.47	3	1104805
5882	323.222	1	85.95	62.42	0	0	62.2	62.83	2	403467
5883	323.222	1	68.93	61.33	0	0	60.62	61.58	3	779904
5884	323.222	1	54.6	63.72	0	0	63.45	64.24	2	652424
5886	323.226	1	8.43	63.85	0	0	62.84	64.19	2	184972
5888	323.226	1	11.44	64.47	0	0	64.17	64.91	2	90028
5889	323.256	1	8.55	63.3	0	0	62.86	63.63	2	63953.6
5890	323.331	1	12.74	64.47	0	0	63.95	65.58	2	210203
5899	323.183	1	7.83	66.47	0	0	66.2	67.45	2	147801
5964	324.168	2	443.04	25.41	0	0	25.13	25.87	2	13457526
5965	324.179	2	617.81	28.42	0	0	28.14	28.68	3	26051338
5968	324.631	2	2138.89	28.02	0	0	27.8	28.82	3	666749440
5975	324.691	2	174.5	25.03	0	0	24.78	25.51	2	40494352
5976	324.713	2	2919.2	26.6	0	0	26.36	26.95	3	189794448
5978	324.982	1	121.06	26.19	0	0	25.92	26.8	2	11425142
5980	324.153	2	67.5	34.4	0	0	34.16	34.67	2	14152102
5981	324.155	1	36.49	34.99	0	0	34.77	35.31	2	23207950
5982	324.157	2	54.36	33.14	0	0	32.9	33.5	2	5.914e+06
5983	324.179	2	91.99	33.58	0	0	33.29	34.01	2	14950351
5986	324.691	2	495.83	33.66	0	0	33.11	34.01	3	48085828
5989	324.179	2	122.81	36.5	0	0	36.24	37.12	2	79798400
5994	324.093	1	7.09	58.63	0	0	57.89	59	2	120305
5995	324.094	12	12.17	59.18	0	0	58.59	59.49	3	56768.2
5998	324.178	1	12.56	57.84	0	0	57.48	58.74	2	89813.8
5999	324.181	1	15.28	58.65	0	0	58.29	58.91	2	168079
6004	324.217	1	39.35	57.2	0	0	56.91	58.29	2	1.36237e+06
6005	324.217	1	650.08	59.16	0	0	58.24	60.56	3	3.29498e+06
6006	324.217	1	37.28	58.6	0	0	58.09	59	2	330217
6007	324.217	1	10.38	56.54	0	0	55.9	56.95	2	3.59116e+06
6009	324.228	1	20.49	56.54	0	0	56.02	57.03	2	6027618
6010	324.238	1	44.82	57.55	0	0	57.13	58.39	2	515566
6017	324.072	2	5.08	64.39	0	0	64.1	64.61	2	22704.2
6019	324.119	1	18.5	61.99	0	0	61.77	62.18	2	57283.6
6020	324.136	1	6.18	63.51	0	0	63.26	64	2	30824.1
6022	324.181	1	5.51	63.29	0	0	63.08	63.67	2	52078.4
6023	324.202	1	57.79	62	0	0	61.38	63.02	2	438198
6026	324.217	1	61.56	63.99	0	0	63.64	64.57	2	358450
6027	324.238	1	5.3	63.04	0	0	62.61	63.3	2	36090.9
6028	324.253	1	5.69	61.07	0	0	60.56	61.51	2	39427.2
6093	325.685	1	31.7	26.89	0	0	26.66	27.2	2	11973237
6094	325.703	2	9.18	26.46	0	0	26.16	26.66	2	998240
6095	325.703	2	30.91	25.48	0	0	25.23	25.87	2	7644107
6096	325.933	4	84.09	27.78	0	0	27.52	28.19	4	58468440
6097	325.98	1	225.61	26.2	0	0	25.92	26.66	3	16858302
6100	325.187	2	119.98	32	0	0	31.78	32.59	2	45190200
6111	325.235	1	122.32	49.57	0	0	49.19	49.8	2	3.32771e+06
6112	325.249	1	12.4	48.77	0	0	48.45	49.45	2	23528942
6114	325.132	2	48.89	53.56	0	0	53.23	53.9	2	2.10076e+06
6124	325.093	1	33.75	57.84	0	0	57.28	58.44	2	770818
6131	325.126	1	31.32	56.81	0	0	56.66	57.33	2	902263
6132	325.126	1	102.54	58.24	0	0	57.75	58.49	2	859313
6133	325.126	1	56.44	57.62	0	0	57.28	57.99	2	1.20116e+06
6135	325.128	1	23.84	59.24	0	0	58.81	59.85	3	291104
6140	325.162	1	96.76	58.56	0	0	58.24	58.76	2	881329
6141	325.162	1	194.54	59.89	0	0	59.43	60.27	3	1.81166e+06
6142	325.162	1	47.8	56.78	0	0	55.95	57.33	2	3.05005e+06
6143	325.162	1	210.53	57.63	0	0	57.13	58.34	3	3580351
6144	325.165	1	34.76	59.23	0	0	57.64	60.41	2	2427232
6149	325.199	1	11.72	57.17	0	0	56.61	57.38	2	238800
6152	325.199	1	27.46	58.37	0	0	58.04	58.76	2	508784
6154	325.201	1	84.69	58.76	0	0	58.24	60.18	3	2.53728e+06
6156	325.212	1	10.01	56.54	0	0	55.9	58.09	2	3.50057e+06
6161	325.249	1	45.01	56.54	0	0	55.95	56.74	2	15708603
6162	325.249	1	62.17	59.23	0	0	58.76	59.7	2	235965
6163	325.249	1	3370.73	57.74	0	0	57.48	58.76	3	10393915
6164	325.249	1	670.32	56.95	0	0	56.73	57.58	3	4369953
6167	325.027	1	23.4	62.59	0	0	61.38	62.8	2	126831
6171	325.093	1	11.8	63.72	0	0	63.1	63.92	2	187376
6173	325.093	1	43.79	64.58	0	0	63.92	65.29	3	505755
6180	325.126	1	24.51	63.08	0	0	62.59	63.3	3	242820
6181	325.126	1	69.02	63.49	0	0	63.26	63.94	2	311258
6182	325.126	1	27.81	62.42	0	0	62.17	62.59	2	113155
6183	325.126	1	43.84	61.14	0	0	60.86	61.52	2	243142
6184	325.126	1	22.3	61.79	0	0	61.43	62.21	2	180860
6185	325.126	1	43.05	60.63	0	0	60.18	60.86	2	312233
6192	325.144	1	6.16	60.88	0	0	60.36	61.24	2	27470.7
6194	325.162	1	48.32	63.53	0	0	63.27	64.3	2	699281
6195	325.162	1	34.26	64.79	0	0	64.3	65.19	3	354674
6197	325.162	1	43.43	62.57	0	0	62.25	62.83	2	340612
6198	325.162	1	54.84	61.5	0	0	61.3	61.65	2	320215
6199	325.162	1	46.03	62.03	0	0	61.74	62.5	3	181661
6201	325.162	1	123.4	61.07	0	0	60.82	61.6	3	680083
6202	325.162	1	167.63	60.32	0	0	60.03	60.86	3	1.54373e+06
6204	325.165	1	113.79	62.56	0	0	62.03	63.47	3	1.33554e+06
6205	325.165	1	70.63	61.32	0	0	60.36	62.03	2	817447
6207	325.165	1	19.08	63.68	0	0	63.26	64.36	2	374375
6214	325.199	1	14.72	64.62	0	0	64.3	64.81	2	67985.5
6217	325.201	1	77.31	62.16	0	0	61.95	62.41	2	502434
6218	325.201	1	87.57	61.53	0	0	61.09	61.99	2	1.08523e+06
6219	325.201	1	99.29	60.92	0	0	60.6	61.14	2	533570
6220	325.201	1	31.85	62.83	0	0	62.41	63.27	3	496243
6221	325.201	1	43.4	64.61	0	0	64	64.84	3	451330
6222	325.201	1	44.87	60.02	0	0	59.85	60.65	2	767181
6226	325.235	1	6.21	63.38	0	0	63.08	64.05	2	36586.3
6227	325.237	1	13.31	64.54	0	0	64.12	65.56	2	260209
6228	325.237	1	55.74	62.37	0	0	61.19	63.29	2	700762
6229	325.256	1	10.96	64.61	0	0	63.72	66.3	2	349382
6230	325.285	1	43.87	62.58	0	0	62.25	62.79	2	126506
6231	325.347	1	8.59	64.38	0	0	64.1	65.73	2	149734
6235	325.162	1	6.7	66.77	0	0	66.11	67.45	2	72804.6
6237	325.201	1	28.38	65.13	0	0	64.82	65.68	3	426395
6240	325.201	1	39.88	66.47	0	0	66.23	67.71	2	340082
6296	326.631	2	465.09	24.78	0	0	24.43	25.08	4	79102544
6303	326.535	3	23.88	27.78	0	0	27.52	28.06	3	21822240
6304	326.687	2	72.68	29.13	0	0	28.87	29.6	2	11817304
6305	326.687	2	253.15	28.41	0	0	28.19	28.87	3	12900318
6306	326.705	2	29.72	25.35	0	0	25.03	25.61	2	832620
6309	326.978	1	54.8	26.21	0	0	25.92	26.75	2	5.01133e+06
6311	326.117	1	1716.28	33.6	0	0	33.11	34.01	4	276284448
6312	326.195	2	49.37	30.31	0	0	30.08	30.71	2	3.13017e+06
6319	326.189	2	2574.79	41.16	0	0	40.94	41.56	3	278027872
6322	326.208	1	19.4	49.52	0	0	49.05	49.8	2	790212
6324	326.687	2	7.12	46.15	0	0	45.92	46.58	2	6017847
6325	326.117	1	356.22	54.09	0	0	53.85	54.66	2	78082128
6329	326.088	1	52.41	56.59	0	0	56.02	57.89	3	3008041
6331	326.168	1	8.44	59.83	0	0	58.24	60.36	2	371589
6332	326.196	1	43.26	59.05	0	0	58.14	59.55	3	648648
6333	326.211	1	11.05	56.54	0	0	55.9	56.91	2	2.96727e+06
6335	326.233	1	146.26	58.06	0	0	57.79	59.16	2	2.76584e+06
6336	326.233	1	151.99	59.39	0	0	59.16	60.6	2	1.01105e+06
6337	326.233	1	150.91	57.63	0	0	57.18	57.84	2	1.40455e+06
6338	326.233	1	1208.19	56.71	0	0	55.9	57.18	2	15389243
6339	326.254	1	127.99	57.23	0	0	56.95	57.64	2	1134279
6342	326.126	1	8.17	63.1	0	0	62.84	63.68	2	52068.6
6343	326.16	1	16.27	61.08	0	0	60.84	61.74	2	115932
6347	326.196	1	56.19	62.03	0	0	61.78	62.41	3	226545
6349	326.233	1	24.11	63.3	0	0	62.75	63.88	2	231928
6351	326.233	1	125.55	61.52	0	0	60.88	62.21	2	667239
6357	326.196	1	6.11	67.19	0	0	66.99	68.63	2	90919.8
6362	326.911	6	63.12	65.69	0	0	64.81	65.95	3	496507
6425	327.078	1	50.09	24.19	0	0	23.99	24.66	2	1.18863e+06
6430	327.166	1	70.33	24.49	0	0	24.2	25.31	2	6.55609e+06
6436	327.18	2	18.51	26.9	0	0	26.66	27.23	2	8425304
6444	327.184	2	27.87	32.31	0	0	31.78	32.59	2	9552395
6450	327.691	2	259.15	37.05	0	0	36.83	37.47	2	32249624
6454	327.201	1	898.65	42.4	0	0	42.07	43.1	2	405068544
6455	327.203	1	39.95	44.93	0	0	44.52	45.22	2	7078384
6462	327.078	1	8.15	53.31	0	0	53.08	53.85	2	624788
6463	327.203	1	612.04	50.09	0	0	49.8	50.9	2	160732224
6464	327.203	1	300.21	51.31	0	0	51.01	52.09	3	174229824
6465	327.008	8	9.08	57.84	0	0	57.48	58.34	3	220996
6472	327.12	1	23.28	59.43	0	0	59	59.75	2	194433
6473	327.141	1	36.78	58.73	0	0	58.29	58.97	2	516122
6474	327.141	1	19.87	56.91	0	0	56.61	57.38	2	664347
6475	327.141	1	62.07	59.44	0	0	58.97	59.89	2	863078
6476	327.142	1	25.14	57.97	0	0	57.38	58.39	2	764607
6477	327.144	1	7.54	58.56	0	0	58.24	59	2	94657.4
6478	327.144	1	7.49	59.06	0	0	58.65	59.44	2	182532
6480	327.144	1	8.61	59.62	0	0	59.43	59.85	2	98196.4
6481	327.144	1	7.51	59.95	0	0	59.7	60.27	2	89367.8
6483	327.17	1	10.7	56.53	0	0	55.95	57.79	3	2727424
6485	327.178	1	29.42	58.18	0	0	57.7	59.63	3	1.24913e+06
6486	327.178	1	30.65	57.4	0	0	56.95	59.24	2	729742
6488	327.178	1	20.41	56.78	0	0	56.56	57.13	2	588510
6489	327.18	1	52.86	59.51	0	0	59.24	59.85	2	723179
6495	327.207	1	20.89	56.54	0	0	55.97	56.73	2	5.5126e+06
6503	327.228	1	35.66	56.55	0	0	56.12	57.48	2	12718341
6507	327.008	7	5.58	62.78	0	0	62.46	63.17	3	38779.6
6508	327.008	9	11.22	60.07	0	0	59.44	60.65	3	128725
6509	327.028	1	19.38	64.49	0	0	64.19	65.14	2	201576
6512	327.093	1	6.68	64.57	0	0	63.53	66.2	2	233456
6513	327.099	1	7.01	61.98	0	0	61.77	62.18	2	11264.3
6517	327.141	1	11.21	61.72	0	0	61.27	62.58	2	138361
6518	327.141	1	29.14	63.69	0	0	63.25	64.51	2	239925
6519	327.141	1	373.32	60.84	0	0	59.55	61.3	3	4757137
6520	327.144	1	6.57	64.6	0	0	64.45	66.22	2	132286
6521	327.144	1	13.14	61.08	0	0	60.84	61.48	2	70618.1
6522	327.144	1	10.6	61.91	0	0	61.29	62.36	2	214099
6523	327.144	1	13.66	60.47	0	0	60.27	60.78	2	82932
6526	327.157	1	5.43	62.63	0	0	62.03	62.8	2	40129.4
6527	327.159	1	7.83	62.61	0	0	62.39	63.02	2	46876.6
6528	327.178	1	10.17	63.45	0	0	63.12	63.71	2	117873
6529	327.178	1	16.34	62.86	0	0	62.59	63.17	2	159215
6530	327.178	1	12.91	63.91	0	0	63.67	64.19	2	114726
6531	327.178	1	15.83	61.13	0	0	60.98	61.49	2	139534
6532	327.178	1	14.4	64.8	0	0	64.57	65.56	2	120506
6533	327.178	1	28.28	60.53	0	0	59.75	61.04	2	410241
6534	327.178	1	37.12	61.68	0	0	61.38	62.08	2	236844
6535	327.178	1	34.45	62.31	0	0	61.95	62.65	2	239543
6536	327.178	1	20.85	64.39	0	0	64.12	64.61	3	129778
6537	327.18	1	135.84	64.37	0	0	63.87	64.61	2	807122
6538	327.18	1	50.9	64.79	0	0	64.6	65.51	2	436418
6539	327.18	1	66.57	63.17	0	0	62.63	63.58	3	711669
6540	327.18	1	80.03	61.94	0	0	61.43	62.63	3	1.00903e+06
6541	327.18	1	105.26	60.13	0	0	59.85	61.43	2	1641323
6542	327.193	1	13.25	62.5	0	0	61.43	62.66	2	233104
6544	327.193	1	13	63.91	0	0	63.27	64.8	2	291669
6546	327.199	1	10.84	63.1	0	0	62.84	63.64	2	92892.7
6549	327.214	1	10.76	63.64	0	0	63.35	64.1	2	121015
6551	327.217	1	21.29	64.81	0	0	64.1	66.23	3	417457
6552	327.217	1	29.65	61.3	0	0	60.65	61.7	2	528481
6556	327.217	1	25.45	62.12	0	0	61.74	62.61	2	234444
6557	327.251	1	16.33	63.89	0	0	63.65	64.17	2	69087.6
6559	327.271	1	14.28	64.59	0	0	63.95	65.53	2	172134
6560	327.301	1	7.93	61.71	0	0	61.08	61.98	2	122373
6562	327.008	1	439.75	66.66	0	0	65.75	69.9	2	11686344
6569	327.175	1	6.42	65.77	0	0	65.24	66.71	2	52465.7
6570	327.18	1	15.32	65.83	0	0	65.51	66.67	2	178927
6574	327.217	1	9.75	66.3	0	0	65.97	66.92	2	73103.6
6624	328.216	2	18.1	24.51	0	0	24.34	25.13	2	15633696
6631	328.165	2	14.3	39.28	0	0	39.03	39.53	2	7323122
6638	328.016	1	6.33	50.58	0	0	50.13	50.85	2	7375097
6642	328.016	1	32.37	56.15	0	0	55.95	57	2	8461016
6645	328.154	1	5.33	59.24	0	0	58.92	59.63	2	62595.5
6646	328.176	1	24.69	59.19	0	0	58.34	59.63	2	606998
6647	328.187	1	46.05	56.95	0	0	56.52	57.53	2	314345
6649	328.212	1	79.99	56.87	0	0	56.47	58.04	3	1.40615e+06
6650	328.212	1	44.57	59.59	0	0	59.24	60.31	2	642814
6651	328.212	1	195.08	58.33	0	0	57.99	58.76	3	934072
6654	328.248	1	36.26	57.75	0	0	57.13	58.65	3	744446
6655	328.248	1	23.38	57.19	0	0	56.95	57.53	2	309081
6657	328.248	1	14.74	59.59	0	0	59	60.22	2	169832
6662	328.097	1	5.01	64.8	0	0	64.45	65.19	2	41377.8
6664	328.097	1	28.76	61.5	0	0	61.06	61.73	2	123325
6666	328.107	1	703.38	61.17	0	0	60.86	61.7	2	1.62543e+06
6668	328.163	1	11.45	60.67	0	0	60.36	60.86	2	27931.6
6669	328.175	1	26.43	61.52	0	0	61.38	61.75	2	137735
6670	328.175	1	28.12	61.04	0	0	60.41	61.48	2	466101
6671	328.175	1	13.18	63.45	0	0	63.09	63.91	2	146158
6672	328.175	1	16.07	62.6	0	0	62.37	63.09	3	156607
6673	328.176	1	20.62	60.08	0	0	59.63	60.41	2	312647
6677	328.184	1	10.68	62.4	0	0	62	62.71	2	41739.7
6680	328.197	1	6.26	63.68	0	0	62.84	65.14	2	121082
6681	328.212	1	36.53	61.71	0	0	61.3	62.16	2	349147
6682	328.212	1	56.95	63.44	0	0	62.83	63.68	2	345984
6683	328.212	1	29.26	62.4	0	0	62.13	62.84	2	211966
6684	328.212	1	27.19	61.07	0	0	60.31	61.33	2	435305
6686	328.212	1	204.14	64.08	0	0	63.67	64.73	2	1.59031e+06
6688	328.248	1	72.94	61.19	0	0	60.65	61.65	3	307503
6689	328.248	1	14.97	64.57	0	0	64.36	64.84	2	104598
6690	328.248	1	52.21	63.1	0	0	62.66	63.72	2	367502
6691	328.248	1	20.05	61.91	0	0	61.49	62.12	2	135943
6692	328.248	1	13.18	64.2	0	0	63.69	64.49	2	184559
6693	328.248	1	29.47	62.16	0	0	61.65	62.37	2	171315
6770	329.117	1	11.94	27.79	0	0	27.28	28.11	2	15249741
6773	329.218	1	1457.76	26.54	0	0	26.36	26.9	3	153400256
6774	329.53	3	279.06	25.9	2	1	25.38	26.9	4	593181056
6776	329.676	2	39.16	25.51	0	0	24.93	26.01	2	11854195
6777	329.716	2	1926.28	25.32	0	0	25.03	25.71	2	45589096
6781	329.218	1	852.4	32.55	0	0	32.29	32.91	3	180414032
6785	329.829	1	28.13	34.97	0	0	34.77	35.26	2	13294653
6787	329.15	1	987.43	36.98	0	0	36.71	37.27	2	46520588
6789	329.15	1	51.94	40.17	0	0	39.9	40.63	2	65590028
6791	329.145	2	100.04	49.97	0	0	49.7	50.65	2	29371646
6793	329.15	1	27.52	46.88	0	0	46.63	47.45	2	3.08696e+06
6795	329.15	1	120.08	53.8	0	0	53.36	54.56	2	17071772
6796	329.187	1	14.42	53.82	0	0	53.5	54.15	2	1085226
6801	329.123	1	5.05	58.94	0	0	58.14	59.55	2	67570.9
6804	329.138	1	6.16	57.25	0	0	56.79	57.58	2	155846
6807	329.147	1	42.79	58.6	0	0	58.29	59.1	2	205820
6809	329.157	1	117.78	58.71	0	0	58.04	59.19	2	1.47293e+06
6810	329.157	1	34.88	59.44	0	0	58.97	60.27	2	297666
6811	329.157	1	133.93	56.82	0	0	56.47	57.13	2	1.70897e+06
6812	329.157	1	85.76	57.38	0	0	57.13	58.04	2	1.09329e+06
6813	329.16	1	11.62	57.14	0	0	56.91	57.63	2	375135
6814	329.16	1	15.87	59.17	0	0	58.91	59.55	2	129094
6815	329.16	1	23.35	57.8	0	0	57.63	58.91	2	512324
6818	329.175	1	8.9	56.77	0	0	56.42	57.38	2	250854
6819	329.186	1	7.86	56.53	0	0	56.07	57.03	2	2664873
6821	329.193	1	41.79	59.11	0	0	58.76	59.49	2	441937
6822	329.193	1	51.4	59.87	0	0	59.43	60.36	2	607061
6823	329.194	1	25.21	56.72	0	0	56.53	57.13	2	289866
6824	329.194	1	416.16	57.55	0	0	56.86	58.76	2	5.14607e+06
6825	329.196	1	20.88	58.76	0	0	58.29	59.05	2	349562
6826	329.196	1	10.11	58.07	0	0	57.53	58.49	2	236881
6827	329.196	1	11.88	57.15	0	0	56.73	57.63	2	370744
6832	329.244	1	15.65	56.55	0	0	56.02	58.19	2	5.43245e+06
6833	329.323	1	18.7	58.93	0	0	56.69	59.24	2	908962
6838	329.127	1	47.94	63.11	0	0	62.75	63.71	2	278502
6839	329.136	1	6.57	61.96	0	0	61.51	62.3	2	36509.5
6842	329.157	1	86.83	61.99	0	0	61.38	62.8	3	748293
6844	329.16	1	10.57	62.13	0	0	61.94	62.3	2	40456.6
6846	329.16	1	18.76	61.52	0	0	61.04	61.98	2	214811
6847	329.16	1	26.12	63.09	0	0	62.84	63.64	2	187734
6848	329.16	1	26.96	60.73	0	0	60.36	61.08	2	214689
6849	329.172	1	8.78	62.79	0	0	62.14	63.1	2	109613
6850	329.172	1	9.75	61.77	0	0	60.6	62.14	2	148564
6851	329.175	1	13.21	62.36	0	0	61.98	62.86	2	118158
6853	329.196	1	46.99	61.6	0	0	61.14	61.99	2	365991
6854	329.196	1	369.21	60.09	0	0	59.44	60.51	2	1.66572e+06
6856	329.196	1	28.38	60.69	0	0	60.46	61.24	2	335146
6857	329.196	1	17.19	62.14	0	0	61.92	62.43	2	157537
6858	329.196	1	19.04	64.61	0	0	64.35	64.8	2	114214
6859	329.196	1	15.49	63.62	0	0	63.26	63.91	2	140999
6860	329.209	1	14.98	63.26	0	0	63.02	63.82	3	222537
6861	329.209	1	14.93	63.93	0	0	63.82	65.73	2	275709
6863	329.232	1	21.04	62.42	0	0	61.7	62.87	2	188716
6864	329.232	1	16.26	60.41	0	0	59.7	61.03	2	395482
6867	329.244	1	136.21	63.37	0	0	63.09	63.64	2	430628
6870	329.323	1	39.01	63.9	0	0	63.49	64.19	2	346838
6871	329.323	1	47.4	64.45	0	0	64.12	65.09	2	410611
6874	329.323	1	43.47	62.64	0	0	62.36	62.87	3	313303
6877	329.005	1	439.7	66.68	0	0	65.58	67.86	2	8746700
6886	329.196	1	10.23	65.98	0	0	65.85	66.43	2	44193
6931	330.201	2	35.39	24.53	0	0	24.37	24.78	2	18818324
6935	330.167	1	47.29	26.65	0	0	26.41	26.85	2	1.9382e+06
6936	330.177	1	9561.08	25.66	0	0	25.23	26.42	2	392469760
6940	330.436	4	125.01	29.14	0	0	28.87	29.7	3	16884566
6941	330.436	4	1506.72	27.78	0	0	27.28	28.92	5	1125733376
6943	330.647	2	5.27	27.17	0	0	26.95	27.42	2	4.63958e+06
6944	330.706	2	57.12	28.32	0	0	28.14	28.68	2	2.55193e+06
6949	330.068	1	29.24	32.54	0	0	32.19	32.91	2	8526250
6951	330.19	2	27.51	34.99	0	0	34.72	35.31	2	17346108
6954	330.239	1	225.31	31.36	0	0	31.12	31.73	2	69739088
6957	330.655	2	61.67	32.55	0	0	32.29	32.9	2	14612003
6962	330.08	1	14.17	47.38	0	0	46.94	47.61	2	5876182
6966	330.032	1	137.14	56.72	0	0	56.52	57.03	2	2.04875e+06
6975	330.155	1	11.45	58.93	0	0	58.49	59.05	2	143231
6976	330.155	1	11.94	57.59	0	0	57.28	58.49	2	285609
6977	330.17	1	47.54	57.93	0	0	57.53	58.74	2	240846
6978	330.17	1	8.55	59.85	0	0	59.15	60.6	2	184914
6981	330.191	1	27.86	56.89	0	0	56.69	57.48	3	679892
6982	330.191	1	835.97	59.49	0	0	58.44	60.03	3	3.63274e+06
6986	330.218	1	31.96	56.53	0	0	55.95	56.81	2	12065006
6987	330.228	1	22.78	58.85	0	0	58.39	58.97	2	219022
6988	330.228	1	64.2	57.64	0	0	57.28	58.39	3	727383
6989	330.228	1	14.61	59.44	0	0	58.97	59.75	2	172642
6992	330.228	1	17.6	56.78	0	0	56.52	57.03	2	289098
6995	330.264	1	8.63	59.17	0	0	58.92	59.6	2	68356.1
6996	330.058	1	5.92	63.89	0	0	63.68	64.12	2	40288.7
6999	330.103	1	83.97	61.16	0	0	60.93	61.53	2	194663
7000	330.121	1	5.39	61.65	0	0	61.29	61.95	2	36536.8
7003	330.155	1	42.57	60.84	0	0	59.75	61.58	2	802304
7006	330.159	1	16.82	64.05	0	0	63.82	64.39	2	69139.9
7010	330.191	1	46.99	61.07	0	0	60.6	61.3	2	343836
7012	330.191	2	7.53	64.94	0	0	64.51	65.24	2	114888
7014	330.191	1	35.89	61.83	0	0	61.3	62.66	3	573284
7015	330.191	1	101.15	60.22	0	0	59.93	60.6	2	613052
7016	330.207	1	6.87	64.69	0	0	64.36	65.09	2	41144.6
7017	330.21	1	11.76	64.81	0	0	64.12	65.51	2	309092
7019	330.21	1	16.32	62.3	0	0	61.19	62.61	2	266730
7020	330.228	1	21.95	61.94	0	0	61.7	62.3	2	86063.8
7023	330.228	1	53.19	63.93	0	0	63.65	64.4	2	336616
7024	330.228	1	52.69	61.51	0	0	61.06	62	2	268874
7025	330.228	1	53.65	60.55	0	0	59.75	61.08	2	502297
7026	330.228	1	43.33	64.76	0	0	64.37	65.19	2	284856
7027	330.228	1	49.99	62.33	0	0	62	62.71	2	275761
7029	330.264	1	19.1	62.86	0	0	62.35	63.18	2	175913
7030	330.264	1	12.97	61.92	0	0	61.53	62.35	2	88895.1
7035	330.155	1	7.37	66	0	0	65.05	66.46	2	107367
7036	330.191	1	48.6	66.25	0	0	65.09	68.06	2	1.23954e+06
7037	330.21	1	12.08	65.72	0	0	65.51	67.86	2	290046
7038	330.228	1	19.77	66.24	0	0	65.56	67.15	2	318398
7043	330.436	4	15.88	67.59	0	0	67.19	68.42	3	67637.9
7102	331.161	1	27.78	24.39	0	0	23.92	24.63	2	650165
7117	331.176	2	2668.85	26.01	0	0	25.77	26.47	3	945601920
7118	331.197	1	355.44	25.7	0	0	25.18	25.92	2	15346995
7121	331.234	1	21.03	27.21	0	0	26.95	27.42	2	15550931
7134	331.721	2	8372.6	31.04	0	0	30.76	32.8	4	11833634816
7141	331.699	2	141.26	35.48	0	0	35.21	35.71	2	13856669
7142	331.045	1	29.29	44.18	0	0	43.92	44.63	2	4817793
7144	331.223	1	27.43	49.54	0	0	49.19	49.8	2	759243
7145	331.165	1	46.74	53.63	0	0	52.97	54.56	2	4.13374e+06
7148	331.1	1	76.66	56.96	0	0	56.69	57.84	2	540313
7149	331.108	1	22.67	57.54	0	0	57.03	58.49	2	432619
7150	331.115	1	163.55	57.49	0	0	57.03	57.84	3	1171883
7158	331.139	1	10.31	56.57	0	0	56.37	56.95	2	255916
7161	331.14	1	36.33	59.74	0	0	59.19	60.18	2	97278.5
7162	331.152	1	19.92	58.75	0	0	58.19	59	2	191508
7163	331.154	1	5.86	56.73	0	0	56.52	57.13	2	203894
7164	331.154	1	8.78	57.8	0	0	57.63	58.24	2	147724
7166	331.155	1	26.78	59.04	0	0	58.74	59.24	2	124341
7169	331.173	1	51.37	57	0	0	56.47	57.53	2	1.09183e+06
7174	331.19	1	29.38	57.55	0	0	57.08	58.24	2	568794
7176	331.202	1	6.55	56.55	0	0	55.95	56.77	2	2.50923e+06
7177	331.209	1	3314.09	57.24	0	0	56.79	58.59	4	33077682
7178	331.209	2	7.11	58.92	0	0	58.49	59.18	2	69346.8
7182	331.227	2	6.88	59.69	0	0	58.19	60.41	2	219725
7183	331.238	1	72.48	56.54	0	0	56.02	56.74	2	18912710
7184	331.248	1	8.02	57.7	0	0	57.43	58.04	2	44069.8
7187	331.068	12	6.06	64.6	0	0	64.35	65.14	3	23878.7
7189	331.115	1	6.96	63.27	0	0	62.97	63.67	2	54616.2
7194	331.152	1	35.05	63.79	0	0	62.97	64.73	2	587679
7195	331.152	1	37.27	62.04	0	0	61.74	62.75	3	253558
7196	331.152	1	66.94	61.37	0	0	61.03	61.83	2	275456
7198	331.157	1	8.97	63.1	0	0	62.86	63.47	2	46985.1
7199	331.16	1	9.43	63.1	0	0	62.75	63.47	2	43890.1
7203	331.188	1	6.21	63.5	0	0	62.66	64.77	2	268963
7204	331.188	1	14.92	61.5	0	0	61.27	61.83	2	110366
7205	331.19	1	107.52	60.7	0	0	60.27	61.04	2	445749
7206	331.19	1	13.26	61.29	0	0	60.98	61.49	2	124435
7207	331.191	1	18.83	62.24	0	0	61.94	62.65	2	142340
7208	331.212	2	10.22	61.33	0	0	61.14	61.7	2	42100.5
7209	331.224	1	12.38	61.05	0	0	58.92	61.48	2	265872
7210	331.224	1	19.42	63.64	0	0	63.08	64.82	2	456561
7212	331.227	1	6.69	62.46	0	0	62	62.86	2	32349.9
7213	331.248	1	7.02	63.68	0	0	62.83	63.95	2	110674
7214	331.248	1	44.67	60.57	0	0	60.31	61.06	2	172799
7222	331.303	1	136.51	64.57	0	0	64.1	67.4	3	3.14418e+06
7223	331.303	1	191.61	62.62	0	0	62.13	62.87	3	1.53033e+06
7229	331.002	1	152.44	66.66	0	0	65.73	67.86	2	2.84046e+06
7230	331.009	10	16.83	66.46	0	0	66.19	66.69	3	25529.4
7232	331.108	1	8.43	65.06	0	0	64.56	65.24	2	35351.5
7233	331.108	1	14.78	65.8	0	0	65.09	66.01	2	51682.5
7238	331.224	2	6.29	66.81	0	0	66.19	67.6	2	65988.7
7239	331.224	1	7.08	65.06	0	0	64.82	66.02	2	105377
7288	332.172	2	39.24	28.83	0	0	28.58	29.49	2	25827086
7301	332.693	2	261.72	32.25	0	0	32.04	32.9	2	10264533
7307	332.188	2	7402.35	40.84	0	0	40.58	41.56	4	499658048
7308	332.218	1	80.63	43.32	0	0	42.95	43.9	2	179280384
7309	332.218	1	85.65	42.26	0	0	41.97	42.62	2	164878528
7310	332.16	1	11.93	45.16	0	0	44.87	45.61	2	17130598
7312	332.218	1	149.55	46.72	0	0	46.42	47.05	2	71237632
7313	332.218	1	150.99	49.49	0	0	49.24	49.75	2	4.62127e+06
7314	332.096	1	91.68	52.5	0	0	52.26	52.87	2	12611327
7315	332.126	2	71.17	53.57	0	0	53.31	53.9	2	3.57941e+06
7327	332.12	1	13.23	59.49	0	0	58.34	60.41	2	532298
7329	332.135	1	34.1	59.04	0	0	58.81	59.24	2	146088
7330	332.135	1	96.23	57.18	0	0	56.95	57.33	2	485103
7331	332.135	1	55.61	57.68	0	0	57.33	58.24	3	1.51723e+06
7332	332.135	1	83.17	58.46	0	0	58.24	58.94	3	716723
7333	332.149	1	5.62	56.78	0	0	56.47	57.13	2	93581.9
7334	332.17	1	23.51	58.75	0	0	58.34	59.05	2	294540
7335	332.17	1	93.3	57.06	0	0	56.47	57.63	2	1.52375e+06
7336	332.17	1	35.54	59.16	0	0	58.92	59.66	2	468360
7337	332.17	1	30.69	59.87	0	0	59.49	61.03	2	610224
7338	332.17	1	75.07	57.84	0	0	57.58	58.44	3	857021
7339	332.186	1	117.46	57.46	0	0	56.79	57.94	2	769970
7340	332.186	1	14.13	58.63	0	0	58.19	59	2	166541
7342	332.207	1	58.23	57.84	0	0	57.43	58.44	2	844073
7343	332.207	1	61.64	58.98	0	0	58.44	60.22	2	1.0741e+06
7344	332.207	1	28.79	57.13	0	0	56.77	57.48	2	800679
7345	332.222	1	10.17	56.53	0	0	55.9	57.23	2	2.86824e+06
7347	332.222	1	6.15	59.16	0	0	58.44	59.97	2	77690.8
7349	332.233	1	29.45	55.4	0	0	53.95	55.8	2	4938458
7356	332.306	1	18.93	58.92	0	0	56.52	59.44	2	774396
7357	332.092	1	21.78	61.22	0	0	60.73	61.33	2	59627
7358	332.12	1	15.42	64.83	0	0	64.39	67.6	2	804444
7359	332.12	1	15.01	62.13	0	0	61.49	62.37	3	279638
7362	332.17	1	9	64.95	0	0	64.73	65.41	2	116757
7363	332.17	1	7.44	64.58	0	0	64.12	64.81	2	48077.2
7365	332.17	1	14.8	62.14	0	0	61.88	62.57	2	104669
7366	332.186	1	17.09	60.95	0	0	60.73	61.27	2	129163
7368	332.186	1	26.15	61.38	0	0	61.24	61.94	2	155337
7369	332.186	1	32.73	63.92	0	0	63.68	64.3	2	193098
7370	332.186	1	597.54	60.3	0	0	59.85	60.82	2	2.18859e+06
7371	332.207	1	91.61	60.71	0	0	60.22	61.03	2	472400
7372	332.207	1	12.81	64.1	0	0	63.53	64.77	3	207967
7373	332.207	1	86.23	62.87	0	0	62.66	63.47	2	647956
7374	332.207	1	48.47	61.52	0	0	60.98	61.77	2	397999
7375	332.207	1	48.42	62.11	0	0	61.75	62.2	2	253206
7376	332.207	1	113.63	62.37	0	0	61.92	62.92	3	486917
7381	332.243	1	11.29	61.21	0	0	61.06	61.58	2	106985
7384	332.302	1	5.62	64.78	0	0	64.57	65.46	2	68531.9
7425	333.011	1	20.75	24.18	0	0	23.79	24.47	2	577416
7430	333.172	2	7213.88	27.29	0	0	26.85	28.63	3	1768999552
7436	333.986	1	120.12	26.2	0	0	25.92	26.61	2	8.38389e+06
7437	333.144	2	5.57	33.12	0	0	32.9	33.45	2	2103919
7440	333.677	1	842.3	31.95	0	0	31.68	32.8	2	118240648
7444	333.192	1	701.71	36.39	0	0	36.08	37.37	2	194607744
7453	333.097	1	27.09	56.96	0	0	56.66	57.48	2	174905
7459	333.131	1	46.76	58.93	0	0	57.75	59.34	2	457340
7464	333.167	1	30.78	58.47	0	0	58.14	58.74	2	305050
7466	333.167	1	49.55	57.99	0	0	57.23	58.39	2	337880
7467	333.167	1	31.51	59.98	0	0	59.7	60.27	2	441457
7468	333.17	1	16.06	57.15	0	0	56.77	57.63	2	531940
7469	333.17	1	15.53	57.81	0	0	57.53	58.29	3	261321
7472	333.181	1	45.38	58.37	0	0	57.79	59.19	2	322812
7474	333.206	1	26.96	57.31	0	0	56.86	58.24	2	486149
7475	333.206	1	19.65	59	0	0	58.74	59.39	2	359974
7476	333.206	1	26.34	58.41	0	0	57.89	58.76	2	285568
7480	333.217	1	11.61	56.54	0	0	55.85	57	2	3.82434e+06
7483	333.254	1	24.21	56.53	0	0	55.9	56.86	2	6524358
7487	333.11	10	6.4	63.29	0	0	62.82	63.82	3	24367.2
7488	333.112	1	36.06	64.61	0	0	64.12	66.42	2	248720
7489	333.119	1	5.11	63.17	0	0	62.65	63.64	2	44044.5
7491	333.131	1	15.77	62.47	0	0	62.21	62.66	2	81561.4
7493	333.131	1	34.64	60.73	0	0	60.46	61.08	2	191345
7494	333.131	1	18.91	63.64	0	0	63.17	64.17	2	258837
7495	333.131	1	34.62	61.53	0	0	61.08	61.94	2	145316
7496	333.131	1	43.31	60.12	0	0	59.8	60.56	2	350471
7497	333.131	1	18.31	63.92	0	0	63.51	64.1	2	49026.4
7499	333.137	1	60	64.13	0	0	63.91	64.56	2	475561
7500	333.146	1	45.84	64.13	0	0	63.43	64.81	2	415621
7501	333.167	1	37.51	64.85	0	0	64.4	65.75	2	424516
7503	333.167	1	288.48	63.45	0	0	62.84	63.72	2	2195423
7504	333.167	1	99.88	61.72	0	0	60.65	62.03	2	1435955
7505	333.167	1	114.53	62.65	0	0	62	62.86	3	1.12178e+06
7506	333.167	1	532.5	64.06	0	0	63.71	64.73	3	3.69131e+06
7508	333.17	1	10.26	62.1	0	0	61.71	62.37	2	69473.7
7511	333.181	1	5.14	62.36	0	0	62.17	62.82	2	21346.4
7512	333.204	1	11.59	61.78	0	0	60.65	61.96	2	274925
7513	333.204	1	17.34	63.41	0	0	62.82	63.63	2	287475
7514	333.204	1	14.4	64.8	0	0	64.6	65.73	2	132596
7515	333.206	1	20.98	60.73	0	0	60.27	61.29	3	360424
7520	333.206	1	20.35	64.61	0	0	64.1	65.24	2	130528
7522	333.242	1	6.66	64.63	0	0	64.3	65.99	2	166560
7525	333.624	2	8.6	63.68	0	0	63.43	63.91	2	31409.7
7529	333.167	1	18.63	66.2	0	0	65.58	66.75	2	226614
7599	334.18	2	246.98	25.18	0	0	24.77	25.46	2	12409242
7600	334.187	1	193.42	26.96	0	0	26.71	27.23	2	31980300
7602	334.651	2	10.55	28.15	0	0	27.95	28.63	2	8.3182e+06
7603	334.121	2	20.01	33.73	0	0	33.55	34.01	2	3.33148e+06
7605	334.192	2	9585.94	32	0	0	31.78	32.64	4	4364863488
7607	334.988	1	7.17	30.37	0	0	30.08	30.6	2	541731
7613	334.696	2	49.26	42.07	0	0	41.77	42.33	2	34969480
7619	334.223	1	7.3	49.51	0	0	49.14	49.86	2	667215
7626	334.114	1	28.89	57.3	0	0	57.08	58.44	2	622113
7627	334.114	1	43.04	56.68	0	0	56.37	57.08	2	1.14053e+06
7628	334.151	1	384.47	59.19	0	0	58.65	60.22	3	8.16139e+06
7629	334.151	1	658.88	58.41	0	0	57.7	58.65	3	4233764
7635	334.186	1	26.14	58.92	0	0	58.44	59.29	2	324990
7636	334.186	1	17.87	57.12	0	0	56.52	57.99	3	926002
7637	334.186	1	227	59.89	0	0	59.43	60.51	3	2.2265e+06
7640	334.213	1	6.73	59.65	0	0	58.19	59.97	2	166390
7641	334.213	1	5.2	56.54	0	0	55.9	56.71	2	1.99705e+06
7645	334.222	1	12.06	56.81	0	0	56.66	58.24	2	641611
7648	334.249	1	36.14	56.54	0	0	55.85	56.81	2	9863152
7652	334.025	1	22.41	63.65	0	0	63.47	63.88	2	81300.2
7655	334.147	1	14.15	62.83	0	0	62.46	63.26	2	82537.7
7656	334.151	1	126.58	60.41	0	0	60.22	60.62	2	840432
7658	334.151	1	129.27	61.49	0	0	60.88	61.71	3	597562
7660	334.165	1	31.12	62.87	0	0	62.76	63.26	2	209874
7661	334.165	1	17.26	61.51	0	0	60.98	62	2	137019
7666	334.186	1	7.12	63.44	0	0	63.23	63.87	2	54717.9
7668	334.186	1	47.73	62.98	0	0	62.83	63.35	2	194905
7669	334.186	1	46.29	62.41	0	0	62.13	62.62	2	212211
7670	334.201	1	95.27	60.45	0	0	60.13	60.98	2	417491
7673	334.222	1	14.94	61.03	0	0	60.6	61.49	2	187338
7738	335.146	1	635.73	26.71	0	0	26.36	26.95	2	52408080
7740	335.179	2	31.71	28.15	0	0	27.95	28.68	2	24942786
7743	335.693	2	37.57	26.89	0	0	26.66	27.23	3	20072928
7750	335.652	2	31.74	33.01	0	0	32.44	33.66	2	48510488
7755	335.2	2	19.73	46.19	0	0	45.92	46.63	2	25591524
7756	335.692	2	47.67	46.18	0	0	45.87	46.58	2	75873736
7758	335.178	2	201.7	50.42	0	0	50.18	50.7	2	6.24391e+06
7763	335.233	1	7.3	54.5	0	0	54.05	54.92	2	1.70481e+06
7775	335.134	1	7.66	58.35	0	0	57.64	58.91	2	134514
7777	335.147	1	135.99	59.11	0	0	58.39	59.29	2	2008952
7778	335.147	1	116.23	59.45	0	0	59.29	60.51	2	2038606
7779	335.149	1	10.61	56.68	0	0	56.42	58.19	2	486621
7780	335.149	1	5.88	59.16	0	0	58.69	59.75	2	113998
7782	335.152	1	34.72	56.07	0	0	55.6	56.47	2	4.04085e+06
7783	335.183	1	20.13	58.1	0	0	56.81	58.49	3	719422
7784	335.183	1	60.14	58.98	0	0	58.04	59.34	2	1.08051e+06
7785	335.185	1	49.69	57.28	0	0	56.91	58.34	2	788982
7786	335.185	1	29.09	59.45	0	0	59.16	60.13	2	500351
7790	335.197	1	6.26	56.54	0	0	55.9	57.13	2	3.62308e+06
7791	335.219	1	9.78	58.86	0	0	57.08	59.19	2	233511
7795	335.233	1	52.11	56.54	0	0	55.9	57.48	2	16427632
7796	335.233	1	17.19	58.17	0	0	57.94	58.59	2	89335.5
7797	335.258	1	5.37	59.43	0	0	59.15	59.75	2	35805.1
7799	335.269	1	56.38	56.54	0	0	56.17	56.77	2	14104695
7800	335.017	7	8.68	64.49	0	0	63.87	64.75	3	67669
7802	335.091	1	16.43	64.82	0	0	64.4	65.63	3	336172
7803	335.091	1	738.35	60.32	0	0	59.44	61.33	3	4.0041e+06
7805	335.1	1	22.98	64.78	0	0	64.59	65.09	2	60841.7
7806	335.11	9	18.41	63.92	0	0	62.92	64.35	3	270538
7807	335.11	1	23.61	60.84	0	0	60.6	61.58	2	285770
7810	335.125	1	11.1	63.5	0	0	63.07	63.77	2	71426.2
7811	335.125	1	8.16	64.17	0	0	63.71	64.4	2	92418.4
7813	335.144	1	27.81	63.09	0	0	62.79	63.29	2	108845
7814	335.147	1	61.31	62.63	0	0	62.4	62.87	2	502037
7815	335.147	1	45.1	64.02	0	0	63.72	64.8	2	753146
7817	335.147	1	69.46	63.24	0	0	62.84	63.45	2	615862
7819	335.147	1	85.99	61.07	0	0	60.86	61.3	2	643799
7821	335.153	1	32.32	64.13	0	0	63.82	64.56	2	291438
7822	335.156	1	11.82	63.92	0	0	63.09	64.17	2	130213
7825	335.165	1	20.06	62.17	0	0	61.49	62.41	2	364508
7826	335.165	1	16.63	64.4	0	0	64.17	69.9	2	715546
[truncated: 11,033 more rows]

## Sheet: search results
Search Criteria	value
error (ppm) (+/- this value)	1.5
RT difference (min) (+/- this value)	0.5		N15 filter formula	TEXTJOIN(", ",FALSE,FILTER('index to search'!$A$2:$A$13033,('index to search'!$B$2:$B$13033>N18)*('index to search'!$B$2:$B$13033<O18)*((ABS(('index to search'!$E$2:$E$13033)-D18))<$B$3)*('index to search'!$C$2:$C$13033=C18),"no results found"))
mass shift for N15-GMP ([MH]+ ion)	4.98517		C13 Filter formula	TEXTJOIN(", ",FALSE,FILTER('index to search'!$A$2:$A$13033,('index to search'!$B$2:$B$13033>Q18)*('index to search'!$B$2:$B$13033<R18)*((ABS(('index to search'!$E$2:$E$13033)-D18))<$B$3)*('index to search'!$C$2:$C$13033=C18),"no results found"))
mass shift for C13-GMP ([MH]+ ion)	10.0336
Number of consensus features found for N15 or C13 filter that satisfy search criterion
count N15	18
count C13	30
				N15 and C13 filter description: Search filters that look for a consensus feature in the "index to search" sheet (identical data) that is mass-shifted due to incorporation of N15-GMP or C13-GMP instead of GMP. Fill down to end in order to search. Consensus (column A) feature indentifier only is returned if match if found.								N15 value, lower error and upper error description: Mass value of a corresponding consensus feature that is mass-shifted due to incorporation of N15-GMP instead of GMP given the mass and charge for the feature as displayed in columns B and C. The corresponding mass value would be between upper and lower error values assuming a measurement error shown in cell B2.			C13 value, lower error and upper error description: Mass value of a corresponding consensus feature that is mass-shifted due to incorporation of C13-GMP instead of GMP given the mass and charge for the feature as displayed in columns B and C. The corresponding mass value would be between upper and lower error values assuming a measurement error shown in cell B2.
Consensus Features	Avg. m/z [Da]	Charge	Avg. Apex RT [min]	N15 Filter	C13 Filter	# PSMs	# Peptide Groups	Left RT [min]	Right RT [min]	# Isotopes	Abundance	N15 value	N15 lower error	N15 upper error	C13 value	C13 lower error	C13 upper error
7	197.154	1	58.92	no results found	no results found	0	0	58.69	59.44	2	45643.4	202.139	202.138	202.139	207.187	207.187	207.187
22	199.217	1	25.26	no results found	no results found	0	0	24.98	25.61	2	10362849	204.202	204.202	204.202	209.25	209.25	209.251
33	199.18	1	62.13	no results found	no results found	0	0	61.77	62.36	2	58484.6	204.166	204.165	204.166	209.214	209.214	209.214
38	200.139	1	30.07	no results found	no results found	0	0	29.81	30.55	2	64756744	205.125	205.124	205.125	210.173	210.173	210.173
43	201.123	1	32.49	no results found	no results found	0	0	32.24	32.91	2	13492366	206.109	206.108	206.109	211.157	211.157	211.157
64	203.103	1	27.22	no results found	no results found	0	0	26.95	27.65	2	15643237	208.088	208.087	208.088	213.136	213.136	213.136
66	203.103	1	32.04	no results found	no results found	0	0	31.78	32.8	2	82043800	208.088	208.087	208.088	213.136	213.136	213.137
84	205.097	1	50.36	no results found	no results found	0	0	50.07	50.7	2	19168730	210.082	210.082	210.083	215.131	215.13	215.131
103	207.113	1	34.4	no results found	no results found	0	0	34.16	34.67	2	30318390	212.098	212.098	212.098	217.146	217.146	217.147
110	207.123	1	61.51	no results found	no results found	0	0	61.3	61.88	2	112119	212.108	212.108	212.108	217.156	217.156	217.157
114	207.136	1	62.2	no results found	no results found	0	0	62	62.41	2	46265.6	212.121	212.12	212.121	217.169	217.169	217.169
163	210.025	1	36.28	no results found	no results found	0	0	35.36	37.22	2	875612864	215.01	215.01	215.011	220.059	220.059	220.059
168	210.025	1	42.87	no results found	no results found	0	0	42.54	43.36	2	25808078	215.01	215.01	215.011	220.059	220.059	220.059
172	210.025	1	49.7	no results found	no results found	0	0	49.29	49.95	2	2.57837e+06	215.011	215.01	215.011	220.059	220.059	220.059
182	210.025	1	57.98	no results found	no results found	0	0	57.64	58.29	2	742429	215.01	215.01	215.011	220.059	220.059	220.059
184	210.025	1	58.44	no results found	no results found	0	0	58.24	58.74	2	551382	215.01	215.01	215.011	220.059	220.059	220.059
188	210.025	1	61.17	no results found	no results found	0	0	60.88	61.88	2	1.26785e+06	215.01	215.01	215.011	220.059	220.059	220.059
193	211.025	1	36.31	no results found	no results found	0	0	35.96	36.59	2	11651754	216.01	216.01	216.01	221.058	221.058	221.059
211	211.133	1	61.28	no results found	no results found	0	0	61.06	61.49	2	54602.7	216.118	216.118	216.118	221.166	221.166	221.167
214	211.096	1	66.24	no results found	no results found	0	0	65.32	67.76	2	433891	216.082	216.081	216.082	221.13	221.13	221.13
222	212.021	1	36.3	no results found	no results found	0	0	35.96	37.32	2	70815704	217.006	217.006	217.007	222.055	222.054	222.055
247	213.16	1	39.29	no results found	no results found	0	0	39.03	40.15	2	194442864	218.145	218.145	218.145	223.193	223.193	223.194
255	213.112	1	59.26	no results found	no results found	0	0	58.49	59.97	2	1.60177e+06	218.097	218.097	218.098	223.146	223.145	223.146
257	213.149	1	58.75	no results found	no results found	0	0	58.34	59.49	2	604627	218.134	218.133	218.134	223.182	223.182	223.182
262	213.149	1	60.55	no results found	no results found	0	0	60.18	60.93	2	176355	218.134	218.133	218.134	223.182	223.182	223.182
276	215.145	2	32.55	no results found	no results found	0	0	32.34	32.9	2	7.88037e+06	217.637	217.637	217.637	220.161	220.161	220.162
280	215.118	1	57.13	no results found	no results found	0	0	56.47	57.84	2	883500	220.103	220.103	220.103	225.151	225.151	225.152
282	215.128	1	56.82	no results found	no results found	0	0	56.56	57.23	2	188344	220.113	220.113	220.113	225.161	225.161	225.162
288	215.164	1	61.49	no results found	no results found	0	0	61.24	61.71	2	203796	220.149	220.149	220.15	225.198	225.197	225.198
307	218.139	1	57.33	no results found	no results found	0	0	56.71	57.75	2	649826	223.124	223.124	223.124	228.172	228.172	228.173
316	219.134	1	37.05	no results found	no results found	0	0	36.81	37.47	2	22281604	224.119	224.119	224.119	229.168	229.167	229.168
357	222.17	1	62.7	no results found	no results found	0	0	62.2	62.86	2	32644	227.155	227.155	227.155	232.204	232.203	232.204
366	223.094	1	57.33	no results found	no results found	0	0	56.56	57.94	2	1.26312e+06	228.079	228.079	228.08	233.128	233.127	233.128
373	223.064	1	61.09	no results found	no results found	0	0	60.51	61.53	2	280249	228.049	228.048	228.049	233.097	233.097	233.098
376	223.064	1	62.04	no results found	no results found	0	0	61.53	62.46	2	364854	228.049	228.048	228.049	233.097	233.097	233.098
377	223.096	1	62.43	no results found	no results found	0	0	61.92	62.76	2	175053	228.082	228.081	228.082	233.13	233.13	233.13
383	223.133	1	60.04	no results found	no results found	0	0	59.63	60.84	2	203346	228.118	228.118	228.118	233.166	233.166	233.167
384	223.064	1	66.67	no results found	no results found	0	0	66.35	68.11	2	191238	228.049	228.048	228.049	233.097	233.097	233.098
414	225.112	1	62.26	no results found	no results found	0	0	61.88	62.59	2	243074	230.097	230.097	230.098	235.146	235.145	235.146
433	226.616	2	33.72	no results found	no results found	0	0	33.55	34.01	2	16661890	229.109	229.108	229.109	231.633	231.633	231.633
443	227.175	1	48.64	no results found	no results found	0	0	48.3	48.92	2	48980992	232.161	232.16	232.161	237.209	237.209	237.209
450	227.128	1	58.07	no results found	no results found	0	0	56.74	58.94	2	1.38496e+06	232.113	232.113	232.113	237.161	237.161	237.162
453	227.125	1	62.66	no results found	no results found	0	0	62.43	63.25	2	389772	232.111	232.11	232.111	237.159	237.159	237.159
454	227.128	1	61.76	no results found	no results found	0	0	61.24	62.21	2	154506	232.113	232.113	232.113	237.161	237.161	237.162
470	228.134	1	30.07	no results found	no results found	0	0	29.78	30.6	2	213342144	233.119	233.119	233.12	238.168	238.167	238.168
482	228.196	1	61.57	no results found	no results found	0	0	60.86	62	2	948026	233.181	233.181	233.181	238.229	238.229	238.23
489	229.142	2	32.55	no results found	no results found	0	0	32.29	32.9	2	60541568	231.635	231.634	231.635	234.159	234.158	234.159
490	229.155	1	34.17	no results found	no results found	0	0	33.96	34.47	2	53232944	234.14	234.139	234.14	239.188	239.188	239.189
495	229.118	1	41.16	no results found	no results found	0	0	40.94	41.56	2	22169874	234.103	234.103	234.104	239.152	239.152	239.152
496	229.155	1	43.91	no results found	no results found	0	0	43.54	44.72	2	21416154	234.14	234.139	234.14	239.188	239.188	239.189
502	229.155	1	51.04	no results found	no results found	0	0	50.65	51.43	2	131692736	234.14	234.139	234.14	239.188	239.188	239.189
503	229.155	1	51.84	no results found	no results found	0	0	51.43	52.3	2	76559232	234.14	234.14	234.14	239.188	239.188	239.189
508	229.143	1	57.2	no results found	no results found	0	0	56.86	57.48	2	427766	234.129	234.128	234.129	239.177	239.177	239.177
509	229.143	1	57.78	no results found	no results found	0	0	57.38	58.49	2	1.3652e+06	234.129	234.128	234.129	239.177	239.177	239.177
511	229.155	1	56.53	no results found	no results found	0	0	55.9	57.53	2	7906256	234.14	234.139	234.14	239.188	239.188	239.189
512	229.155	1	55.57	no results found	no results found	0	0	55.33	55.97	2	8258139	234.14	234.139	234.14	239.188	239.188	239.189
529	230.175	1	60.55	no results found	no results found	0	0	60.27	60.82	2	283513	235.16	235.16	235.161	240.209	240.208	240.209
534	231.17	1	41.05	no results found	no results found	0	0	40.79	41.46	2	51397788	236.155	236.155	236.156	241.204	241.204	241.204
555	232.129	1	33.66	no results found	no results found	0	0	33.35	33.91	2	12110505	237.114	237.114	237.115	242.163	242.162	242.163
557	232.154	1	56.86	no results found	no results found	0	0	56.71	57.53	2	154293	237.139	237.139	237.14	242.188	242.187	242.188
562	232.191	1	61.48	no results found	no results found	0	0	61.29	61.7	2	154933	237.176	237.176	237.176	242.224	242.224	242.225
567	233.095	1	38.36	no results found	no results found	0	0	38.09	38.7	2	122736160	238.081	238.08	238.081	243.129	243.129	243.129
571	233.115	1	59.78	no results found	no results found	0	0	59.49	60.56	2	280511	238.1	238.1	238.1	243.148	243.148	243.149
576	233.19	1	59.17	no results found	no results found	0	0	58.94	59.44	2	285732	238.175	238.175	238.176	243.224	243.223	243.224
580	233.19	1	64.15	no results found	no results found	0	0	63.91	64.39	2	170094	238.175	238.175	238.175	243.224	243.223	243.224
592	235.108	1	34.4	no results found	no results found	0	0	34.11	34.77	2	30726954	240.093	240.093	240.093	245.141	245.141	245.142
599	235.094	1	59.26	no results found	no results found	0	0	58.92	60.03	2	1.36982e+06	240.079	240.079	240.08	245.128	245.127	245.128
609	235.13	1	62.12	no results found	no results found	0	0	61.83	62.4	2	152932	240.116	240.115	240.116	245.164	245.164	245.164
611	235.131	1	60.56	no results found	no results found	0	0	59.97	61.08	2	1.43146e+06	240.116	240.115	240.116	245.164	245.164	245.164
633	237.11	1	59.36	no results found	no results found	0	0	59.16	59.63	2	300221	242.095	242.095	242.095	247.143	247.143	247.144
634	237.11	1	57.96	no results found	no results found	0	0	57.48	58.39	2	444424	242.095	242.095	242.095	247.143	247.143	247.144
638	237.146	1	59.42	no results found	no results found	0	0	58.49	59.63	2	211746	242.131	242.131	242.132	247.18	247.179	247.18
651	237.146	1	60.91	no results found	no results found	0	0	60.36	61.24	2	316417	242.131	242.131	242.132	247.18	247.179	247.18
652	237.146	1	62	no results found	no results found	0	0	61.77	62.17	2	55279.1	242.131	242.131	242.132	247.18	247.179	247.18
653	237.146	1	61.48	no results found	no results found	0	0	61.24	61.83	2	1.2121e+06	242.131	242.131	242.132	247.18	247.179	247.18
684	239.125	1	58.2	no results found	no results found	0	0	57.7	59	2	1.3564e+06	244.111	244.11	244.111	249.159	249.159	249.159
690	239.125	1	61.3	no results found	no results found	0	0	60.46	61.78	2	124504	244.111	244.11	244.111	249.159	249.159	249.159
691	239.128	1	61.61	no results found	no results found	0	0	60.88	61.95	2	252566	244.113	244.113	244.113	249.161	249.161	249.162
692	239.128	1	64.13	no results found	no results found	0	0	63.9	64.49	2	1.09193e+06	244.113	244.113	244.113	249.161	249.161	249.162
723	241.627	2	25.9	no results found	no results found	0	0	25.66	26.31	2	39371144	244.12	244.119	244.12	246.644	246.644	246.644
736	241.029	1	64.48	no results found	no results found	0	0	64.17	64.84	2	136109	246.015	246.014	246.015	251.063	251.063	251.063
742	241.141	1	61.23	no results found	no results found	0	0	60.88	61.52	2	375284	246.126	246.126	246.127	251.175	251.174	251.175
743	241.143	1	61.02	no results found	no results found	0	0	60.69	61.24	2	69745	246.129	246.128	246.129	251.177	251.177	251.177
760	242.123	2	33.03	no results found	no results found	0	0	32.34	33.55	2	33981636	244.615	244.615	244.616	247.14	247.139	247.14
766	242.115	1	61.94	no results found	no results found	0	0	61.73	62.21	2	59231.7	247.1	247.1	247.101	252.149	252.148	252.149
782	243.123	1	57.53	no results found	no results found	0	0	56.81	58.49	2	1.08959e+06	248.108	248.107	248.108	253.156	253.156	253.157
788	243.159	1	59.94	no results found	no results found	0	0	59.29	60.6	2	137198	248.144	248.144	248.145	253.193	253.192	253.193
793	243.151	2	65.13	no results found	no results found	0	0	64.77	66.19	2	163951	245.644	245.644	245.644	248.168	248.168	248.169
805	244.181	1	41.3	no results found	no results found	0	0	41.05	41.82	2	2.91169e+06	249.166	249.166	249.166	254.214	254.214	254.215
811	244.154	1	61.76	no results found	no results found	0	0	61.49	62.13	2	14864.7	249.139	249.139	249.14	254.188	254.187	254.188
815	245.132	1	36.51	no results found	no results found	0	0	36.24	37.12	2	104938392	250.117	250.117	250.117	255.165	255.165	255.166
818	245.186	1	40.69	no results found	no results found	0	0	40.44	41.15	2	98855840	250.171	250.171	250.172	255.22	255.219	255.22
821	245.186	1	46.71	no results found	no results found	0	0	46.17	47.45	2	53153408	250.171	250.171	250.172	255.22	255.219	255.22
822	245.186	1	45.15	no results found	no results found	0	0	44.72	45.92	2	445143136	250.171	250.171	250.172	255.22	255.219	255.22
829	245.078	1	62.44	no results found	no results found	0	0	62	62.76	2	275399	250.064	250.063	250.064	255.112	255.112	255.112
842	246.17	1	57.73	no results found	no results found	0	0	57.48	58.44	2	677536	251.155	251.155	251.156	256.204	256.203	256.204
844	246.17	1	62.15	no results found	no results found	0	0	61.95	62.43	2	25708.8	251.155	251.155	251.156	256.204	256.203	256.204
857	247.178	1	60.91	no results found	no results found	0	0	60.62	61.14	2	108320	252.163	252.163	252.164	257.212	257.211	257.212
863	248.186	1	58.24	no results found	no results found	0	0	57.89	58.81	2	3.72547e+06	253.171	253.17	253.171	258.219	258.219	258.22
873	249.11	1	57.57	no results found	no results found	0	0	57.03	57.75	2	513744	254.095	254.095	254.095	259.143	259.143	259.144
875	249.11	1	59.83	no results found	no results found	0	0	59.39	60.18	2	296119	254.095	254.095	254.095	259.143	259.143	259.144
876	249.11	1	58.07	no results found	no results found	0	0	57.7	59	2	2.06135e+06	254.095	254.095	254.095	259.143	259.143	259.144
882	249.11	1	62.9	no results found	no results found	0	0	62.43	63.12	2	91630.1	254.095	254.095	254.095	259.143	259.143	259.144
885	249.11	1	61.76	no results found	no results found	0	0	61.51	62.2	2	89308.7	254.095	254.095	254.095	259.143	259.143	259.144
906	250.632	2	25.89	no results found	no results found	0	0	25.56	26.42	2	170980960	253.125	253.125	253.125	255.649	255.649	255.65
908	250.178	1	61.51	no results found	no results found	0	0	60.84	62.18	2	1.64896e+06	255.163	255.163	255.163	260.211	260.211	260.212
922	251.089	1	57.69	no results found	no results found	0	0	57.23	57.99	2	418671	256.074	256.074	256.075	261.123	261.122	261.123
923	251.089	1	58.34	no results found	no results found	0	0	57.99	58.91	2	1831153	256.074	256.074	256.075	261.123	261.122	261.123
925	251.125	1	57.2	no results found	no results found	0	0	56.86	57.58	2	1264649	256.111	256.11	256.111	261.159	261.159	261.159
927	251.125	1	59.44	no results found	no results found	0	0	58.94	59.93	2	636260	256.111	256.11	256.111	261.159	261.159	261.159
929	251.125	1	57.77	no results found	no results found	0	0	57.48	58.69	2	4309855	256.111	256.11	256.111	261.159	261.159	261.159
936	251.125	1	62.14	no results found	no results found	0	0	61.95	62.39	2	153134	256.111	256.11	256.111	261.159	261.159	261.159
938	251.125	1	61.15	no results found	no results found	0	0	60.84	61.73	2	142018	256.111	256.11	256.111	261.159	261.159	261.159
940	251.125	1	60.29	no results found	no results found	0	0	59.93	60.84	2	247987	256.111	256.11	256.111	261.159	261.159	261.159
944	251.128	1	61.52	no results found	no results found	0	0	60.6	61.77	2	301231	256.113	256.113	256.113	261.161	261.161	261.162
949	251.162	1	63.09	no results found	no results found	0	0	62.84	63.53	2	202754	256.147	256.147	256.147	261.195	261.195	261.196
956	251	1	66.66	no results found	no results found	0	0	65.85	67.91	2	1.75722e+06	255.985	255.985	255.986	261.034	261.033	261.034
970	252.036	1	26.2	no results found	no results found	0	0	25.92	26.61	2	23786558	257.021	257.021	257.021	262.069	262.069	262.07
971	252.062	1	59.74	no results found	no results found	0	0	59.44	60.13	2	1.03928e+06	257.047	257.046	257.047	262.095	262.095	262.095
978	253.118	1	34.99	no results found	no results found	0	0	34.77	35.46	2	88003496	258.103	258.103	258.104	263.152	263.151	263.152
979	253.13	1	33.01	no results found	no results found	0	0	32.44	33.55	2	85633704	258.115	258.114	258.115	263.163	263.163	263.163
985	253.118	1	54.55	no results found	no results found	0	0	53.79	55.17	2	23925132	258.103	258.103	258.104	263.152	263.151	263.152
986	253.118	1	51.55	no results found	no results found	0	0	51.27	52.15	2	6911802	258.103	258.103	258.104	263.152	263.151	263.152
988	253.105	1	57.64	no results found	no results found	0	0	57.08	58.55	2	974662	258.09	258.089	258.09	263.138	263.138	263.139
989	253.105	1	56.56	no results found	no results found	0	0	56.17	57.08	2	924297	258.09	258.089	258.09	263.138	263.138	263.139
990	253.105	1	59.54	no results found	no results found	0	0	59.05	60.51	2	158351	258.09	258.089	258.09	263.138	263.138	263.139
995	253.141	1	59.92	no results found	no results found	0	0	59.49	60.84	2	299972	258.126	258.126	258.127	263.175	263.174	263.175
996	253.141	1	58.07	no results found	no results found	0	0	57.43	58.29	2	461208	258.126	258.126	258.127	263.175	263.174	263.175
999	253.143	1	58.97	no results found	no results found	0	0	58.29	59.55	3	390045	258.129	258.128	258.129	263.177	263.177	263.177
1001	253.105	1	60.86	no results found	no results found	0	0	60.51	61.09	2	254571	258.09	258.089	258.09	263.138	263.138	263.139
1002	253.105	1	61.51	no results found	no results found	0	0	61.09	61.83	2	653502	258.09	258.089	258.09	263.138	263.138	263.139
1004	253.143	1	62.64	no results found	no results found	0	0	62.4	62.86	2	65488.5	258.129	258.128	258.129	263.177	263.177	263.177
1007	253.143	1	61.73	no results found	no results found	0	0	61.19	61.95	2	165221	258.129	258.128	258.129	263.177	263.177	263.177
1014	252.997	1	66.71	no results found	no results found	0	0	65.79	67.71	2	1.10504e+06	257.982	257.982	257.983	263.031	263.03	263.031
1038	255.123	1	57.3	no results found	no results found	0	0	57.03	58.29	2	590997	260.108	260.107	260.108	265.156	265.156	265.157
1045	255.123	1	63.45	no results found	no results found	0	0	63.23	63.67	2	244010	260.108	260.107	260.108	265.156	265.156	265.157
1047	255.157	1	64.78	no results found	no results found	0	0	64.57	65.09	2	238193	260.142	260.141	260.142	265.19	265.19	265.191
1049	255.159	1	62.11	no results found	no results found	0	0	61.74	62.18	2	181476	260.144	260.144	260.145	265.193	265.192	265.193
1050	255.159	1	62.36	no results found	no results found	0	0	62.18	62.66	2	236239	260.144	260.144	260.145	265.193	265.192	265.193
1051	255.159	1	60.02	no results found	no results found	0	0	59.7	61.03	2	274948	260.144	260.144	260.145	265.193	265.192	265.193
1052	255.159	1	61.52	no results found	no results found	0	0	61.03	61.74	2	178376	260.144	260.144	260.145	265.193	265.192	265.193
1054	255.159	1	63.1	no results found	no results found	0	0	62.66	63.65	2	2.02665e+06	260.144	260.144	260.145	265.193	265.192	265.193
1072	256.154	1	61.63	no results found	no results found	0	0	60.88	61.83	2	108031	261.139	261.139	261.14	266.188	266.187	266.188
1091	257.057	1	59.92	no results found	no results found	0	0	59.7	60.27	2	556462	262.043	262.042	262.043	267.091	267.091	267.091
1095	257.138	1	57.53	no results found	no results found	0	0	56.74	58.74	2	836125	262.124	262.123	262.124	267.172	267.172	267.172
1096	257.138	1	59.86	no results found	no results found	0	0	59.55	60.18	2	80112.8	262.124	262.123	262.124	267.172	267.172	267.172
1120	258.145	1	28.14	no results found	no results found	0	0	27.95	28.58	2	28659048	263.13	263.13	263.13	268.178	268.178	268.179
1163	260.149	1	59.73	no results found	no results found	0	0	59.39	60.31	2	95564	265.134	265.134	265.135	270.183	270.182	270.183
1190	261.11	1	60.65	no results found	no results found	0	0	59.93	60.88	2	287455	266.095	266.095	266.095	271.143	271.143	271.144
1191	261.11	1	61.61	no results found	no results found	0	0	60.88	62.13	2	3392743	266.095	266.095	266.095	271.143	271.143	271.144
1197	262.165	1	57.86	no results found	no results found	0	0	56.73	58.19	2	577850	267.15	267.15	267.15	272.198	272.198	272.199
1216	263.139	1	44.78	no results found	no results found	0	0	44.33	45.16	2	14031424	268.124	268.124	268.125	273.173	273.172	273.173
1218	263.139	1	47.58	no results found	no results found	0	0	47.13	48.04	2	84717912	268.124	268.124	268.125	273.173	273.172	273.173
1219	263.103	1	54.65	no results found	no results found	0	0	54.41	55.17	2	109459392	268.088	268.087	268.088	273.136	273.136	273.137
1234	263.125	1	59.63	no results found	no results found	0	0	59.19	60.69	2	592757	268.111	268.11	268.111	273.159	273.159	273.159
1238	263.056	1	62.58	no results found	no results found	0	0	62.36	62.82	2	106116	268.041	268.041	268.042	273.09	273.089	273.09
1240	263.091	1	62.87	no results found	no results found	0	0	62.75	63.12	2	112561	268.077	268.076	268.077	273.125	273.125	273.125
1290	265.105	1	56.69	no results found	no results found	0	0	56.22	57	2	860156	270.09	270.089	270.09	275.138	275.138	275.139
1291	265.105	1	57.3	no results found	no results found	0	0	56.95	58.59	2	1.50394e+06	270.09	270.089	270.09	275.138	275.138	275.139
1292	265.105	1	58.93	no results found	no results found	0	0	58.59	59.34	2	253662	270.09	270.089	270.09	275.138	275.138	275.139
1293	265.105	1	59.69	no results found	no results found	0	0	59.29	61.24	2	440360	270.09	270.089	270.09	275.138	275.138	275.139
1295	265.107	1	59.59	no results found	no results found	0	0	58.97	59.89	2	252632	270.092	270.092	270.093	275.141	275.14	275.141
1296	265.107	1	58.56	no results found	no results found	0	0	58.24	58.92	2	528625	270.092	270.092	270.093	275.141	275.14	275.141
1299	265.141	1	59.16	no results found	no results found	0	0	58.92	59.49	2	126192	270.126	270.126	270.127	275.175	275.174	275.175
1300	265.164	1	56.53	no results found	no results found	0	0	55.95	57.28	2	1.61578e+06	270.15	270.149	270.15	275.198	275.198	275.198
1303	265.107	1	62.87	no results found	no results found	0	0	62.63	63.17	2	117323	270.092	270.092	270.093	275.141	275.14	275.141
1305	265.141	1	60.73	no results found	no results found	0	0	60.56	61.09	2	140032	270.126	270.126	270.127	275.175	275.174	275.175
1308	265.141	1	60.06	no results found	no results found	0	0	59.49	60.6	2	378809	270.126	270.126	270.127	275.175	275.174	275.175
1312	265.143	1	60.65	no results found	no results found	0	0	59.97	61.19	2	161520	270.129	270.128	270.129	275.177	275.177	275.177
1315	265.177	1	61.47	no results found	no results found	0	0	60.6	61.94	2	194294	270.163	270.162	270.163	275.211	275.211	275.211
1316	265.18	1	64.09	no results found	no results found	0	0	63.53	64.81	2	356200	270.165	270.165	270.165	275.213	275.213	275.214
1336	266.16	1	57.12	no results found	no results found	0	0	56.61	57.28	2	261488	271.145	271.145	271.145	276.193	276.193	276.194
1339	266.144	1	63.1	no results found	no results found	0	0	62.86	63.27	2	36349.8	271.129	271.129	271.129	276.177	276.177	276.178
1363	267.12	1	58.67	no results found	no results found	0	0	58.19	59.15	2	761151	272.105	272.105	272.106	277.154	277.153	277.154
1365	267.12	1	59.23	no results found	no results found	0	0	58.97	60.03	2	186583	272.106	272.105	272.106	277.154	277.154	277.154
1366	267.12	1	57.85	no results found	no results found	0	0	57.63	58.39	2	918614	272.106	272.105	272.106	277.154	277.154	277.154
1374	267.159	1	58.24	no results found	no results found	0	0	57.53	58.55	2	405429	272.144	272.144	272.145	277.193	277.192	277.193
1378	267.123	1	61.38	no results found	no results found	0	0	60.88	61.77	2	123775	272.108	272.107	272.108	277.156	277.156	277.157
1380	267.123	1	62.87	no results found	no results found	0	0	62.63	63.71	2	482961	272.108	272.107	272.108	277.156	277.156	277.157
1393	267.159	1	66.26	no results found	no results found	0	0	65.95	67.4	2	128064	272.144	272.144	272.145	277.193	277.192	277.193
1406	269.062	1	26.2	no results found	no results found	0	0	25.92	26.9	2	338425408	274.048	274.047	274.048	279.096	279.096	279.096
1414	269.138	1	57.64	no results found	no results found	0	0	57.08	58.39	2	795110	274.124	274.123	274.124	279.172	279.172	279.172
1418	269.138	1	59.61	no results found	no results found	0	0	59.05	60.31	2	194250	274.124	274.123	274.124	279.172	279.172	279.172
1420	269.175	1	59.17	no results found	no results found	0	0	58.81	59.49	2	89364.6	274.16	274.159	274.16	279.208	279.208	279.209
1425	269.136	1	60.87	no results found	no results found	0	0	60.65	61.14	2	113905	274.121	274.121	274.122	279.17	279.169	279.17
1430	269.138	1	61.74	no results found	no results found	0	0	61.58	62	2	69282.3	274.124	274.123	274.124	279.172	279.172	279.172
1432	269.138	1	61.3	no results found	no results found	0	0	60.82	61.65	2	167192	274.124	274.123	274.124	279.172	279.172	279.172
1449	270.062	1	26.21	no results found	no results found	0	0	25.92	26.42	2	4.90775e+06	275.047	275.047	275.047	280.095	280.095	280.096
1461	271.058	1	26.2	no results found	no results found	0	0	25.92	26.42	2	29331482	276.043	276.043	276.044	281.092	281.091	281.092
1469	271.154	1	59.26	no results found	no results found	0	0	59.05	60.07	2	211590	276.139	276.139	276.14	281.188	281.187	281.188
1470	271.154	1	58.9	no results found	no results found	0	0	58.69	59.1	2	163861	276.139	276.139	276.14	281.188	281.187	281.188
1473	271.154	1	56.88	no results found	no results found	0	0	56.53	57.58	2	347839	276.139	276.139	276.14	281.188	281.187	281.188
1479	271.154	1	61.28	no results found	no results found	0	0	60.86	61.52	2	98842.4	276.139	276.139	276.14	281.188	281.187	281.188
1480	271.154	1	60.28	no results found	no results found	0	0	59.97	60.86	2	257429	276.139	276.139	276.14	281.188	281.187	281.188
1508	272.186	1	63.1	no results found	no results found	0	0	62.82	63.47	3	1.49986e+06	277.171	277.17	277.171	282.219	282.219	282.22
1522	273.17	1	58.4	no results found	no results found	0	0	58.09	59.1	2	109593	278.155	278.154	278.155	283.203	283.203	283.204
1523	273.17	1	59.94	no results found	no results found	0	0	59.39	60.22	2	82009.2	278.155	278.154	278.155	283.203	283.203	283.204
1528	273.11	1	60.84	no results found	no results found	0	0	60.65	61.19	2	32295.1	278.095	278.095	278.095	283.143	283.143	283.144
1559	274.165	1	57.52	no results found	no results found	0	0	56.81	58.09	2	358632	279.15	279.15	279.151	284.199	284.198	284.199
1560	274.133	2	63.1	no results found	no results found	0	0	62.86	63.27	2	66274	276.625	276.625	276.626	279.149	279.149	279.15
1602	276.217	1	62.59	no results found	no results found	0	0	62.18	62.97	2	72403.4	281.202	281.202	281.203	286.25	286.25	286.251
1620	277.118	1	32.55	no results found	no results found	0	0	32.29	32.9	2	42732752	282.103	282.103	282.104	287.152	287.151	287.152
1624	277.105	1	56.8	no results found	no results found	0	0	56.69	57.48	2	240386	282.09	282.089	282.09	287.138	287.138	287.139
1625	277.141	1	59.05	no results found	no results found	0	0	57.38	59.43	2	418917	282.126	282.126	282.127	287.175	287.174	287.175
1630	277.141	1	64.35	no results found	no results found	0	0	63.53	65.09	2	290918	282.126	282.126	282.127	287.175	287.174	287.175
1633	277.141	1	62.18	no results found	no results found	0	0	61.74	62.71	2	346937	282.126	282.126	282.127	287.175	287.174	287.175
1634	277.141	1	63.1	no results found	no results found	0	0	62.71	63.53	2	1113191	282.126	282.126	282.127	287.175	287.174	287.175
1638	277.18	1	64.13	no results found	no results found	0	0	63.68	65.29	3	2.83703e+06	282.165	282.165	282.165	287.213	287.213	287.214
1676	279.684	2	28.17	no results found	no results found	0	0	27.95	28.53	2	7.32628e+06	282.177	282.176	282.177	284.701	284.7	284.701
1677	279.138	2	33.03	no results found	no results found	0	0	32.39	33.45	2	32975368	281.63	281.63	281.631	284.154	284.154	284.155
1680	279.17	1	43.38	no results found	no results found	0	0	43.04	43.93	2	227899120	284.156	284.155	284.156	289.204	289.204	289.204
1686	279.12	1	59.85	no results found	no results found	0	0	59.63	60.78	2	261346	284.105	284.105	284.106	289.154	289.153	289.154
1688	279.12	1	57.52	no results found	no results found	0	0	57.23	58.29	2	1.19631e+06	284.106	284.105	284.106	289.154	289.153	289.154
1689	279.12	1	58.5	no results found	no results found	0	0	58.14	58.94	2	243694	284.106	284.105	284.106	289.154	289.153	289.154
1692	279.157	1	59.16	no results found	no results found	0	0	58.59	60.22	2	518586	284.142	284.141	284.142	289.19	289.19	289.191
1703	279.157	1	62.85	no results found	no results found	0	0	62.35	63.25	2	192556	284.142	284.141	284.142	289.19	289.19	289.191
1705	279.157	1	61.91	no results found	no results found	0	0	61.53	62.35	2	315381	284.142	284.141	284.142	289.19	289.19	289.191
1732	280.166	2	32.55	no results found	no results found	0	0	32.34	32.9	3	29125104	282.658	282.658	282.659	285.182	285.182	285.183
1751	281.1	1	57.65	no results found	no results found	0	0	56.86	58.04	2	812010	286.085	286.084	286.085	291.133	291.133	291.134
1762	281.138	1	59.76	no results found	no results found	0	0	59.1	60.22	2	490020	286.124	286.123	286.124	291.172	291.172	291.172
1763	281.051	12	62.65	no results found	no results found	0	0	62.37	62.97	3	21869	281.467	281.466	281.467	281.887	281.887	281.888
1765	281.102	1	62.87	no results found	no results found	0	0	62.66	63.23	2	861488	286.087	286.087	286.088	291.136	291.135	291.136
1766	281.136	1	60.05	no results found	no results found	0	0	59.49	60.46	2	284548	286.121	286.121	286.122	291.17	291.169	291.17
1774	281.172	1	62.59	no results found	no results found	0	0	61.53	63.25	2	412347	286.158	286.157	286.158	291.206	291.205	291.206
1779	281.175	1	63.68	no results found	no results found	0	0	63.47	64.19	2	54909.2	286.16	286.159	286.16	291.208	291.208	291.209
1781	281.175	1	62.31	no results found	no results found	0	0	61.24	62.76	2	339115	286.16	286.16	286.16	291.208	291.208	291.209
1801	282.181	1	46.71	no results found	no results found	0	0	46.48	47.04	2	25750224	287.166	287.166	287.167	292.215	292.214	292.215
1802	282.181	1	45.17	no results found	no results found	0	0	44.87	45.51	2	29945512	287.166	287.166	287.167	292.215	292.214	292.215
1819	283.129	1	39.01	no results found	no results found	0	0	38.7	39.8	3	231821168	288.114	288.114	288.114	293.162	293.162	293.163
1820	283.158	2	36.82	no results found	no results found	0	0	36.54	37.18	2	25013534	285.651	285.65	285.651	288.175	288.175	288.176
1824	283.118	1	57.13	no results found	no results found	0	0	56.91	57.79	2	300454	288.103	288.102	288.103	293.151	293.151	293.152
1827	283.118	1	58.67	no results found	no results found	0	0	58.14	58.94	2	1.85025e+06	288.103	288.102	288.103	293.151	293.151	293.152
1829	283.118	1	59.59	no results found	no results found	0	0	59.29	59.85	2	269113	288.103	288.102	288.103	293.151	293.151	293.152
1830	283.154	1	59.21	no results found	no results found	0	0	58.44	59.63	2	285415	288.139	288.139	288.14	293.188	293.187	293.188
1834	283.118	1	61.3	no results found	no results found	0	0	60.98	61.53	2	135840	288.103	288.102	288.103	293.151	293.151	293.152
1835	283.118	1	60.65	no results found	no results found	0	0	60.36	60.98	2	1.00349e+06	288.103	288.102	288.103	293.151	293.151	293.152
1836	283.118	1	61.94	no results found	no results found	0	0	61.52	62.43	2	855771	288.103	288.102	288.103	293.151	293.151	293.152
1842	283.154	1	60.65	no results found	no results found	0	0	60.18	61.24	2	212431	288.139	288.139	288.14	293.188	293.187	293.188
1843	283.154	1	62.09	no results found	no results found	0	0	61.71	62.41	2	46111.8	288.139	288.139	288.14	293.188	293.187	293.188
1878	285.17	1	59.9	no results found	no results found	0	0	59.44	60.46	2	99476.4	290.155	290.154	290.155	295.203	295.203	295.204
1879	285.17	1	57.63	no results found	no results found	0	0	57.33	58.49	2	268816	290.155	290.154	290.155	295.203	295.203	295.204
1883	285.17	1	62.57	no results found	no results found	0	0	62.16	62.92	2	44680.2	290.155	290.154	290.155	295.203	295.203	295.204
1884	285.17	1	61.49	no results found	no results found	0	0	60.84	62.16	2	146911	290.155	290.154	290.155	295.203	295.203	295.204
1885	285.204	1	60.61	no results found	no results found	0	0	60.13	61.14	2	101774	290.189	290.188	290.189	295.237	295.237	295.238
1898	286.176	1	41.05	no results found	no results found	0	0	40.79	41.56	2	56485732	291.161	291.161	291.162	296.21	296.209	296.21
1932	287.149	1	58.05	no results found	no results found	0	0	57.79	58.97	2	493510	292.134	292.134	292.135	297.183	297.182	297.183
1933	287.149	1	57.57	no results found	no results found	0	0	57.23	58.39	2	493750	292.134	292.134	292.135	297.183	297.182	297.183
1937	287.185	1	58.99	no results found	no results found	0	0	58.55	59.43	2	92909	292.171	292.17	292.171	297.219	297.218	297.219
1938	287.185	1	59.66	no results found	no results found	0	0	59.43	60.51	2	338035	292.171	292.17	292.171	297.219	297.218	297.219
1940	287.149	1	62.61	no results found	no results found	0	0	62.36	62.84	2	33502.2	292.134	292.134	292.135	297.182	297.182	297.183
1942	287.149	1	60.87	no results found	no results found	0	0	60.36	61.24	2	240119	292.134	292.134	292.135	297.183	297.182	297.183
1945	287.149	1	61.3	no results found	no results found	0	0	61.03	61.78	2	46645.5	292.134	292.134	292.135	297.183	297.182	297.183
1947	287.149	1	62.1	no results found	no results found	0	0	61.83	62.3	2	41333.6	292.134	292.134	292.135	297.183	297.182	297.183
1949	287.201	1	62.9	no results found	no results found	0	0	62.39	63.12	2	219641	292.186	292.185	292.186	297.234	297.234	297.235
1950	287.201	1	63.37	no results found	no results found	0	0	63.08	63.67	2	115174	292.186	292.185	292.186	297.234	297.234	297.235
1951	287.201	1	61.33	no results found	no results found	0	0	60.65	61.58	2	166938	292.186	292.185	292.186	297.234	297.234	297.235
1952	287.201	1	63.79	no results found	no results found	0	0	63.53	64.24	2	149363	292.186	292.185	292.186	297.234	297.234	297.235
1953	287.201	1	61.99	no results found	no results found	0	0	61.58	62.39	2	197374	292.186	292.185	292.186	297.234	297.234	297.235
1970	288.036	2	26.2	no results found	no results found	0	0	25.92	26.42	2	12432732	290.529	290.528	290.529	293.053	293.052	293.053
1972	288.679	2	32.56	no results found	no results found	0	0	32.34	32.9	2	5942047	291.171	291.171	291.172	293.696	293.695	293.696
1973	288.192	1	42.06	no results found	no results found	0	0	41.77	42.33	2	46205764	293.177	293.177	293.177	298.225	298.225	298.226
1981	288.144	1	61.74	no results found	no results found	0	0	61.51	61.96	2	292960	293.129	293.129	293.13	298.178	298.177	298.178
1983	288.181	1	62.18	no results found	no results found	0	0	61.98	62.61	2	143751	293.166	293.165	293.166	298.214	298.214	298.215
1985	288.217	1	61.09	no results found	no results found	0	0	60.84	61.49	2	151569	293.202	293.202	293.203	298.251	298.25	298.251
2019	289.165	1	59.96	no results found	no results found	0	0	59.55	60.18	2	248803	294.15	294.149	294.15	299.198	299.198	299.199
2021	289.18	1	59.16	no results found	no results found	0	0	58.19	59.85	2	549655	294.165	294.165	294.165	299.213	299.213	299.214
2027	289.165	1	60.36	no results found	no results found	0	0	60.18	60.65	2	197356	294.15	294.149	294.15	299.198	299.198	299.199
2029	289.18	1	60.02	no results found	no results found	0	0	59.7	60.88	2	212032	294.165	294.165	294.165	299.213	299.213	299.214
2031	289.216	1	62.38	no results found	no results found	0	0	61.94	63.07	2	140102	294.201	294.201	294.202	299.25	299.249	299.25
2056	291.044	1	26.19	no results found	no results found	0	0	25.92	26.9	3	13453796	296.03	296.029	296.03	301.078	301.078	301.078
2064	291.196	1	57.7	no results found	no results found	0	0	57.18	58.34	2	558447	296.181	296.18	296.181	301.229	301.229	301.23
2065	291.12	1	61.31	no results found	no results found	0	0	60.78	61.58	2	180512	296.106	296.105	296.106	301.154	301.153	301.154
2066	291.12	1	61.74	no results found	no results found	0	0	61.51	61.95	2	69795.6	296.106	296.105	296.106	301.154	301.154	301.154
2067	291.12	1	60.17	no results found	no results found	0	0	59.75	60.78	2	197812	296.106	296.105	296.106	301.154	301.154	301.154
2069	291.157	1	61.08	no results found	no results found	0	0	60.6	61.33	2	103182	296.142	296.141	296.142	301.19	301.19	301.191
2073	291.159	1	62.17	no results found	no results found	0	0	62.12	62.71	2	75686.8	296.144	296.144	296.145	301.193	301.192	301.193
2074	291.159	1	61.56	no results found	no results found	0	0	61.14	61.75	2	122167	296.144	296.144	296.145	301.193	301.192	301.193
2102	292.698	2	31.28	no results found	no results found	0	0	31.06	31.68	2	28872118	295.19	295.19	295.191	297.714	297.714	297.715
2111	293.021	1	26.21	no results found	no results found	0	0	25.92	26.66	3	5718005	298.006	298.005	298.006	303.054	303.054	303.055
2112	293.116	2	28.02	no results found	no results found	0	0	27.8	28.68	2	91913400	295.608	295.608	295.609	298.132	298.132	298.133
2122	293.136	1	57.78	no results found	no results found	0	0	57.23	58.29	2	685759	298.121	298.121	298.122	303.17	303.169	303.17
2124	293.136	1	59.81	no results found	no results found	0	0	58.29	60.84	2	1.4896e+06	298.121	298.121	298.122	303.17	303.169	303.17
2125	293.175	1	57.69	no results found	no results found	0	0	57.28	58.29	2	322442	298.16	298.16	298.16	303.208	303.208	303.209
2126	293.175	1	59.17	no results found	no results found	0	0	58.29	59.6	2	478668	298.16	298.16	298.16	303.208	303.208	303.209
2127	293.175	1	59.96	no results found	no results found	0	0	59.39	60.36	2	182097	298.16	298.16	298.16	303.208	303.208	303.209
2128	293.196	1	58.76	no results found	no results found	0	0	58.14	59.63	2	2128267	298.181	298.181	298.182	303.229	303.229	303.23
2130	293.211	1	57.08	no results found	no results found	0	0	56.61	57.53	2	126291	298.196	298.196	298.197	303.245	303.244	303.245
2137	293.136	1	61.27	no results found	no results found	0	0	60.84	61.51	2	403938	298.121	298.121	298.122	303.17	303.169	303.17
2138	293.136	1	62.38	no results found	no results found	0	0	61.49	62.83	2	878363	298.121	298.121	298.122	303.17	303.169	303.17
2143	293.172	1	60.06	no results found	no results found	0	0	59.16	60.56	2	265987	298.158	298.157	298.158	303.206	303.206	303.206
2145	293.172	1	61.09	no results found	no results found	0	0	60.56	61.6	2	917722	298.158	298.157	298.158	303.206	303.206	303.206
2147	293.172	1	64.47	no results found	no results found	0	0	64.12	64.82	2	27302.3	298.158	298.157	298.158	303.206	303.206	303.206
2149	293.175	1	61.5	no results found	no results found	0	0	60.31	62.17	2	546573	298.16	298.159	298.16	303.208	303.208	303.209
2150	293.175	1	64.01	no results found	no results found	0	0	63.26	64.63	3	419600	298.16	298.159	298.16	303.208	303.208	303.209
2152	293.211	1	64.84	no results found	no results found	0	0	64.12	65.24	2	107383	298.196	298.196	298.197	303.245	303.244	303.245
2153	293.211	1	61.09	no results found	no results found	0	0	60.84	61.53	2	144024	298.196	298.196	298.197	303.245	303.244	303.245
2154	293.211	1	60.08	no results found	no results found	0	0	59.55	60.36	2	166729	298.196	298.196	298.197	303.245	303.244	303.245
2181	294.183	2	27.22	no results found	no results found	0	0	26.95	27.52	2	26864828	296.676	296.675	296.676	299.2	299.2	299.2
2182	294.145	1	32.55	no results found	no results found	0	0	32.29	33.11	2	42478584	299.13	299.13	299.13	304.178	304.178	304.179
2184	294.134	2	39.27	no results found	no results found	0	0	39.03	39.59	2	30448264	296.627	296.626	296.627	299.151	299.15	299.151
2187	294.206	1	64.13	no results found	no results found	0	0	63.91	64.39	2	804024	299.192	299.191	299.192	304.24	304.24	304.24
2210	295.668	2	29.2	no results found	no results found	0	0	28.92	29.6	2	35287616	298.161	298.161	298.161	300.685	300.685	300.686
2212	295.165	1	33.08	no results found	no results found	0	0	32.85	33.71	2	33415426	300.15	300.15	300.151	305.199	305.198	305.199
2223	295.152	1	58.34	no results found	no results found	0	0	57.64	59.49	2	1.48785e+06	300.137	300.136	300.137	305.185	305.185	305.186
2225	295.154	1	58.71	no results found	no results found	0	0	58.34	60.36	2	726815	300.139	300.139	300.14	305.188	305.187	305.188
2228	295.19	1	58.99	no results found	no results found	0	0	58.14	59.6	2	249074	300.176	300.175	300.176	305.224	305.224	305.224
2239	295.152	1	61.06	no results found	no results found	0	0	60.73	61.73	2	240451	300.137	300.136	300.137	305.185	305.185	305.186
2243	295.152	1	60.39	no results found	no results found	0	0	59.49	60.86	2	1.69491e+06	300.137	300.136	300.137	305.185	305.185	305.186
2245	295.154	1	62.61	no results found	no results found	0	0	62.4	62.84	3	111320	300.139	300.139	300.14	305.188	305.187	305.188
2247	295.154	1	61.3	no results found	no results found	0	0	60.82	61.53	2	94072.8	300.139	300.139	300.14	305.188	305.187	305.188
2249	295.154	1	62	no results found	no results found	0	0	61.49	62.4	2	193219	300.139	300.139	300.14	305.188	305.187	305.188
2251	295.154	1	63.08	no results found	no results found	0	0	62.82	63.49	2	86379.1	300.139	300.139	300.14	305.188	305.187	305.188
2253	295.188	1	63.09	no results found	no results found	0	0	62.84	63.64	2	94106	300.173	300.173	300.174	305.222	305.221	305.222
2257	295.19	1	60.84	no results found	no results found	0	0	59.44	61.27	2	356543	300.176	300.175	300.176	305.224	305.224	305.224
2258	295.19	1	63.92	no results found	no results found	0	0	63.48	64.35	2	379028	300.176	300.175	300.176	305.224	305.224	305.224
2259	295.19	1	64.77	no results found	no results found	0	0	64.24	65.19	2	364330	300.176	300.175	300.176	305.224	305.224	305.224
2261	295.19	1	62.48	no results found	no results found	0	0	61.6	62.71	2	268990	300.176	300.175	300.176	305.224	305.224	305.224
2262	295.19	1	61.5	no results found	no results found	0	0	61.08	61.74	2	135456	300.176	300.175	300.176	305.224	305.224	305.224
2263	295.227	1	60.57	no results found	no results found	0	0	60.36	60.84	2	96493.9	300.212	300.211	300.212	305.26	305.26	305.261
2265	295.227	1	60.13	no results found	no results found	0	0	59.18	60.41	2	171379	300.212	300.212	300.212	305.26	305.26	305.261
2270	295.19	1	65.73	no results found	no results found	0	0	65.19	66.01	2	107402	300.176	300.175	300.176	305.224	305.224	305.224
2293	296.166	2	30.02	no results found	no results found	0	0	29.78	31.06	3	816815616	298.659	298.658	298.659	301.183	301.182	301.183
2294	296.179	2	33.09	no results found	no results found	0	0	32.85	33.5	3	45713628	298.671	298.671	298.672	301.195	301.195	301.196
2297	296.16	2	37.4	no results found	no results found	0	0	37.07	37.73	2	39643892	298.653	298.653	298.654	301.177	301.177	301.178
2301	296.153	2	64.13	no results found	no results found	0	0	63.91	64.39	2	216441	298.646	298.645	298.646	301.17	301.17	301.171
2312	297.022	1	26.2	no results found	no results found	0	0	25.96	26.42	2	4.09706e+06	302.007	302.007	302.008	307.056	307.055	307.056
2314	297.156	2	33.72	no results found	no results found	0	0	33.55	34.01	2	25133678	299.648	299.648	299.649	302.173	302.172	302.173
2316	297.156	2	36.82	no results found	no results found	0	0	36.54	37.37	2	42485520	299.648	299.648	299.649	302.173	302.172	302.173
2317	297.156	2	40.69	no results found	no results found	0	0	40.44	41.35	2	218905696	299.648	299.648	299.649	302.173	302.172	302.173
2326	297.133	1	59.52	no results found	3151	0	0	59.19	60.6	2	404884	302.118	302.118	302.119	307.167	307.166	307.167
2327	297.133	1	56.72	no results found	no results found	0	0	56.37	58.24	2	1.19371e+06	302.118	302.118	302.119	307.167	307.166	307.167
2329	297.167	1	58.13	no results found	no results found	0	0	57.64	58.39	2	81425.6	302.153	302.152	302.153	307.201	307.2	307.201
2330	297.167	1	58.92	no results found	no results found	0	0	58.39	59.16	2	117810	302.153	302.152	302.153	307.201	307.201	307.201
2332	297.17	1	58.76	no results found	no results found	0	0	58.39	59.85	2	2.42285e+06	302.155	302.154	302.155	307.203	307.203	307.204
2337	297.082	1	61.97	no results found	no results found	0	0	61.51	62.35	2	522747	302.068	302.067	302.068	307.116	307.116	307.117
2338	297.097	1	61.53	no results found	no results found	0	0	61.31	61.75	2	60745.7	302.082	302.082	302.083	307.13	307.13	307.131
2339	297.133	1	62.83	no results found	no results found	0	0	62.4	63.09	2	178616	302.118	302.118	302.119	307.167	307.166	307.167
2340	297.133	1	63.49	no results found	no results found	0	0	63.09	64.35	2	156904	302.118	302.118	302.119	307.167	307.166	307.167
2341	297.133	1	60.97	no results found	no results found	0	0	60.6	61.74	2	245706	302.118	302.118	302.119	307.167	307.166	307.167
2342	297.133	1	62.17	no results found	no results found	0	0	61.74	62.4	2	159711	302.118	302.118	302.119	307.167	307.166	307.167
2343	297.133	1	64.77	no results found	no results found	0	0	64.35	65.36	2	86929.9	302.118	302.118	302.119	307.167	307.166	307.167
2344	297.17	1	64.18	no results found	no results found	0	0	63.91	64.49	2	192713	302.155	302.154	302.155	307.203	307.203	307.204
2345	297.17	1	62.63	no results found	no results found	0	0	62.37	62.83	2	148455	302.155	302.154	302.155	307.203	307.203	307.204
2346	297.17	1	63.08	no results found	no results found	0	0	62.82	63.35	2	135888	302.155	302.154	302.155	307.203	307.203	307.204
2347	297.17	1	61.76	no results found	no results found	0	0	61.52	62.08	2	104317	302.155	302.154	302.155	307.203	307.203	307.204
2349	297.17	1	60.99	no results found	no results found	0	0	60.13	61.52	3	207361	302.155	302.154	302.155	307.203	307.203	307.204
2353	297.206	1	63.66	no results found	no results found	0	0	63.35	64.1	2	107110	302.191	302.191	302.192	307.24	307.239	307.24
2370	298.082	1	65.51	no results found	no results found	0	0	65.32	66.54	2	122478	303.067	303.067	303.068	308.116	308.115	308.116
2371	298.082	1	66.69	no results found	no results found	0	0	66.24	67.55	2	44430.5	303.067	303.067	303.068	308.116	308.115	308.116
2387	299.171	1	26.4	no results found	no results found	0	0	26.16	26.8	2	4.2202e+06	304.157	304.156	304.157	309.205	309.205	309.205
2389	299.835	3	26.38	no results found	no results found	0	0	26.16	26.95	3	83183816	301.497	301.496	301.497	303.179	303.179	303.18
2391	299.635	2	30.25	no results found	no results found	0	0	29.97	30.55	2	11867379	302.127	302.127	302.128	304.651	304.651	304.652
2398	299.149	1	58.18	no results found	no results found	0	0	57.75	58.69	2	434498	304.134	304.134	304.135	309.183	309.182	309.183
2399	299.149	1	59.34	no results found	no results found	0	0	58.65	59.6	2	737904	304.134	304.134	304.135	309.183	309.182	309.183
2400	299.149	1	59.78	no results found	3509	0	0	59.6	61.03	2	960699	304.134	304.134	304.135	309.183	309.182	309.183
2401	299.149	1	56.7	no results found	no results found	0	0	56.42	57.75	2	2.70857e+06	304.134	304.134	304.135	309.183	309.182	309.183
2403	299.185	1	58.85	no results found	no results found	0	0	58.19	59.39	2	237454	304.17	304.17	304.171	309.219	309.218	309.219
2404	299.062	1	60.29	no results found	no results found	0	0	59.66	61.53	3	352665	304.047	304.046	304.047	309.095	309.095	309.096
2408	299.149	1	63.91	no results found	no results found	0	0	63.48	64.19	2	206259	304.134	304.134	304.135	309.182	309.182	309.183
2410	299.149	1	61.31	no results found	3581	0	0	61.03	61.73	2	133575	304.134	304.134	304.135	309.183	309.182	309.183
2413	299.162	1	64.13	no results found	no results found	0	0	63.88	64.57	2	1.99607e+06	304.147	304.147	304.147	309.195	309.195	309.196
2415	299.185	1	61.75	no results found	no results found	0	0	61.08	62.12	2	237545	304.17	304.17	304.171	309.219	309.218	309.219
2416	299.185	1	62.35	no results found	no results found	0	0	62.03	62.82	2	181275	304.171	304.17	304.171	309.219	309.218	309.219
2417	299.185	1	60.47	no results found	no results found	0	0	60.18	61.08	2	227662	304.171	304.17	304.171	309.219	309.218	309.219
2439	300.192	1	46.71	no results found	no results found	0	0	46.42	47.05	2	48669404	305.177	305.176	305.177	310.225	310.225	310.226
2440	300.192	1	45.16	no results found	no results found	0	0	44.87	45.72	2	479443776	305.177	305.177	305.177	310.225	310.225	310.226
2441	300.217	1	56.81	no results found	no results found	0	0	56.71	57.43	2	559597	305.202	305.202	305.203	310.251	310.25	310.251
2443	300.061	1	60.71	no results found	no results found	0	0	60.41	61.04	2	28580.5	305.047	305.046	305.047	310.095	310.094	310.095
2445	300.061	1	67.65	no results found	no results found	0	0	67.19	68.01	2	28626.8	305.046	305.046	305.047	310.095	310.094	310.095
2470	301.648	2	32.55	no results found	no results found	0	0	32.29	32.9	2	7.17055e+06	304.14	304.14	304.141	306.664	306.664	306.665
2475	301.128	1	57.88	no results found	no results found	0	0	57.28	58.44	2	191907	306.113	306.113	306.114	311.162	311.161	311.162
2476	301.165	1	58.75	no results found	no results found	0	0	58.44	59.66	2	986503	306.15	306.149	306.15	311.198	311.198	311.199
2477	301.201	1	59.19	no results found	no results found	0	0	58.59	59.6	2	61706.5	306.186	306.186	306.187	311.235	311.234	311.235
2486	301.165	1	60.02	no results found	no results found	0	0	59.66	60.65	2	597674	306.15	306.149	306.15	311.198	311.198	311.199
2488	301.165	1	60.95	no results found	no results found	0	0	60.62	61.09	2	96280.1	306.15	306.149	306.15	311.198	311.198	311.199
2490	301.201	1	60.68	no results found	no results found	0	0	60.27	61.04	2	85430.3	306.186	306.186	306.187	311.235	311.234	311.235
2491	301.201	1	61.49	no results found	no results found	0	0	61.3	61.96	2	41498.3	306.186	306.186	306.187	311.235	311.234	311.235
2502	302.687	2	27.23	no results found	no results found	0	0	26.95	27.65	2	271545280	305.179	305.179	305.18	307.704	307.703	307.704
2503	302.676	2	32.55	no results found	no results found	0	0	32.34	32.9	2	43228180	305.169	305.168	305.169	307.693	307.693	307.694
2521	303.145	1	24.73	no results found	no results found	0	0	24.39	25.03	2	13348262	308.13	308.13	308.131	313.179	313.178	313.179
2523	303.869	1	24.14	no results found	no results found	0	0	23.97	24.42	2	32961.2	308.854	308.854	308.855	313.903	313.902	313.903
2525	303.189	2	27.22	no results found	no results found	0	0	26.95	27.65	3	234661184	305.681	305.681	305.682	308.205	308.205	308.206
2528	303.168	2	32.55	no results found	no results found	0	0	32.03	32.96	4	247380192	305.661	305.66	305.661	308.185	308.185	308.186
2529	303.168	2	34.39	no results found	no results found	0	0	34.16	34.77	2	25398060	305.661	305.66	305.661	308.185	308.185	308.186
2534	303.12	1	59.39	no results found	no results found	0	0	58.94	59.89	2	61617.9	308.106	308.105	308.106	313.154	313.154	313.154
2535	303.12	1	58.12	no results found	no results found	0	0	57.75	58.81	2	328648	308.106	308.105	308.106	313.154	313.154	313.154
2536	303.144	1	57.6	no results found	no results found	0	0	56.86	57.99	2	139618	308.129	308.129	308.13	313.177	313.177	313.178
2538	303.18	1	59.31	no results found	no results found	0	0	58.74	59.6	2	88141.1	308.165	308.165	308.166	313.214	313.213	313.214
2547	303.125	1	62.86	no results found	no results found	0	0	62.36	63.09	2	31381.2	308.11	308.109	308.11	313.158	313.158	313.159
2548	303.144	1	63.06	no results found	no results found	0	0	62.65	63.35	2	67390.1	308.129	308.129	308.13	313.177	313.177	313.178
2549	303.159	1	60.84	no results found	no results found	0	0	60.41	61.09	2	40870	308.144	308.144	308.145	313.193	313.192	313.193
2550	303.18	1	63.16	no results found	no results found	0	0	62.78	63.29	2	24395.1	308.165	308.165	308.166	313.214	313.213	313.214
2553	303.196	1	61.59	no results found	no results found	0	0	61.06	62.03	2	120384	308.181	308.18	308.181	313.229	313.229	313.23
2611	304.667	2	24.49	no results found	no results found	0	0	24.34	24.77	2	2.63302e+06	307.159	307.159	307.16	309.684	309.683	309.684
2620	304.166	2	29.97	no results found	no results found	0	0	29.78	30.5	2	13580133	306.658	306.658	306.659	309.182	309.182	309.183
2626	304.674	2	29.2	no results found	no results found	2	1	28.92	30.08	4	2175905792	307.166	307.166	307.167	309.69	309.69	309.691
2627	304.177	1	32.31	no results found	no results found	0	0	32.09	32.9	2	34936256	309.162	309.162	309.162	314.21	314.21	314.211
2629	304.656	2	30.31	no results found	no results found	0	0	30.08	30.71	2	9203299	307.148	307.148	307.149	309.672	309.672	309.673
2631	304.674	2	31.69	no results found	no results found	0	0	31.42	32.04	2	158052736	307.166	307.166	307.167	309.691	309.69	309.691
2633	304.674	2	35.99	no results found	no results found	0	0	35.71	36.24	3	11542201	307.166	307.166	307.167	309.69	309.69	309.691
2635	304.187	1	42.3	no results found	no results found	0	0	42.07	42.66	2	119234888	309.172	309.171	309.172	314.22	314.22	314.221
2641	304.16	2	50.97	no results found	no results found	0	0	50.65	51.78	2	40347616	306.653	306.652	306.653	309.177	309.176	309.177
2646	304.104	1	57.14	no results found	no results found	0	0	56.79	57.79	2	362535	309.089	309.088	309.089	314.137	314.137	314.138
2650	304.124	1	58.13	no results found	no results found	0	0	57.75	59.24	2	720826	309.109	309.108	309.109	314.157	314.157	314.158
2651	304.139	1	58.75	no results found	no results found	0	0	57.89	59.24	2	634222	309.124	309.124	309.125	314.173	314.172	314.173
2652	304.139	1	56.92	no results found	no results found	0	0	56.53	57.89	2	359191	309.124	309.124	309.125	314.173	314.172	314.173
2653	304.139	1	59.5	no results found	no results found	0	0	59.24	59.97	2	334550	309.124	309.124	309.125	314.173	314.172	314.173
2656	304.176	1	57.86	no results found	no results found	0	0	57.18	58.55	2	2.57682e+06	309.161	309.16	309.161	314.209	314.209	314.21
2658	304.176	1	59.65	no results found	no results found	0	0	58.49	60.56	2	2.56664e+06	309.161	309.16	309.161	314.209	314.209	314.21
2660	304.199	1	58.99	no results found	no results found	0	0	58.39	59.19	2	149178	309.184	309.184	309.184	314.232	314.232	314.233
2661	304.199	1	59.49	no results found	4367	0	0	58.91	60.07	2	244646	309.184	309.184	309.185	314.232	314.232	314.233
2665	304.212	1	59.66	no results found	no results found	0	0	59.43	59.89	2	365228	309.197	309.197	309.198	314.245	314.245	314.246
2666	304.212	1	57	no results found	no results found	0	0	56.79	57.28	2	205986	309.197	309.197	309.198	314.245	314.245	314.246
2668	304.238	1	56.54	no results found	no results found	0	0	55.97	56.81	2	17532960	309.224	309.223	309.224	314.272	314.271	314.272
2669	304.054	1	63.1	no results found	no results found	0	0	62.86	63.29	2	39411.2	309.039	309.038	309.039	314.087	314.087	314.088
2673	304.108	1	63.12	no results found	no results found	0	0	62.87	63.53	2	20181.4	309.093	309.093	309.094	314.142	314.141	314.142
2680	304.139	1	61.12	no results found	no results found	0	0	60.84	61.71	2	47040.2	309.124	309.124	309.125	314.173	314.172	314.173
2681	304.154	1	62.8	no results found	no results found	0	0	62.37	63.09	2	62160.5	309.14	309.139	309.14	314.188	314.187	314.188
2689	304.16	1	63.28	no results found	no results found	0	0	62.87	63.49	2	64657.4	309.145	309.145	309.146	314.194	314.193	314.194
2691	304.176	1	63.44	no results found	no results found	0	0	63.1	63.67	2	58746	309.161	309.16	309.161	314.209	314.209	314.21
2692	304.176	1	62.62	no results found	no results found	0	0	62.39	63.26	3	609307	309.161	309.16	309.161	314.209	314.209	314.21
2693	304.176	1	61.53	no results found	no results found	0	0	61.04	62.39	3	5451617	309.161	309.16	309.161	314.209	314.209	314.21
2694	304.176	1	60.86	no results found	no results found	0	0	60.31	61.06	3	3498479	309.161	309.16	309.161	314.209	314.209	314.21
2696	304.191	1	60.02	no results found	no results found	0	0	59.6	60.84	2	178461	309.176	309.175	309.176	314.224	314.224	314.225
2697	304.191	1	61.97	no results found	no results found	0	0	61.58	62.35	2	61520.6	309.176	309.175	309.176	314.224	314.224	314.225
2699	304.199	1	61.64	no results found	4387	0	0	61.29	61.99	2	128685	309.184	309.184	309.184	314.232	314.232	314.233
2700	304.199	1	63.88	no results found	no results found	0	0	63.47	64.17	2	96700	309.184	309.184	309.184	314.232	314.232	314.233
2702	304.199	1	61.97	no results found	4387	0	0	61.53	62.12	2	39279.9	309.184	309.184	309.185	314.232	314.232	314.233
2703	304.212	1	62.55	no results found	no results found	0	0	62.3	62.84	3	189391	309.197	309.197	309.198	314.245	314.245	314.246
2704	304.212	1	64.65	no results found	no results found	0	0	64.3	64.82	2	123364	309.197	309.197	309.198	314.245	314.245	314.246
2705	304.212	1	61.05	no results found	no results found	0	0	60.69	61.31	3	188286	309.197	309.197	309.198	314.245	314.245	314.246
2706	304.212	1	61.51	no results found	no results found	0	0	61.27	61.96	2	222468	309.197	309.197	309.198	314.245	314.245	314.246
2707	304.212	1	63.08	no results found	no results found	0	0	62.84	63.45	2	200314	309.197	309.197	309.198	314.245	314.245	314.246
2708	304.212	1	62.14	no results found	no results found	0	0	61.95	62.3	2	116619	309.197	309.197	309.198	314.245	314.245	314.246
2709	304.212	1	60.26	no results found	no results found	0	0	59.89	60.62	2	374379	309.197	309.197	309.198	314.245	314.245	314.246
2711	304.248	1	62.69	no results found	no results found	0	0	62.35	63.17	2	113428	309.233	309.233	309.234	314.282	314.281	314.282
2713	304.176	1	66.7	no results found	no results found	0	0	65.85	67.6	2	195250	309.161	309.16	309.161	314.209	314.209	314.21
2715	304.212	1	65.02	no results found	no results found	0	0	64.81	65.46	2	215910	309.197	309.197	309.198	314.245	314.245	314.246
2716	304.212	1	65.87	no results found	no results found	0	0	65.46	66.26	2	175891	309.197	309.197	309.198	314.245	314.245	314.246
2717	304.212	1	66.47	no results found	no results found	0	0	65.32	67.96	3	424118	309.197	309.197	309.198	314.245	314.245	314.246
2764	305.182	1	24.53	no results found	no results found	0	0	24.39	24.88	2	18287420	310.167	310.167	310.168	315.216	315.215	315.216
2772	305.166	2	28.14	no results found	no results found	0	0	27.86	28.53	2	25185598	307.658	307.658	307.659	310.183	310.182	310.183
2774	305.173	2	29.21	no results found	no results found	0	0	28.92	29.73	2	41829052	307.665	307.665	307.666	310.189	310.189	310.19
2775	305.51	3	26.39	no results found	no results found	0	0	26.16	27.2	4	768351680	307.172	307.172	307.173	308.855	308.854	308.855
2776	305.171	2	30.02	no results found	no results found	0	0	29.78	31.12	4	2150812672	307.664	307.663	307.664	310.188	310.188	310.189
2778	305.184	2	33.08	no results found	no results found	0	0	32.8	33.6	4	1307086976	307.677	307.676	307.677	310.201	310.2	310.201
2779	305.184	2	33.76	no results found	no results found	0	0	33.6	34.02	2	5.84339e+06	307.677	307.676	307.677	310.201	310.2	310.201
2780	305.67	2	30.02	no results found	no results found	0	0	29.78	30.55	2	49981160	308.163	308.162	308.163	310.687	310.687	310.688
2782	305.157	1	39.68	no results found	no results found	0	0	39.43	40.11	2	30974936	310.142	310.142	310.143	315.191	315.19	315.191
2783	305.171	2	36.43	no results found	no results found	0	0	36.24	36.76	2	7930594	307.664	307.663	307.664	310.188	310.188	310.189
2792	305.186	1	49.41	no results found	no results found	0	0	49.14	49.86	2	709830	310.171	310.171	310.172	315.22	315.219	315.22
2793	305.186	1	53.57	no results found	no results found	0	0	53.13	53.95	2	3007002	310.171	310.171	310.172	315.22	315.219	315.22
2794	305.222	1	53.06	no results found	no results found	0	0	52.67	53.9	2	895011	310.208	310.207	310.208	315.256	315.255	315.256
2797	305.087	1	57.21	no results found	no results found	0	0	56.74	57.58	2	103098	310.073	310.072	310.073	315.121	315.12	315.121
2798	305.1	1	58.44	no results found	no results found	0	0	58.24	58.69	2	279553	310.085	310.084	310.085	315.133	315.133	315.134
2799	305.1	1	57.92	no results found	no results found	0	0	57.7	58.24	2	433317	310.085	310.084	310.085	315.133	315.133	315.134
2800	305.1	1	57.56	no results found	no results found	0	0	56.91	57.79	2	561014	310.085	310.084	310.085	315.133	315.133	315.134
2801	305.1	1	59.04	no results found	no results found	0	0	58.65	59.19	2	393810	310.085	310.084	310.085	315.133	315.133	315.134
2802	305.1	1	59.44	no results found	no results found	0	0	59.18	59.89	2	722261	310.085	310.084	310.085	315.133	315.133	315.134
2804	305.124	1	57.86	no results found	no results found	0	0	57.38	58.59	2	98762.6	310.109	310.109	310.11	315.158	315.157	315.158
2805	305.136	1	57.02	no results found	no results found	0	0	56.47	57.38	3	1057175	310.121	310.121	310.122	315.17	315.169	315.17
2806	305.136	1	57.92	no results found	no results found	0	0	57.38	58.59	2	1.33798e+06	310.121	310.121	310.122	315.17	315.169	315.17
2807	305.136	1	59.41	no results found	no results found	0	0	58.34	59.89	2	3.60213e+06	310.121	310.121	310.122	315.17	315.169	315.17
2808	305.138	1	59.33	no results found	no results found	0	0	59.15	59.49	2	67853.3	310.123	310.123	310.124	315.172	315.171	315.172
2809	305.138	1	59.67	no results found	no results found	0	0	59.39	60.18	2	96789.4	310.124	310.123	310.124	315.172	315.171	315.172
2810	305.138	1	59.08	no results found	no results found	0	0	58.76	59.19	2	100510	310.124	310.123	310.124	315.172	315.171	315.172
2811	305.138	1	59.98	no results found	no results found	0	0	59.63	60.22	2	106052	310.124	310.123	310.124	315.172	315.171	315.172
2813	305.15	1	56.72	no results found	no results found	0	0	56.53	57.18	2	170460	310.135	310.134	310.135	315.183	315.183	315.184
2815	305.16	1	57.96	no results found	no results found	0	0	57.63	58.49	2	75524.1	310.145	310.144	310.145	315.193	315.193	315.194
2816	305.175	1	59.05	no results found	no results found	0	0	58.74	59.55	2	468527	310.16	310.159	310.16	315.208	315.208	315.209
2819	305.184	1	57.28	no results found	no results found	0	0	57	57.75	2	1.81017e+06	310.169	310.168	310.169	315.217	315.217	315.218
2820	305.186	1	56.53	no results found	no results found	0	0	55.85	57.33	2	3231419	310.171	310.171	310.172	315.22	315.219	315.22
2825	305.211	1	59.01	no results found	no results found	0	0	58.24	59.93	3	1.07106e+06	310.196	310.196	310.197	315.245	315.244	315.245
2827	305.222	1	57.11	no results found	no results found	0	0	56.91	57.38	2	52164.9	310.208	310.207	310.208	315.256	315.256	315.256
2830	305.248	1	58.75	no results found	no results found	0	0	58.09	59.75	2	121747	310.233	310.232	310.233	315.281	315.281	315.282
2833	305.1	9	62.84	no results found	no results found	0	0	61.96	63.07	3	100774	305.654	305.653	305.654	306.214	306.214	306.215
2836	305.1	1	60.82	no results found	no results found	0	0	60.41	61.24	2	348512	310.085	310.084	310.085	315.133	315.133	315.134
2838	305.1	1	60.21	no results found	no results found	0	0	59.85	60.46	2	259239	310.085	310.084	310.085	315.133	315.133	315.134
2839	305.115	1	63.29	no results found	no results found	0	0	63.08	63.87	2	80832.9	310.1	310.1	310.101	315.148	315.148	315.149
2842	305.136	1	63.49	no results found	no results found	0	0	62.61	65.63	4	5.85199e+06	310.121	310.121	310.122	315.17	315.169	315.17
2843	305.136	1	61.96	no results found	no results found	0	0	61.7	62.63	2	1.88128e+06	310.121	310.121	310.122	315.17	315.169	315.17
2844	305.136	1	60.84	no results found	no results found	0	0	59.85	61.71	2	7525804	310.121	310.121	310.122	315.17	315.169	315.17
2846	305.138	1	60.51	no results found	no results found	0	0	60.18	60.73	2	122730	310.124	310.123	310.124	315.172	315.171	315.172
2847	305.138	1	61.84	no results found	no results found	0	0	61.48	62.14	2	190726	310.124	310.123	310.124	315.172	315.171	315.172
2849	305.138	1	62.64	no results found	no results found	0	0	62.08	63.23	2	126322	310.124	310.123	310.124	315.172	315.171	315.172
2852	305.159	2	64.13	no results found	no results found	0	0	63.91	64.39	2	473276	307.651	307.651	307.652	310.175	310.175	310.176
2853	305.16	1	63.7	no results found	4549	0	0	63.49	63.92	2	93727.4	310.145	310.144	310.145	315.193	315.193	315.194
2854	305.171	1	61.74	no results found	no results found	0	0	61.52	61.94	2	319951	310.156	310.156	310.156	315.204	315.204	315.205
2855	305.172	1	62.58	no results found	no results found	0	0	61.98	62.86	2	296666	310.158	310.157	310.158	315.206	315.205	315.206
2856	305.172	1	60.72	no results found	no results found	0	0	60.31	61.31	3	364561	310.158	310.157	310.158	315.206	315.205	315.206
2857	305.172	1	60.07	no results found	no results found	0	0	57.13	60.36	2	781607	310.158	310.157	310.158	315.206	315.205	315.206
2858	305.172	1	63.66	no results found	no results found	0	0	62.84	64.36	2	1.64073e+06	310.158	310.157	310.158	315.206	315.205	315.206
2859	305.172	1	61.49	no results found	no results found	0	0	61.04	61.75	2	401254	310.158	310.157	310.158	315.206	315.205	315.206
2860	305.172	1	64.6	no results found	no results found	0	0	64.3	65.46	2	613045	310.158	310.157	310.158	315.206	315.205	315.206
2861	305.172	1	62.02	no results found	no results found	0	0	61.71	62.41	2	343388	310.158	310.157	310.158	315.206	315.206	315.206
2864	305.175	1	61.32	no results found	no results found	0	0	61.14	61.77	2	286454	310.16	310.16	310.16	315.208	315.208	315.209
2869	305.209	1	61.73	no results found	no results found	0	0	61.3	61.94	2	23497.7	310.194	310.194	310.194	315.242	315.242	315.243
2872	305.211	1	64.77	no results found	no results found	0	0	64.1	69.45	3	3.26748e+06	310.196	310.196	310.197	315.245	315.244	315.245
2873	305.211	1	62.9	no results found	no results found	0	0	62.4	63.1	3	1.25308e+06	310.196	310.196	310.197	315.245	315.244	315.245
2874	305.211	1	63.72	no results found	no results found	0	0	63.58	64.1	2	978243	310.196	310.196	310.197	315.245	315.244	315.245
2875	305.211	1	63.29	no results found	no results found	0	0	63.1	63.58	2	1213093	310.196	310.196	310.197	315.245	315.244	315.245
2876	305.211	1	61.33	no results found	no results found	0	0	59.93	61.58	2	2.60028e+06	310.196	310.196	310.197	315.245	315.244	315.245
2877	305.211	1	62.42	no results found	no results found	0	0	62.25	62.62	2	666745	310.196	310.196	310.197	315.245	315.244	315.245
2878	305.211	1	62	no results found	no results found	0	0	61.58	62.36	3	1.50257e+06	310.196	310.196	310.197	315.245	315.244	315.245
2880	305.245	1	63.59	no results found	no results found	0	0	62.92	63.9	2	112388	310.23	310.23	310.231	315.279	315.278	315.279
2886	305.138	1	65.76	no results found	no results found	0	0	65.56	66.16	2	49834.9	310.123	310.123	310.124	315.172	315.171	315.172
2888	305.172	1	65.97	no results found	no results found	0	0	65.29	66.71	2	220597	310.157	310.157	310.158	315.206	315.205	315.206
2890	305.175	1	66.52	no results found	no results found	0	0	66.4	67.35	2	116103	310.16	310.159	310.16	315.208	315.208	315.209
2891	305.175	1	65.53	no results found	no results found	0	0	65.05	66.02	2	251460	310.16	310.159	310.16	315.208	315.208	315.209
2931	306.677	2	24.49	no results found	no results found	0	0	24.22	24.78	2	2939836	309.169	309.169	309.17	311.694	311.693	311.694
2948	306.161	2	33.72	no results found	no results found	0	0	33.35	34.01	3	137276400	308.654	308.653	308.654	311.178	311.177	311.178
2950	306.695	2	31.29	no results found	no results found	0	0	31.01	31.73	2	59272316	309.188	309.187	309.188	311.712	311.711	311.712
2972	306.206	1	50.22	no results found	no results found	0	0	49.97	50.6	2	3.57333e+06	311.192	311.191	311.192	316.24	316.24	316.241
2974	306.218	1	54.05	no results found	no results found	0	0	53.74	54.61	3	83303144	311.203	311.202	311.203	316.251	316.251	316.252
2976	306.083	1	57.76	no results found	no results found	0	0	57.53	58.39	2	48853.2	311.068	311.068	311.069	316.117	316.116	316.117
2977	306.119	1	56.81	no results found	no results found	0	0	56.42	58.65	2	7.49354e+06	311.104	311.104	311.105	316.153	316.152	316.153
2979	306.155	1	56.77	no results found	no results found	0	0	56.47	57.58	2	328515	311.14	311.14	311.14	316.188	316.188	316.189
2980	306.155	1	59.7	no results found	no results found	0	0	58.44	60.36	2	258511	311.14	311.14	311.14	316.188	316.188	316.189
2981	306.155	1	57.87	no results found	no results found	0	0	57.38	58.44	2	172348	311.14	311.14	311.14	316.188	316.188	316.189
2984	306.17	1	59.16	no results found	no results found	0	0	58.55	59.93	3	646936	311.155	311.155	311.156	316.204	316.203	316.204
2985	306.178	1	59.44	no results found	4679	0	0	59.1	60.86	2	182555	311.163	311.163	311.164	316.212	316.211	316.212
2986	306.181	1	57.36	no results found	no results found	0	0	56.79	58.09	3	509659	311.166	311.166	311.167	316.215	316.214	316.215
2988	306.191	1	59.42	no results found	no results found	0	0	59	59.75	3	2.27298e+06	311.176	311.176	311.177	316.225	316.224	316.225
2989	306.191	1	58.88	no results found	no results found	0	0	57.89	59.15	3	916422	311.176	311.176	311.177	316.225	316.224	316.225
2990	306.191	1	59.98	no results found	no results found	0	0	59.7	60.62	2	342866	311.176	311.176	311.177	316.225	316.224	316.225
2992	306.206	1	56.54	no results found	no results found	0	0	55.9	57.63	2	3.50158e+06	311.192	311.191	311.192	316.24	316.239	316.24
2995	306.218	1	55.97	no results found	no results found	0	0	55.55	56.32	2	19108828	311.203	311.202	311.203	316.251	316.251	316.252
2996	306.218	1	56.54	no results found	no results found	0	0	56.27	56.91	2	22295784	311.203	311.202	311.203	316.251	316.251	316.252
2997	306.218	1	55.49	no results found	no results found	0	0	54.97	55.65	2	2.14654e+06	311.203	311.202	311.203	316.251	316.251	316.252
3004	306.021	1	62.44	no results found	no results found	0	0	62.21	62.71	2	174532	311.007	311.006	311.007	316.055	316.055	316.056
3006	306.108	1	61.6	no results found	no results found	0	0	61.27	61.74	2	31532.8	311.094	311.093	311.094	316.142	316.142	316.143
3007	306.116	1	63.92	no results found	no results found	0	0	63.71	64.75	2	51467.2	311.101	311.101	311.101	316.149	316.149	316.15
3008	306.139	1	62.38	no results found	no results found	0	0	61.95	62.61	2	91294.1	311.125	311.124	311.125	316.173	316.172	316.173
3009	306.148	2	64.19	no results found	no results found	0	0	63.92	64.68	3	313783	308.641	308.64	308.641	311.165	311.165	311.166
3010	306.155	1	60.94	no results found	4709	0	0	60.36	61.29	2	160273	311.14	311.14	311.14	316.188	316.188	316.189
3012	306.155	1	61.93	no results found	no results found	0	0	61.65	62.41	2	46532.1	311.14	311.14	311.14	316.188	316.188	316.189
3015	306.176	1	61.04	no results found	no results found	0	0	59.15	61.38	3	170710	311.161	311.16	311.161	316.209	316.209	316.21
3018	306.191	1	63.38	no results found	no results found	0	0	62.97	64.05	2	735193	311.176	311.176	311.177	316.225	316.224	316.225
3019	306.191	1	61.04	no results found	no results found	0	0	60.62	61.53	2	290503	311.176	311.176	311.177	316.225	316.224	316.225
3020	306.191	1	62.18	no results found	no results found	0	0	61.65	62.63	2	499813	311.176	311.176	311.177	316.225	316.224	316.225
3021	306.206	1	61.96	no results found	no results found	0	0	61.75	62.63	2	47965.3	311.192	311.191	311.192	316.24	316.24	316.24
3024	306.228	1	63.26	no results found	no results found	0	0	62.87	63.51	2	88556.2	311.213	311.212	311.213	316.261	316.261	316.262
3025	306.228	1	60.87	no results found	no results found	0	0	60.46	61.14	2	96145.2	311.213	311.212	311.213	316.261	316.261	316.262
3026	306.228	1	63.72	no results found	no results found	0	0	63.29	64.1	2	39180.1	311.213	311.212	311.213	316.261	316.261	316.262
3029	306.155	1	66.47	no results found	no results found	0	0	65.85	68.11	2	97432	311.14	311.139	311.14	316.188	316.188	316.189
3103	307.039	1	24.17	no results found	no results found	0	0	23.49	24.93	3	3.74985e+06	312.025	312.024	312.025	317.073	317.072	317.073
3113	307.018	1	26.2	no results found	no results found	0	0	25.92	26.9	3	7.15399e+06	312.003	312.003	312.004	317.052	317.051	317.052
3115	307.113	2	28.02	no results found	no results found	0	0	27.8	28.58	2	65766272	309.606	309.605	309.606	312.13	312.129	312.13
3118	307.13	2	27.19	no results found	no results found	0	0	26.95	27.42	2	11270816	309.622	309.622	309.623	312.146	312.146	312.147
3119	307.153	1	26.73	no results found	no results found	0	0	26.26	26.95	2	3555680	312.139	312.138	312.139	317.187	317.186	317.187
3124	307.632	2	37.56	no results found	no results found	0	0	37.32	37.97	3	29061060	310.125	310.124	310.125	312.649	312.648	312.649
3131	307.202	1	53.3	no results found	no results found	0	0	52.82	53.85	2	2.20057e+06	312.187	312.186	312.187	317.235	317.235	317.236
3139	307.115	1	58.4	no results found	no results found	0	0	57.79	58.92	3	6298594	312.1	312.1	312.101	317.149	317.148	317.149
3141	307.115	1	57.64	no results found	no results found	0	0	57.23	57.79	2	2.03376e+06	312.1	312.1	312.101	317.149	317.148	317.149
3142	307.115	1	59.16	no results found	no results found	0	0	58.69	59.8	3	3.75565e+06	312.1	312.1	312.101	317.149	317.148	317.149
3145	307.14	1	59.75	no results found	no results found	0	0	59.29	60.31	2	83049.9	312.125	312.125	312.126	317.174	317.173	317.174
3146	307.152	1	59.16	no results found	no results found	0	0	56.07	59.39	2	10886255	312.137	312.136	312.137	317.185	317.185	317.186
3147	307.152	1	59.65	no results found	no results found	0	0	59.39	60.6	2	6620550	312.137	312.136	312.137	317.185	317.185	317.186
3151	307.167	1	59.18	no results found	no results found	0	0	58.97	59.85	3	128908	312.152	312.152	312.153	317.2	317.2	317.201
3153	307.171	2	55.59	no results found	no results found	0	0	55.38	55.97	2	13187985	309.664	309.663	309.664	312.188	312.187	312.188
3155	307.175	1	58.69	no results found	no results found	0	0	58.29	59.24	2	227646	312.16	312.16	312.161	317.209	317.208	317.209
3156	307.175	1	56.82	no results found	no results found	0	0	56.56	57.48	2	124460	312.16	312.16	312.161	317.209	317.208	317.209
3158	307.188	1	59.26	no results found	no results found	0	0	56.73	59.55	2	826884	312.173	312.173	312.174	317.222	317.221	317.222
3159	307.19	1	56.74	no results found	no results found	0	0	56.22	57.48	4	1.9096e+06	312.176	312.175	312.176	317.224	317.224	317.224
3161	307.19	1	59.16	no results found	no results found	0	0	58.59	59.75	3	2.05723e+06	312.176	312.175	312.176	317.224	317.224	317.224
3163	307.202	1	58.39	no results found	no results found	0	0	58.04	59	2	106012	312.187	312.186	312.187	317.235	317.235	317.236
3164	307.202	1	56.54	no results found	no results found	0	0	55.85	57.28	3	13553061	312.187	312.186	312.187	317.235	317.235	317.236
3168	307.227	1	59.07	no results found	no results found	0	0	58.09	59.8	2	516345	312.212	312.211	312.212	317.26	317.26	317.261
3169	307.238	1	56.54	no results found	no results found	0	0	56.27	57.18	3	14793446	312.223	312.223	312.224	317.272	317.271	317.272
3170	307.238	1	56.01	no results found	no results found	0	0	54.82	56.27	2	6553326	312.223	312.223	312.224	317.272	317.271	317.272
3172	307.069	1	62.7	no results found	no results found	0	0	62.43	62.87	2	22360.9	312.054	312.053	312.054	317.102	317.102	317.103
3177	307.097	1	62.56	no results found	no results found	0	0	62.25	62.76	2	73734.4	312.082	312.081	312.082	317.13	317.13	317.131
3178	307.097	1	60.47	no results found	no results found	0	0	59.43	60.93	3	1.22599e+06	312.082	312.081	312.082	317.13	317.13	317.131
3179	307.097	1	61.75	no results found	no results found	0	0	61.51	61.94	2	107484	312.082	312.081	312.082	317.13	317.13	317.131
3180	307.097	1	61.06	no results found	no results found	0	0	60.84	61.51	2	184345	312.082	312.081	312.082	317.13	317.13	317.131
3181	307.103	1	61.63	no results found	4837	0	0	61.03	61.95	2	255601	312.088	312.087	312.088	317.136	317.136	317.137
3183	307.105	1	63.67	no results found	no results found	0	0	63.44	64.1	2	54449.8	312.09	312.09	312.091	317.139	317.138	317.139
3186	307.115	1	64.58	no results found	no results found	0	0	64.36	64.8	2	98649.6	312.1	312.1	312.101	317.149	317.148	317.149
3188	307.115	11	63.56	no results found	no results found	0	0	63.09	63.69	3	23906.2	307.568	307.568	307.569	308.027	308.027	308.028
3189	307.115	1	63.29	no results found	no results found	0	0	63.17	64.36	2	116344	312.1	312.1	312.101	317.149	317.148	317.149
3190	307.115	1	60.61	no results found	no results found	0	0	60.22	60.73	3	1.65621e+06	312.1	312.1	312.101	317.149	317.148	317.149
3191	307.115	1	62.25	no results found	no results found	0	0	61.94	62.65	3	602977	312.1	312.1	312.101	317.149	317.148	317.149
3192	307.115	1	60.83	no results found	no results found	0	0	60.56	61.51	3	2.26913e+06	312.1	312.1	312.101	317.149	317.148	317.149
3193	307.115	1	60.04	no results found	no results found	0	0	59.75	60.41	2	1.93606e+06	312.1	312.1	312.101	317.149	317.148	317.149
3194	307.115	1	61.72	no results found	no results found	0	0	61.51	61.94	2	677294	312.1	312.1	312.101	317.149	317.148	317.149
3196	307.131	1	60.64	no results found	no results found	0	0	60.13	61.08	2	29659	312.116	312.115	312.116	317.164	317.164	317.165
3198	307.152	1	64.89	no results found	no results found	0	0	64.75	65.63	2	846015	312.137	312.136	312.137	317.185	317.185	317.186
3199	307.152	1	63.98	no results found	no results found	0	0	63.53	64.35	3	1696767	312.137	312.136	312.137	317.185	317.185	317.186
3200	307.152	1	60.74	no results found	no results found	0	0	60.22	61.27	2	1630242	312.137	312.136	312.137	317.185	317.185	317.186
3201	307.152	1	63.47	no results found	no results found	0	0	63.26	63.87	3	1.54498e+06	312.137	312.136	312.137	317.185	317.185	317.186
3202	307.152	1	64.51	no results found	no results found	0	0	64.05	64.77	3	868463	312.137	312.136	312.137	317.185	317.185	317.186
3203	307.152	1	63.1	no results found	no results found	0	0	62.84	63.27	3	1.26809e+06	312.137	312.136	312.137	317.185	317.185	317.186
3204	307.152	1	62.4	no results found	no results found	0	0	62.12	63.02	3	2.41897e+06	312.137	312.136	312.137	317.185	317.185	317.186
3205	307.152	1	61.73	no results found	no results found	0	0	60.98	62.14	3	9634210	312.137	312.136	312.137	317.185	317.185	317.186
3208	307.154	1	62.17	no results found	no results found	0	0	60.27	62.8	2	616800	312.139	312.139	312.14	317.188	317.187	317.188
3209	307.154	1	64.76	no results found	no results found	0	0	63.91	65	2	315927	312.139	312.139	312.14	317.188	317.187	317.188
3210	307.157	1	62.54	no results found	no results found	0	0	62.25	62.84	2	34132.1	312.143	312.142	312.143	317.191	317.191	317.191
3214	307.175	1	62.11	no results found	no results found	0	0	61.6	62.97	2	81049.9	312.16	312.16	312.161	317.209	317.208	317.209
3216	307.188	1	64.89	no results found	no results found	0	0	64.68	66.95	2	537175	312.173	312.173	312.174	317.222	317.221	317.222
3217	307.188	1	63.65	4012	no results found	0	0	62.83	64.73	2	1.52494e+06	312.173	312.173	312.174	317.222	317.221	317.222
3220	307.188	1	62.02	no results found	no results found	0	0	61.6	62.58	3	455761	312.173	312.173	312.174	317.222	317.221	317.222
3221	307.19	1	62.77	no results found	no results found	0	0	62.35	63.45	2	634317	312.176	312.175	312.176	317.224	317.224	317.224
3222	307.19	1	61.72	no results found	no results found	0	0	61.06	61.99	3	656174	312.176	312.175	312.176	317.224	317.224	317.224
3223	307.19	1	63.28	no results found	no results found	0	0	62.87	63.63	2	135394	312.176	312.175	312.176	317.224	317.224	317.224
3224	307.19	1	60.05	no results found	no results found	0	0	59.75	60.65	2	942032	312.176	312.175	312.176	317.224	317.224	317.225
3225	307.19	1	62.15	no results found	no results found	0	0	61.88	62.65	3	293593	312.176	312.175	312.176	317.224	317.224	317.225
3227	307.212	1	63.87	no results found	no results found	0	0	63.65	64.24	2	22352.4	312.197	312.197	312.198	317.246	317.245	317.246
3230	307.227	1	63.51	no results found	no results found	0	0	63.02	64.3	2	744436	312.212	312.211	312.212	317.26	317.26	317.261
3232	307.227	1	61.49	no results found	no results found	0	0	59.39	61.99	2	1.38831e+06	312.212	312.212	312.212	317.26	317.26	317.261
3233	307.227	1	62.37	no results found	no results found	0	0	61.7	63.09	3	1.89765e+06	312.212	312.212	312.212	317.26	317.26	317.261
3235	307.261	1	61.08	no results found	no results found	0	0	60.31	61.31	2	49854.2	312.246	312.246	312.246	317.294	317.294	317.295
3237	307.152	1	66.11	no results found	no results found	0	0	65.56	68.01	2	1.02541e+06	312.137	312.136	312.137	317.185	317.185	317.186
3238	307.154	1	66.02	no results found	no results found	0	0	65.68	69.9	3	461610	312.139	312.139	312.14	317.188	317.187	317.188
3239	307.154	1	65.38	no results found	no results found	0	0	64.78	66.19	2	160338	312.139	312.139	312.14	317.188	317.187	317.188
3241	307.19	1	65.3	no results found	no results found	0	0	64.77	65.98	2	481332	312.176	312.175	312.176	317.224	317.224	317.224
3243	307.217	1	66.01	no results found	no results found	0	0	65.46	66.46	2	54876.5	312.202	312.202	312.203	317.251	317.25	317.251
3301	308.201	2	24.54	no results found	no results found	0	0	24.37	24.83	2	13040232	310.693	310.693	310.694	313.217	313.217	313.218
3308	308.9	1	24.13	no results found	no results found	0	0	23.4	24.66	2	691937	313.885	313.885	313.886	318.934	318.933	318.934
3312	308.68	2	26.38	no results found	no results found	0	0	26.16	26.8	2	42540156	311.172	311.172	311.173	313.697	313.696	313.697
3313	308.692	2	25.52	no results found	no results found	0	0	25.18	26.01	2	65987436	311.185	311.185	311.186	313.709	313.709	313.71
3318	308.148	2	30.25	no results found	no results found	2	1	29.92	30.65	3	60247940	310.641	310.64	310.641	313.165	313.164	313.165
3322	308.718	2	31.03	no results found	no results found	0	0	30.13	31.37	2	11958094	311.211	311.21	311.211	313.735	313.735	313.736
3330	308.161	1	35.6	no results found	no results found	0	0	35.31	36.29	2	802123520	313.146	313.145	313.146	318.194	318.194	318.195
3332	308.207	2	39.07	no results found	no results found	0	0	38.86	39.33	2	39927344	310.7	310.7	310.701	313.224	313.224	313.225
3333	308.682	2	39.21	no results found	no results found	0	0	38.99	39.59	2	101139144	311.175	311.174	311.175	313.699	313.698	313.699
3336	308.207	1	41.04	no results found	no results found	0	0	40.79	41.56	2	27506220	313.192	313.192	313.192	318.24	318.24	318.241
3347	308.093	1	59.17	no results found	no results found	0	0	58.69	59.44	2	185893	313.078	313.077	313.078	318.126	318.126	318.127
3348	308.115	1	56.81	no results found	no results found	0	0	56.53	58.55	3	638306	313.1	313.1	313.101	318.149	318.148	318.149
3349	308.119	1	58.04	no results found	no results found	0	0	57.23	58.29	2	220186	313.104	313.103	313.104	318.152	318.152	318.153
3350	308.124	1	59.74	no results found	no results found	0	0	59.29	60.56	3	3.55912e+06	313.109	313.109	313.11	318.158	318.157	318.158
3351	308.147	1	58.19	no results found	no results found	0	0	57.84	58.97	2	72421.2	313.132	313.132	313.133	318.181	318.18	318.181
3353	308.149	1	57.56	no results found	no results found	0	0	57.18	58.39	2	412843	313.134	313.134	313.135	318.183	318.182	318.183
3354	308.149	1	56.88	no results found	no results found	0	0	56.53	57.38	2	288742	313.134	313.134	313.135	318.183	318.182	318.183
3355	308.149	1	58.58	no results found	no results found	0	0	58.19	58.81	2	63535.2	313.134	313.134	313.135	318.183	318.182	318.183
3356	308.149	1	59.01	no results found	no results found	0	0	58.65	59.39	2	78973.5	313.135	313.134	313.135	318.183	318.182	318.183
3357	308.152	1	56.11	no results found	no results found	0	0	55.55	56.53	2	3748573	313.138	313.137	313.138	318.186	318.186	318.186
3360	308.183	1	58.79	no results found	no results found	0	0	58.49	58.92	2	34141.1	313.168	313.168	313.169	318.217	318.216	318.217
3361	308.186	1	59.92	no results found	no results found	0	0	59.55	60.31	2	135080	313.171	313.17	313.171	318.219	318.219	318.22
3362	308.186	1	58.06	no results found	no results found	0	0	57.48	58.49	2	407692	313.171	313.17	313.171	318.219	318.219	318.22
3363	308.197	1	56.53	no results found	no results found	0	0	55.9	57.23	2	2448212	313.182	313.182	313.183	318.23	318.23	318.231
3364	308.197	1	59.67	no results found	no results found	0	0	59.05	59.93	2	65781.6	313.182	313.182	313.183	318.23	318.23	318.231
3365	308.201	1	56.53	no results found	no results found	0	0	56.07	56.79	2	5.60958e+06	313.186	313.186	313.187	318.235	318.234	318.235
3366	308.207	1	59.58	no results found	no results found	0	0	58.44	60.27	2	1.17233e+06	313.192	313.192	313.192	318.24	318.24	318.241
3367	308.222	1	59.28	no results found	no results found	0	0	58.97	59.85	2	311484	313.207	313.207	313.208	318.256	318.255	318.256
3368	308.222	1	56.71	no results found	no results found	0	0	55.95	57.23	2	5252201	313.207	313.207	313.208	318.256	318.255	318.256
3369	308.222	1	58.24	no results found	no results found	0	0	57.94	58.97	2	938667	313.207	313.207	313.208	318.256	318.255	318.256
3370	308.222	1	57.73	no results found	no results found	0	0	57.23	57.94	2	1.24768e+06	313.207	313.207	313.208	318.256	318.255	318.256
3372	308.233	1	55.29	no results found	no results found	0	0	54.97	56.37	2	37166740	313.218	313.218	313.219	318.267	318.266	318.267
3375	308.9	6	59.01	no results found	no results found	0	0	58.55	59.24	3	41348.5	309.731	309.73	309.731	310.572	310.572	310.573
3377	308.018	1	62.43	no results found	no results found	0	0	62.21	62.65	2	187827	313.004	313.003	313.004	318.052	318.052	318.053
3378	308.103	1	61.6	no results found	no results found	0	0	61.29	61.78	2	26567.5	313.089	313.088	313.089	318.137	318.137	318.138
3380	308.124	1	63.5	no results found	no results found	0	0	63.27	63.72	2	224627	313.109	313.109	313.11	318.158	318.157	318.158
3382	308.134	1	62.82	no results found	no results found	0	0	62.65	63.26	2	49323.7	313.119	313.119	313.12	318.168	318.167	318.168
3383	308.147	1	62.82	no results found	no results found	0	0	62.25	63.17	2	47075.7	313.132	313.132	313.132	318.18	318.18	318.181
3384	308.147	1	63.36	no results found	no results found	0	0	63.07	63.67	2	49947.3	313.132	313.132	313.133	318.18	318.18	318.181
3386	308.155	1	60.4	no results found	no results found	0	0	60.07	60.98	2	559454	313.14	313.14	313.141	318.189	318.188	318.189
3389	308.186	1	60.69	no results found	no results found	0	0	60.22	61.06	2	145261	313.171	313.17	313.171	318.219	318.219	318.22
3402	308.9	1	65.29	no results found	no results found	0	0	64.68	65.73	2	332012	313.885	313.885	313.886	318.934	318.933	318.934
3403	308.9	1	67.19	no results found	no results found	0	0	66.99	67.81	2	285397	313.885	313.885	313.886	318.934	318.933	318.934
3460	309.682	2	25.26	no results found	no results found	0	0	24.93	25.87	2	104606408	312.175	312.174	312.175	314.699	314.698	314.699
3474	309.217	1	54.62	no results found	no results found	0	0	54.05	55.02	2	2.38957e+06	314.202	314.202	314.203	319.251	319.25	319.251
3478	309.05	1	58.92	no results found	no results found	0	0	58.59	59.29	2	62755.3	314.035	314.035	314.035	319.083	319.083	319.084
3480	309.09	1	58.02	no results found	no results found	0	0	57.53	58.49	3	4183970	314.076	314.075	314.076	319.124	319.124	319.124
3481	309.095	1	58.75	no results found	no results found	0	0	57.99	59.24	3	729624	314.08	314.079	314.08	319.128	319.128	319.129
3484	309.095	1	59.5	no results found	no results found	0	0	59.24	59.97	2	370157	314.08	314.079	314.08	319.128	319.128	319.129
3485	309.11	1	59.82	no results found	no results found	0	0	58.24	60.86	3	659787	314.095	314.095	314.096	319.144	319.143	319.144
3486	309.131	1	55.75	no results found	no results found	0	0	53.85	56.02	2	7.38747e+06	314.116	314.116	314.117	319.164	319.164	319.165
3488	309.131	1	58.97	no results found	no results found	0	0	58.76	59.16	2	1.89966e+06	314.116	314.116	314.117	319.165	319.164	319.165
3489	309.131	1	56.81	no results found	no results found	0	0	56.56	57.23	2	4.68933e+06	314.116	314.116	314.117	319.165	319.164	319.165
3490	309.131	1	58.06	no results found	no results found	0	0	57.23	58.81	2	13546700	314.116	314.116	314.117	319.165	319.164	319.165
3491	309.131	1	59.62	no results found	no results found	0	0	59.16	60.41	3	8085612	314.116	314.116	314.117	319.165	319.164	319.165
3492	309.133	1	59.27	no results found	no results found	0	0	58.94	59.66	2	172984	314.118	314.118	314.119	319.167	319.166	319.167
3493	309.133	1	58.76	no results found	no results found	0	0	58.19	59	2	148797	314.118	314.118	314.119	319.167	319.166	319.167
3494	309.133	1	57.02	no results found	no results found	0	0	56.79	57.84	2	333619	314.118	314.118	314.119	319.167	319.166	319.167
3495	309.133	1	56.68	no results found	no results found	0	0	56.42	57.28	2	144282	314.118	314.118	314.119	319.167	319.166	319.167
3497	309.167	1	57.65	no results found	no results found	0	0	57.33	58.14	2	3.42324e+06	314.152	314.152	314.153	319.201	319.2	319.201
3498	309.167	1	59.13	no results found	no results found	0	0	58.92	59.39	3	1.49838e+06	314.152	314.152	314.153	319.201	319.2	319.201
3499	309.167	1	57.09	no results found	no results found	0	0	56.47	57.33	2	3.60201e+06	314.152	314.152	314.153	319.201	319.2	319.201
3500	309.167	1	58.58	no results found	no results found	0	0	58.14	58.92	3	3.61577e+06	314.152	314.152	314.153	319.201	319.2	319.201
3501	309.167	1	59.66	no results found	no results found	0	0	59.24	60.56	3	8392609	314.153	314.152	314.153	319.201	319.2	319.201
3502	309.17	1	59.19	no results found	no results found	0	0	58.97	59.85	3	1.15193e+06	314.155	314.154	314.155	319.203	319.203	319.204
3503	309.17	1	58.87	no results found	no results found	0	0	58.29	59.15	3	893733	314.155	314.154	314.155	319.203	319.203	319.204
3505	309.179	1	56.88	no results found	no results found	0	0	56.56	57.33	2	133776	314.164	314.163	314.164	319.212	319.212	319.213
3506	309.181	1	59.62	no results found	no results found	0	0	59.18	59.89	2	86075.2	314.166	314.166	314.167	319.214	319.214	319.215
3507	309.181	1	58.18	no results found	no results found	0	0	57.53	59	2	180086	314.166	314.166	314.167	319.214	319.214	319.215
3509	309.183	1	59.84	4357	no results found	0	0	59.34	60.36	3	1.31284e+06	314.168	314.167	314.168	319.216	319.216	319.217
3510	309.191	1	57	no results found	no results found	0	0	56.71	57.53	2	389855	314.176	314.176	314.177	319.224	319.224	319.225
3511	309.204	1	58.02	no results found	no results found	0	0	57.38	58.44	2	112615	314.189	314.188	314.189	319.237	319.237	319.238
3513	309.206	1	59.23	no results found	no results found	0	0	58.94	59.8	3	1.34982e+06	314.191	314.191	314.192	319.24	319.239	319.24
3514	309.206	1	58.76	no results found	no results found	0	0	58.19	59	3	934331	314.191	314.191	314.192	319.24	319.239	319.24
3515	309.206	1	57.69	no results found	no results found	0	0	57.23	58.39	2	3.44055e+06	314.191	314.191	314.192	319.24	319.239	319.24
3516	309.206	1	56.81	no results found	no results found	0	0	56.47	57.23	2	1993983	314.191	314.191	314.192	319.24	319.239	319.24
3518	309.217	1	55.42	no results found	no results found	0	0	54.92	55.97	2	3.05098e+06	314.202	314.202	314.203	319.251	319.25	319.251
3520	309.217	1	56.54	no results found	no results found	0	0	55.9	56.86	2	14149863	314.202	314.202	314.203	319.251	319.25	319.251
3523	309.227	1	57.24	no results found	no results found	0	0	56.79	58.65	2	19272726	314.212	314.212	314.213	319.261	319.26	319.261
3529	309.254	1	56.54	no results found	no results found	0	0	55.9	57.03	2	80063296	314.239	314.238	314.239	319.287	319.287	319.288
3534	309.049	10	62.32	no results found	no results found	0	0	61.7	63.1	3	27149.8	309.548	309.547	309.548	310.052	310.052	310.053
3536	309.05	1	60.04	no results found	no results found	0	0	59.6	60.46	2	70251.7	314.035	314.035	314.036	319.083	319.083	319.084
3543	309.101	9	64.59	no results found	no results found	0	0	64.17	65.68	3	394226	309.655	309.654	309.655	310.216	310.215	310.216
3547	309.11	1	62.38	no results found	no results found	0	0	62	62.76	3	172460	314.095	314.095	314.096	319.144	319.143	319.144
3549	309.131	1	63.46	no results found	no results found	0	0	63.1	64.49	3	1.74322e+06	314.116	314.116	314.117	319.164	319.164	319.165
3550	309.131	1	62.63	no results found	no results found	0	0	62.36	63.1	3	1.71758e+06	314.116	314.116	314.117	319.165	319.164	319.165
3551	309.131	1	61.58	no results found	no results found	0	0	61.38	62.36	3	4517587	314.116	314.116	314.117	319.165	319.164	319.165
3552	309.131	1	60.87	no results found	no results found	0	0	60.41	61.43	2	7.86074e+06	314.116	314.116	314.117	319.165	319.164	319.165
3553	309.133	1	60.04	no results found	no results found	0	0	59.44	60.62	2	220488	314.118	314.118	314.119	319.167	319.166	319.167
3555	309.133	1	62.13	no results found	no results found	0	0	61.7	63.17	2	141113	314.118	314.118	314.119	319.167	319.166	319.167
3556	309.133	1	63.24	no results found	no results found	0	0	62.92	63.47	2	64676.5	314.118	314.118	314.119	319.167	319.166	319.167
3557	309.133	1	64.71	no results found	no results found	0	0	64.4	64.84	2	29223.6	314.118	314.118	314.119	319.167	319.166	319.167
3559	309.137	1	62.13	no results found	no results found	0	0	61.7	62.65	2	71369.9	314.122	314.122	314.122	319.17	319.17	319.171
3561	309.137	1	64.46	no results found	no results found	0	0	64.17	66.47	2	136691	314.122	314.122	314.123	319.171	319.17	319.171
3562	309.146	1	61.09	no results found	no results found	0	0	60.73	61.71	2	138397	314.131	314.131	314.132	319.18	319.179	319.18
3564	309.149	1	60.63	no results found	no results found	0	0	60.22	61.14	2	96273	314.134	314.133	314.134	319.182	319.182	319.183
3565	309.152	1	60.46	no results found	no results found	0	0	60.18	60.86	2	68251.1	314.137	314.137	314.138	319.186	319.185	319.186
3567	309.167	1	64.96	no results found	no results found	0	0	64.81	65.99	2	548832	314.152	314.152	314.153	319.201	319.2	319.201
3569	309.167	1	62.59	no results found	no results found	0	0	62.37	62.87	3	1.01661e+06	314.152	314.152	314.153	319.201	319.2	319.201
3570	309.167	1	63.64	no results found	no results found	0	0	63.26	64.51	3	1.89672e+06	314.153	314.152	314.153	319.201	319.2	319.201
3571	309.167	1	60.74	no results found	no results found	0	0	60.41	61.58	3	3.9813e+06	314.153	314.152	314.153	319.201	319.2	319.201
3572	309.167	1	63.28	no results found	no results found	0	0	62.86	63.48	3	1683342	314.153	314.152	314.153	319.201	319.2	319.201
3574	309.167	1	62.12	no results found	no results found	0	0	61.58	62.41	4	2.20346e+06	314.153	314.152	314.153	319.201	319.201	319.201
3575	309.17	1	62.02	no results found	no results found	0	0	61.75	62.86	2	1349958	314.155	314.154	314.155	319.203	319.203	319.204
3576	309.17	1	60.18	no results found	no results found	0	0	59.66	60.86	3	2.35804e+06	314.155	314.154	314.155	319.203	319.203	319.204
3577	309.17	1	61.42	no results found	no results found	0	0	60.84	61.75	3	2.85586e+06	314.155	314.154	314.155	319.203	319.203	319.204
3578	309.17	1	63.11	no results found	no results found	0	0	62.65	63.47	3	843134	314.155	314.154	314.155	319.203	319.203	319.204
3579	309.17	1	63.82	no results found	no results found	0	0	63.43	64.1	2	682370	314.155	314.154	314.155	319.203	319.203	319.204
3580	309.17	1	64.37	no results found	no results found	0	0	63.9	64.6	3	496755	314.155	314.154	314.155	319.203	319.203	319.204
3581	309.183	1	60.97	no results found	no results found	0	0	60.65	61.43	2	67655.3	314.168	314.167	314.168	319.216	319.216	319.217
3588	309.204	1	63.5	no results found	no results found	0	0	62.65	64.77	3	545205	314.189	314.188	314.189	319.237	319.237	319.238
3591	309.206	1	61.07	no results found	no results found	0	0	60.86	61.73	3	1.0783e+06	314.191	314.191	314.192	319.24	319.239	319.24
3592	309.206	1	60.49	no results found	no results found	0	0	59.8	61.04	2	1.69798e+06	314.191	314.191	314.192	319.24	319.239	319.24
3594	309.206	1	63.19	no results found	no results found	0	0	62.75	63.63	3	643315	314.191	314.191	314.192	319.24	319.239	319.24
3601	309.9	8	62.43	no results found	no results found	0	0	62.2	62.71	3	46257.3	310.523	310.523	310.524	311.154	311.154	311.155
3602	309.131	1	66.71	no results found	no results found	0	0	66.45	67.25	2	37104	314.116	314.116	314.117	319.164	319.164	319.165
3604	309.17	1	65.15	no results found	no results found	0	0	64.84	66.4	2	1.04894e+06	314.155	314.154	314.155	319.203	319.203	319.204
3605	309.17	1	66.79	no results found	no results found	0	0	66.19	67.81	2	600828	314.155	314.154	314.155	319.203	319.203	319.204
3608	309.206	1	65.44	no results found	no results found	0	0	64.86	66.45	2	746314	314.191	314.191	314.192	319.24	319.239	319.24
3613	309.227	1	67.27	no results found	no results found	0	0	66.71	67.76	2	41678.6	314.212	314.212	314.213	319.261	319.26	319.261
3655	310.176	1	24.53	no results found	no results found	0	0	24.14	25.13	3	20227186	315.161	315.161	315.162	320.21	320.209	320.21
3656	310.703	2	24.42	no results found	no results found	0	0	24.2	24.63	2	854753	313.195	313.195	313.196	315.719	315.719	315.72
3657	310.182	2	26.56	no results found	no results found	0	0	26.16	26.95	2	12063991	312.674	312.674	312.675	315.199	315.198	315.199
3661	310.698	2	27.18	no results found	no results found	0	0	26.95	27.52	2	13087349	313.19	313.19	313.191	315.714	315.714	315.715
3662	310.698	1	26.42	no results found	no results found	0	0	25.92	26.66	2	2.81733e+06	315.683	315.682	315.683	320.731	320.731	320.732
3663	310.71	2	25.56	no results found	no results found	0	0	25.13	25.77	2	2.14184e+06	313.203	313.202	313.203	315.727	315.726	315.727
3664	310.135	2	33.42	no results found	no results found	0	0	33.16	33.71	2	54047704	312.627	312.627	312.628	315.152	315.151	315.152
3665	310.176	1	30.3	no results found	no results found	0	0	29.97	30.65	2	58358380	315.161	315.161	315.162	320.21	320.209	320.21
3667	310.674	2	37.31	no results found	no results found	0	0	37.02	37.83	2	229378912	313.166	313.166	313.167	315.691	315.69	315.691
3668	310.145	2	43.13	no results found	no results found	0	0	42.85	43.36	2	17041816	312.638	312.638	312.638	315.162	315.162	315.163
[truncated: 12,286 more rows]

## Sheet: filtered search results
				Advance Filter Critieria: "search results" cells filtered for rows that do not contain "no results found" in both the N15 filter and C13 filter column.
[truncated: 13,036 more rows]
