# Supplementary material for: Mass spectrometric based detection of protein nucleotidylation in the RNA polymerase of SARS-CoV-2
Source: Commun Chem. 2021 Mar 19;4:41. doi: 10.1038/s42004-021-00476-4 (PMC8238455; doi:10.1038/s42004-021-00476-4)
Supplement: Supplementary file 4 — Supplementary Data 2 [file 42004_2021_476_MOESM4_ESM.xlsx]

## Sheet: search set up
Search Criteria	value
error (ppm)	1.5
RT difference	0.5		N15 filter formula	TEXTJOIN(", ",FALSE,FILTER('index to search'!$A$2:$A$12258,('index to search'!$B$2:$B$12258>N18)*('index to search'!$B$2:$B$12258<O18)*((ABS(('index to search'!$E$2:$E$12258)-D18))<$B$3)*('index to search'!$C$2:$C$12258=C18),"no results found"))
mass shift for N15-GMP ([MH]+ ion)	4.98517		C13 Filter formula	TEXTJOIN(", ",FALSE,FILTER('index to search'!$A$2:$A$12258,('index to search'!$B$2:$B$12258>Q18)*('index to search'!$B$2:$B$12258<R18)*((ABS(('index to search'!$E$2:$E$12258)-D18))<$B$3)*('index to search'!$C$2:$C$12258=C18),"no results found"))
mass shift for C13-GMP ([MH]+ ion)	10.0336
Number of consensus features found for N15 or C13 filter that satisfy search criterion.
count N15	12256
count C13	12256
				N15 and C13 filter description: Search filters that look for a consensus feature in the "index to search" sheet (identical data) that is mass-shifted due to incorporation of N15-GMP or C13-GMP instead of GMP. Fill down to end in order to search. Consensus (column A) feature indentifier only is returned if match if found.								N15 value, lower error and upper error description: Mass value of a corresponding consensus feature that is mass-shifted due to incorporation of N15-GMP instead of GMP given the mass and charge for the feature as displayed in columns B and C. The corresponding mass value would be between upper and lower error values assuming a measurement error shown in cell B2.			C13 value, lower error and upper error description: Mass value of a corresponding consensus feature that is mass-shifted due to incorporation of C13-GMP instead of GMP given the mass and charge for the feature as displayed in columns B and C. The corresponding mass value would be between upper and lower error values assuming a measurement error shown in cell B2.
Consensus Features	Avg. m/z [Da]	Charge	Avg. Apex RT [min]	N15 Filter	C13 Filter	# PSMs	# Peptide Groups	Left RT [min]	Right RT [min]	# Isotopes	Abundances	N15 value	N15 lower error	N15 upper error	C13 value	C13 lower error	C13 upper error
26	201.149	1	61.29	no results found	no results found	0	0	61	61.6	2	508582	206.134	206.133	206.134	211.182	211.182	211.182
55	207.099	1	57.99			0	0	57.26	58.66	2	234923	212.084	212.084	212.085	217.133	217.132	217.133
72	209.115	1	58.67			0	0	58.3	59.54	2	434898	214.1	214.1	214.1	219.148	219.148	219.149
88	210.025	1	28.42			0	0	27.75	29.21	2	17938034	215.01	215.01	215.011	220.059	220.059	220.059
93	210.025	1	31.45			0	0	31.1	32.12	2	6.48041e+06	215.01	215.01	215.011	220.059	220.059	220.059
94	210.025	1	30			0	0	29.57	30.23	2	8394094	215.01	215.01	215.011	220.059	220.059	220.059
95	210.025	1	30.6			0	0	30.18	31.15	2	6366136	215.011	215.01	215.011	220.059	220.059	220.059
98	210.025	1	36.4			0	0	35.83	37.55	2	1503902592	215.01	215.01	215.011	220.059	220.059	220.059
102	210.025	1	42.96			0	0	42.54	43.42	2	28287132	215.01	215.01	215.011	220.059	220.059	220.059
104	210.025	1	41.79			0	0	41.37	42.54	2	41751040	215.01	215.01	215.011	220.059	220.059	220.059
109	210.025	1	48.28			0	0	47.89	48.92	2	7802517	215.01	215.01	215.011	220.059	220.059	220.059
112	210.025	1	51.45			0	0	51.09	52.83	2	42861584	215.01	215.01	215.011	220.059	220.059	220.059
113	210.025	1	50.71			0	0	50.05	51.09	2	37043436	215.01	215.01	215.011	220.059	220.059	220.059
114	210.11	1	54.88			0	0	54.58	55.35	2	7.11743e+06	215.095	215.095	215.096	220.144	220.143	220.144
118	210.025	1	61.25			0	0	60.9	61.6	2	1.06521e+06	215.01	215.01	215.011	220.059	220.059	220.059
122	211.025	1	36.39			0	0	35.98	37.09	2	20337696	216.01	216.01	216.01	221.058	221.058	221.059
125	211.009	1	42.06			0	0	41.63	42.9	2	25794296	215.994	215.994	215.995	221.043	221.043	221.043
158	212.021	1	36.4			0	0	35.93	37.14	2	130404656	217.006	217.006	217.007	222.055	222.054	222.055
187	212.041	1	56.99			0	0	56.53	57.78	2	1.44266e+06	217.026	217.026	217.026	222.075	222.074	222.075
218	215.118	1	57.3			0	0	56.83	57.99	2	996129	220.103	220.103	220.103	225.151	225.151	225.152
255	219.159	1	61.29			0	0	61	61.61	2	607674	224.144	224.144	224.145	229.193	229.192	229.193
275	223.046	1	49.95			0	0	49.59	50.52	2	3.25805e+06	228.031	228.031	228.031	233.079	233.079	233.08
286	223.064	1	62.21			0	0	61.61	63.22	2	1.56483e+06	228.049	228.048	228.049	233.097	233.097	233.098
319	225.073	1	51.91			0	0	51.14	52.26	2	1.09098e+06	230.059	230.058	230.059	235.107	235.107	235.107
363	227.128	1	60.71			0	0	60.21	61.5	2	375755	232.113	232.113	232.113	237.161	237.161	237.162
372	228.196	1	61.66			0	0	60.71	62.18	2	757334	233.181	233.181	233.181	238.229	238.229	238.23
378	229.143	1	57.86			0	0	57.53	58.56	2	618227	234.129	234.128	234.129	239.177	239.177	239.177
384	230.144	2	61.29			0	0	61	61.6	2	609482	232.636	232.636	232.637	235.161	235.16	235.161
415	234.023	1	31.45			0	0	31.1	31.95	2	10789523	239.008	239.008	239.008	244.056	244.056	244.057
422	235.108	1	27.82			0	0	27.4	28.22	2	23494818	240.093	240.093	240.093	245.141	245.141	245.142
432	235.13	1	60.63			0	0	59.79	61.05	2	581082	240.116	240.115	240.116	245.164	245.164	245.164
462	237.146	1	61.54			0	0	61.25	61.91	2	977512	242.131	242.131	242.132	247.18	247.179	247.18
470	238.133	2	61.29			0	0	61	61.6	2	764682	240.625	240.625	240.626	243.149	243.149	243.15
481	239.125	1	58.28			0	0	57.78	59.49	2	696590	244.111	244.11	244.111	249.159	249.159	249.159
489	239.128	1	64.25			0	0	63.76	64.63	2	663415	244.113	244.113	244.113	249.161	249.161	249.162
520	241.177	1	59.94			0	0	59.69	60.26	2	309291	246.163	246.162	246.163	251.211	251.211	251.211
521	241.029	1	64.58			0	0	64.32	64.94	2	142385	246.015	246.014	246.015	251.063	251.063	251.063
526	241.141	1	61.29			0	0	60.95	61.71	2	3.46008e+06	246.126	246.126	246.127	251.175	251.174	251.175
564	243.123	1	57.6			0	0	56.68	58.04	2	475954	248.108	248.107	248.108	253.156	253.156	253.157
577	244.013	1	42.97			0	0	42.64	43.47	2	3.91204e+06	248.998	248.998	248.999	254.047	254.046	254.047
589	245.078	1	62.57			0	0	62.06	62.82	2	164862	250.064	250.063	250.064	255.112	255.112	255.112
598	246.079	1	41.83			0	0	41.48	42.49	2	4793774	251.065	251.064	251.065	256.113	256.113	256.113
611	247.129	1	54.28			0	0	53.97	54.73	2	4.71575e+06	252.114	252.114	252.114	257.162	257.162	257.163
636	249.11	1	58.14			0	0	57.42	59.12	2	935384	254.095	254.095	254.095	259.143	259.143	259.144
654	250.178	1	61.61			0	0	60.95	62.13	2	1.42704e+06	255.163	255.163	255.163	260.211	260.211	260.212
660	251.089	1	57.75			0	0	57.16	57.99	2	335355	256.074	256.074	256.075	261.123	261.122	261.123
663	251.125	1	57.25			0	0	56.58	57.53	2	638922	256.111	256.11	256.111	261.159	261.159	261.159
664	251.125	1	59.54			0	0	58.81	59.9	2	381459	256.111	256.11	256.111	261.159	261.159	261.159
665	251.125	1	57.84			0	0	57.53	58.81	2	2.57211e+06	256.111	256.11	256.111	261.159	261.159	261.159
699	252.036	1	26.37			0	0	25.99	26.9	2	22966530	257.021	257.021	257.021	262.069	262.069	262.07
716	253.105	1	57.69			0	0	57.21	58.09	2	277550	258.09	258.089	258.09	263.138	263.138	263.139
720	253.141	1	58.62			0	0	58.35	59.17	2	265372	258.126	258.126	258.127	263.175	263.174	263.175
722	253.141	1	59.95			0	0	59.54	61	2	156525	258.126	258.126	258.127	263.175	263.174	263.175
727	253.143	1	59.28			0	0	58.56	59.49	2	160149	258.129	258.128	258.129	263.177	263.177	263.177
745	255.047	1	27.3			0	0	26.9	27.75	2	14042232	260.032	260.032	260.032	265.08	265.08	265.081
761	255.159	1	62.44			0	0	61.76	62.82	2	397374	260.144	260.144	260.145	265.193	265.192	265.193
764	255.159	1	63.22			0	0	62.8	63.69	2	2.53712e+06	260.144	260.144	260.145	265.193	265.192	265.193
787	257.043	1	27.3			0	0	27	27.65	2	1.08888e+06	262.028	262.027	262.028	267.076	267.076	267.077
791	257.138	1	59.23			0	0	58.86	59.64	2	67980.5	262.124	262.123	262.124	267.172	267.172	267.172
802	258.944	1	24.12			0	0	23.83	24.7	2	98099.7	263.93	263.929	263.93	268.978	268.978	268.978
803	258.17	1	59.68			0	0	59.33	59.89	2	50039.3	263.155	263.155	263.156	268.204	268.203	268.204
804	259.092	1	26.08			0	0	25.62	26.31	2	1.0621e+06	264.078	264.077	264.078	269.126	269.126	269.126
826	260.16	1	46.68			0	0	46.32	47.07	2	7.63693e+06	265.146	265.145	265.146	270.194	270.194	270.194
843	261.11	1	61.71			0	0	61	62.06	2	2.24334e+06	266.095	266.095	266.095	271.143	271.143	271.144
866	262.165	1	57.91			0	0	57.42	58.56	2	171496	267.15	267.15	267.15	272.198	272.198	272.199
867	262.165	1	58.75			0	0	58.45	59.43	2	59153.7	267.15	267.15	267.15	272.198	272.198	272.199
877	263.125	1	59.68			0	0	59.28	60.05	2	190861	268.111	268.11	268.111	273.159	273.159	273.159
918	265.105	1	57.96			0	0	57.78	58.71	2	343196	270.09	270.089	270.09	275.138	275.138	275.139
919	265.105	1	57.36			0	0	56.95	57.78	2	638332	270.09	270.089	270.09	275.138	275.138	275.139
921	265.105	1	59.23			0	0	59.06	59.43	2	43296.4	270.09	270.089	270.09	275.138	275.138	275.139
923	265.107	1	59.64			0	0	59.33	59.9	2	68212.6	270.092	270.092	270.093	275.141	275.14	275.141
942	265.177	1	61.54			0	0	60.9	61.91	2	123949	270.163	270.162	270.163	275.211	275.211	275.211
943	265.18	1	64.18			0	0	63.79	64.63	2	270442	270.165	270.165	270.165	275.213	275.213	275.214
965	267.063	1	26.21			0	0	25.89	26.81	2	12686804	272.048	272.048	272.048	277.096	277.096	277.097
972	267.12	1	57.91			0	0	57.68	58.3	2	461144	272.105	272.105	272.106	277.154	277.153	277.154
973	267.12	1	58.76			0	0	58.25	60	2	534443	272.106	272.105	272.106	277.154	277.153	277.154
985	267.123	1	63.02			0	0	62.75	63.74	2	274665	272.108	272.107	272.108	277.156	277.156	277.157
1005	269.062	1	26.36			0	0	25.72	26.9	2	329693056	274.048	274.047	274.048	279.096	279.096	279.096
1038	270.062	1	26.36			0	0	26.09	26.88	2	4.73225e+06	275.047	275.047	275.048	280.096	280.095	280.096
1053	271.058	1	26.36			0	0	25.87	26.9	3	29307666	276.043	276.043	276.044	281.092	281.091	281.092
1057	271.968	1	48.39			0	0	47.99	48.82	2	3.34704e+06	276.953	276.953	276.954	282.002	282.001	282.002
1066	271.154	1	60.3			0	0	60	61	2	173556	276.139	276.139	276.14	281.188	281.187	281.188
1080	272.186	1	63.22			0	0	62.87	63.63	2	2.18559e+06	277.171	277.17	277.171	282.219	282.219	282.22
1093	273.17	1	58.39			0	0	57.89	59.06	2	74579.9	278.155	278.154	278.155	283.203	283.203	283.204
1123	274.018	1	39.31			0	0	38.63	39.71	2	2.52785e+06	279.003	279.003	279.003	284.051	284.051	284.052
1125	274.129	1	60.91			0	0	60.41	61.25	2	32907.4	279.114	279.113	279.114	284.162	284.162	284.163
1126	274.133	2	63.24			0	0	62.92	63.5	2	139358	276.625	276.625	276.626	279.149	279.149	279.15
1161	276.144	1	57.69			0	0	57.26	58.35	2	76655.9	281.129	281.129	281.13	286.178	286.177	286.178
1166	277.029	1	27.31			0	0	26.95	27.65	2	3.02868e+06	282.014	282.014	282.014	287.062	287.062	287.063
1178	277.141	1	62.71			0	0	61.45	62.87	2	293712	282.126	282.126	282.127	287.175	287.174	287.175
1179	277.141	1	63.23			0	0	62.82	63.76	2	1.52789e+06	282.126	282.126	282.127	287.175	287.174	287.175
1181	277.18	1	64.24			0	0	63.38	65.02	2	1.70671e+06	282.165	282.165	282.165	287.213	287.213	287.214
1196	278.956	1	26.34			0	0	26.04	26.9	2	7.04744e+06	283.941	283.94	283.941	288.989	288.989	288.99
1215	279.12	1	57.59			0	0	56.78	58.2	2	800028	284.106	284.105	284.106	289.154	289.154	289.154
1246	280.047	2	26.36			0	0	26.09	26.71	2	3.58429e+06	282.54	282.539	282.54	285.064	285.064	285.064
1269	281.138	1	58.28			0	0	57.78	58.76	2	227328	286.124	286.123	286.124	291.172	291.171	291.172
1270	281.138	1	57.47			0	0	57.11	57.78	2	315962	286.124	286.123	286.124	291.172	291.172	291.172
1271	281.138	1	59.86			0	0	59.17	60.41	3	616522	286.124	286.123	286.124	291.172	291.172	291.172
1274	281.186	1	58.29			0	0	57.84	58.91	3	418537	286.171	286.171	286.172	291.22	291.219	291.22
1275	281.102	1	63.02			0	0	62.75	63.28	2	508871	286.087	286.087	286.088	291.136	291.135	291.136
1281	281.172	1	62.66			0	0	61.55	63.27	2	249252	286.158	286.157	286.158	291.206	291.206	291.206
1284	281.175	1	60.14			0	0	59.54	60.48	2	255414	286.16	286.16	286.16	291.208	291.208	291.209
1310	283.118	1	58.74			0	0	58.14	59.28	2	621878	288.103	288.102	288.103	293.151	293.151	293.152
1314	283.118	1	61.99			0	0	61.55	62.4	2	335104	288.103	288.102	288.103	293.151	293.151	293.152
1342	285.057	1	26.37			0	0	25.94	26.9	2	5187986	290.043	290.042	290.043	295.091	295.09	295.091
1352	285.185	1	59.6			0	0	59.22	59.9	2	41474.1	290.17	290.17	290.171	295.219	295.218	295.219
1389	287.149	1	57.78			0	0	56.68	58.56	2	731088	292.134	292.134	292.135	297.183	297.182	297.183
1390	287.149	1	59.91			0	0	59.54	60.47	2	166487	292.134	292.134	292.135	297.183	297.182	297.183
1391	287.185	1	59.72			0	0	59.23	61.4	2	261178	292.171	292.17	292.171	297.219	297.218	297.219
1392	287.201	1	59.05			0	0	58.04	59.54	2	381629	292.186	292.185	292.186	297.234	297.234	297.235
1393	287.201	1	59.78			0	0	59.49	60.16	2	262790	292.186	292.185	292.186	297.234	297.234	297.235
1396	287.149	1	60.71			0	0	60.41	61.45	2	269182	292.134	292.134	292.135	297.183	297.182	297.183
1397	287.201	1	62.08			0	0	61.71	62.75	3	538426	292.186	292.185	292.186	297.234	297.234	297.235
1399	287.201	1	64.75			0	0	64.14	65.22	2	411780	292.186	292.185	292.186	297.234	297.234	297.235
1400	287.201	1	63.03			0	0	62.36	63.27	2	900675	292.186	292.185	292.186	297.234	297.234	297.235
1401	287.201	1	63.51			0	0	63.27	64.14	2	502149	292.186	292.185	292.186	297.234	297.234	297.235
1402	287.201	1	61.46			0	0	60.63	61.76	2	544592	292.186	292.185	292.186	297.234	297.234	297.235
1409	288.036	1	26.36			0	0	26.09	26.76	3	31810052	293.021	293.021	293.022	298.07	298.069	298.07
1416	288.181	1	62.33			0	0	61.55	62.75	2	84502.8	293.166	293.165	293.166	298.214	298.214	298.215
1455	289.18	1	61.58			0	0	61.3	62.18	2	185638	294.165	294.165	294.165	299.213	299.213	299.214
1457	289.216	1	62.14			0	0	61.81	62.45	2	110728	294.201	294.201	294.202	299.25	299.249	299.25
1460	289.216	1	62.81			0	0	62.36	63.55	2	236498	294.201	294.201	294.202	299.25	299.249	299.25
1473	290.088	1	47.6			0	0	47.12	47.99	2	1472730	295.073	295.073	295.074	300.122	300.121	300.122
1482	291.044	1	26.36			0	0	25.87	26.9	2	16466399	296.03	296.029	296.03	301.078	301.078	301.078
1492	291.159	1	61.61			0	0	61.3	62.28	2	136039	296.144	296.144	296.145	301.193	301.192	301.193
1494	291.196	1	62.07			0	0	61.81	62.28	2	146048	296.181	296.18	296.181	301.229	301.229	301.23
1496	291.196	1	61.61			0	0	60.8	61.86	2	310476	296.181	296.18	296.181	301.229	301.229	301.23
1497	291.196	1	62.49			0	0	62.28	63.43	2	310621	296.181	296.18	296.181	301.229	301.229	301.23
1516	293.021	1	26.35			0	0	25.99	26.9	2	12618009	298.006	298.005	298.006	303.054	303.054	303.055
1519	293.177	2	29.63			0	0	29.4	30.01	2	41677360	295.67	295.669	295.67	298.194	298.193	298.194
1524	293.136	1	59.9			0	0	58.71	60.58	2	813167	298.121	298.121	298.122	303.17	303.169	303.17
1526	293.175	1	59.95			0	0	59.43	60.41	2	235273	298.16	298.16	298.16	303.208	303.208	303.209
1527	293.175	1	59.23			0	0	58.86	59.54	3	235872	298.16	298.16	298.16	303.208	303.208	303.209
1529	293.196	1	58.81			0	0	58.25	59.59	2	1.43035e+06	298.181	298.181	298.182	303.23	303.229	303.23
1530	293.211	1	59.12			0	0	58.86	59.9	2	289211	298.196	298.196	298.197	303.245	303.244	303.245
1531	293.211	1	58.63			0	0	58.09	58.91	2	215414	298.196	298.196	298.197	303.245	303.244	303.245
1532	293.211	1	57.42			0	0	57.26	58.09	2	236929	298.196	298.196	298.197	303.245	303.244	303.245
1533	293.136	1	61.35			0	0	60.95	61.61	2	193488	298.121	298.121	298.122	303.17	303.169	303.17
1536	293.136	1	62.46			0	0	62.13	63.27	2	324750	298.121	298.121	298.122	303.17	303.169	303.17
1537	293.136	1	60.75			0	0	60.58	60.95	2	98375	298.121	298.121	298.122	303.17	303.169	303.17
1540	293.172	1	61.24			0	0	60.71	61.71	2	643256	298.158	298.157	298.158	303.206	303.206	303.206
1543	293.175	1	61.61			0	0	60.8	62.06	2	352441	298.16	298.159	298.16	303.208	303.208	303.209
1544	293.175	1	62.8			0	0	62.55	63.22	2	161472	298.16	298.159	298.16	303.208	303.208	303.209
1545	293.175	1	64.15			0	0	63.22	64.57	2	370560	298.16	298.16	298.16	303.208	303.208	303.209
1547	293.211	1	64.91			0	0	64.47	65.73	2	197732	298.196	298.196	298.197	303.245	303.244	303.245
1575	294.178	1	60.71			0	0	60.36	61	2	26120.7	299.163	299.163	299.164	304.212	304.211	304.212
1576	294.206	1	64.25			0	0	63.89	64.65	2	477290	299.192	299.191	299.192	304.24	304.24	304.24
1581	295.524	1	26.38			0	0	26.09	26.66	2	2436871	300.509	300.508	300.509	305.557	305.557	305.558
1588	295.118	1	59.85			0	0	59.28	60.11	2	180028	300.103	300.102	300.103	305.151	305.151	305.152
1589	295.152	1	58.41			0	0	57.31	59.64	2	1.0158e+06	300.137	300.136	300.137	305.185	305.185	305.186
1594	295.19	1	59.87			0	0	59.23	60.26	2	271301	300.176	300.175	300.176	305.224	305.224	305.224
1595	295.19	1	58.59			0	0	58.25	59.23	2	603522	300.176	300.175	300.176	305.224	305.224	305.224
1606	295.152	1	60.47			0	0	59.59	60.9	2	948423	300.137	300.136	300.137	305.185	305.185	305.186
1610	295.188	1	61.75			0	0	61.1	62.5	2	58172	300.173	300.173	300.174	305.222	305.221	305.222
1611	295.19	1	64.88			0	0	64.26	65.53	2	310919	300.176	300.175	300.176	305.224	305.224	305.224
1613	295.19	1	64.05			0	0	63.69	64.42	2	245596	300.176	300.175	300.176	305.224	305.224	305.224
1636	296.033	1	26.39			0	0	26.14	26.71	2	856343	301.019	301.018	301.019	306.067	306.067	306.067
1654	297.022	1	26.36			0	0	26.09	26.71	2	7.06956e+06	302.007	302.007	302.008	307.056	307.055	307.056
1665	297.167	1	58.96			0	0	58.45	59.17	2	70627	302.153	302.152	302.153	307.201	307.201	307.202
1666	297.17	1	57.49			0	0	57	58.45	2	648180	302.155	302.154	302.155	307.203	307.203	307.204
1674	297.082	1	62.22			0	0	61.3	63.22	2	1.97213e+06	302.068	302.067	302.068	307.116	307.116	307.117
1677	297.17	1	64.35			0	0	63.99	64.89	2	149638	302.155	302.154	302.155	307.203	307.203	307.204
1678	297.17	1	62.33			0	0	61.61	62.7	2	218570	302.155	302.154	302.155	307.203	307.203	307.204
1679	297.17	1	61.06			0	0	60.9	61.61	2	168386	302.155	302.154	302.155	307.203	307.203	307.204
1680	297.17	1	63.17			0	0	62.75	63.43	2	81655.6	302.155	302.154	302.155	307.203	307.203	307.204
1682	297.206	1	61.95			0	0	61.45	62.75	2	116450	302.191	302.191	302.192	307.24	307.239	307.24
1698	298.169	2	29.64			0	0	29.4	30.01	2	33681204	300.662	300.661	300.662	303.186	303.186	303.186
1703	298.173	1	58.85			0	0	58.56	59.79	2	141145	303.158	303.158	303.159	308.207	308.206	308.207
1710	299.062	1	24.32			0	0	23.96	25.16	2	565736	304.047	304.046	304.047	309.095	309.095	309.096
1724	299.149	1	59.41			0	0	58.71	59.79	3	438128	304.134	304.134	304.135	309.183	309.182	309.183
1726	299.149	1	59.88			0	0	59.64	60.48	2	519988	304.134	304.134	304.135	309.183	309.182	309.183
1729	299.062	1	60.78			0	0	60.26	62.01	3	318666	304.047	304.046	304.047	309.095	309.095	309.096
1736	299.162	1	64.24			0	0	63.84	64.65	2	1.09155e+06	304.147	304.147	304.147	309.195	309.195	309.196
1740	299.185	1	62.4			0	0	62.08	62.82	2	138149	304.171	304.17	304.171	309.219	309.218	309.219
1742	299.185	1	60.14			0	0	59.49	60.76	2	625092	304.171	304.17	304.171	309.219	309.218	309.219
1770	300.956	1	55.35			0	0	55	55.71	2	6.72903e+06	305.941	305.941	305.942	310.99	310.989	310.99
1791	301.165	1	58.85			0	0	58.56	59.79	2	649580	306.15	306.149	306.15	311.198	311.198	311.199
1801	301.165	1	60.09			0	0	59.79	60.71	2	388296	306.15	306.149	306.15	311.198	311.198	311.199
1806	301.18	1	62.36			0	0	61.6	63.5	2	242103	306.165	306.165	306.166	311.213	311.213	311.214
1807	301.18	1	64.64			0	0	64.09	65.22	2	184737	306.165	306.165	306.166	311.213	311.213	311.214
1832	302.954	1	55.36			0	0	55	55.71	2	6.1071e+06	307.939	307.939	307.94	312.988	312.987	312.988
1859	303.195	1	64.01			0	0	63.55	64.32	2	158794	308.181	308.18	308.181	313.229	313.229	313.23
1860	303.196	1	62.25			0	0	62.06	62.87	3	229415	308.181	308.18	308.181	313.229	313.229	313.23
1861	303.196	1	61.7			0	0	61.2	62.06	2	181615	308.181	308.18	308.181	313.229	313.229	313.23
1862	303.196	1	62.95			0	0	62.01	63.55	2	172279	308.181	308.18	308.181	313.229	313.229	313.23
1863	303.196	1	60.19			0	0	59.74	60.48	2	133603	308.181	308.18	308.181	313.229	313.229	313.23
1864	303.196	1	64.61			0	0	64.21	64.83	2	120068	308.181	308.18	308.181	313.229	313.229	313.23
1909	304.129	1	26.61			0	0	26.25	26.9	2	391144	309.114	309.114	309.115	314.163	314.162	314.163
1911	304.166	1	27.52			0	0	27.3	27.86	2	216810	309.151	309.15	309.151	314.199	314.199	314.2
1912	304.166	1	28.31			0	0	27.86	28.89	2	501410	309.151	309.15	309.151	314.199	314.199	314.2
1915	304.154	1	34.46			0	0	34.22	34.86	2	449219	309.14	309.139	309.14	314.188	314.187	314.188
1916	304.154	1	32.18			0	0	31.42	32.58	2	1.63845e+06	309.14	309.139	309.14	314.188	314.187	314.188
1917	304.166	1	31.95			0	0	31.45	32.48	2	1183526	309.151	309.15	309.151	314.199	314.199	314.2
1918	304.166	1	32.76			0	0	32.48	33.66	2	1940070	309.151	309.15	309.151	314.199	314.199	314.2
1927	304.065	1	40.39			0	0	39.92	40.75	2	11738511	309.05	309.05	309.05	314.098	314.098	314.099
1944	304.227	1	46			0	0	45.7	46.52	2	182222	309.212	309.212	309.213	314.261	314.26	314.261
1947	304.137	1	51.54			0	0	51.09	51.87	2	4.62039e+06	309.123	309.122	309.123	314.171	314.17	314.171
1948	304.16	2	50.92			0	0	50.31	51.4	2	621686	306.653	306.652	306.653	309.177	309.176	309.177
1951	304.174	1	53.02			0	0	52.12	53.34	2	3.35911e+06	309.159	309.158	309.159	314.207	314.207	314.208
1960	304.227	1	50.91			0	0	50.57	51.3	2	222069	309.212	309.212	309.213	314.261	314.26	314.261
1964	304.116	1	59.23			0	0	58.56	59.59	2	90932.6	309.101	309.1	309.101	314.149	314.149	314.15
1969	304.139	1	58.76			0	0	57.89	59.33	2	450023	309.124	309.124	309.125	314.173	314.172	314.173
1970	304.139	1	59.59			0	0	59.33	60.05	2	201356	309.124	309.124	309.125	314.173	314.172	314.173
1971	304.176	1	57.8			0	0	57.11	58.56	3	1.85253e+06	309.161	309.16	309.161	314.209	314.209	314.21
1974	304.176	1	59.95			0	0	59.12	60.47	2	1409282	309.161	309.16	309.161	314.209	314.209	314.21
1977	304.199	1	59.07			0	0	58.5	59.33	2	259788	309.184	309.184	309.185	314.232	314.232	314.233
1978	304.199	1	59.6			0	0	59.23	60.53	2	568737	309.184	309.184	309.185	314.232	314.232	314.233
1980	304.212	1	57.65			0	0	57.31	57.89	2	292459	309.197	309.197	309.198	314.245	314.245	314.246
1981	304.212	1	58.82			0	0	58.3	59.23	2	284176	309.197	309.197	309.198	314.245	314.245	314.246
1983	304.212	1	59.73			0	0	59.23	59.95	2	291061	309.197	309.197	309.198	314.246	314.245	314.246
1985	304.227	1	56.58			0	0	55.99	57.31	2	5809211	309.212	309.212	309.213	314.261	314.26	314.261
1994	304.115	1	61.26			0	0	60.85	61.45	2	23864.2	309.1	309.1	309.101	314.149	314.148	314.149
1996	304.118	1	60.1			0	0	59.89	60.85	2	55500.1	309.103	309.103	309.104	314.152	314.151	314.152
1998	304.152	1	63.57			0	0	62.97	63.95	2	89970.2	309.137	309.137	309.138	314.186	314.185	314.186
2000	304.152	1	60			0	0	59.33	60.47	2	80304.3	309.137	309.137	309.138	314.186	314.185	314.186
2001	304.152	1	61.46			0	0	61	62.18	2	61024.5	309.137	309.137	309.138	314.186	314.185	314.186
2002	304.154	1	62			0	0	61.5	62.36	2	167333	309.14	309.139	309.14	314.188	314.188	314.188
2003	304.154	1	62.52			0	0	62.33	63.27	2	141213	309.14	309.139	309.14	314.188	314.188	314.188
2004	304.154	1	60.91			0	0	60.31	61.5	2	226044	309.14	309.139	309.14	314.188	314.188	314.188
2007	304.16	1	64.65			0	0	64.26	64.97	2	55025.4	309.145	309.145	309.146	314.194	314.193	314.194
2011	304.176	1	62.74			0	0	62.45	63.74	2	441143	309.161	309.16	309.161	314.209	314.209	314.21
2012	304.176	1	60.71			0	0	60.47	61.15	2	2.00248e+06	309.161	309.16	309.161	314.209	314.209	314.21
2013	304.176	1	61.62			0	0	60.8	62.45	3	3278080	309.161	309.16	309.161	314.209	314.209	314.21
2014	304.191	1	61.77			0	0	61.5	62.18	2	191858	309.176	309.175	309.176	314.224	314.224	314.225
2015	304.191	1	60.71			0	0	60.21	61.5	2	177592	309.176	309.175	309.176	314.224	314.224	314.225
2016	304.199	1	61.71			0	0	61.5	62.08	2	281313	309.184	309.184	309.184	314.232	314.232	314.233
2017	304.199	1	62.92			0	0	62.45	63.48	3	399109	309.184	309.184	309.185	314.232	314.232	314.233
2018	304.199	1	61.25			0	0	60.63	61.5	2	318225	309.184	309.184	309.185	314.232	314.232	314.233
2019	304.212	1	64.76			0	0	63.74	64.97	2	188521	309.197	309.197	309.198	314.245	314.245	314.246
2065	305.161	1	24.61			0	0	24.34	25.17	2	443050	310.146	310.145	310.146	315.194	315.194	315.195
2082	305.099	1	25.36			0	0	25.1	25.72	2	512109	310.084	310.084	310.085	315.132	315.132	315.133
2087	305.192	4	26.18			0	0	25.87	26.88	3	3.81501e+06	306.439	306.438	306.439	307.701	307.7	307.701
2097	305.171	1	30.25			0	0	29.91	30.59	2	1.0343e+06	310.157	310.156	310.157	315.205	315.205	315.205
2104	305.15	1	35.52			0	0	34.86	35.8	2	616550	310.135	310.134	310.135	315.183	315.183	315.184
2105	305.157	1	39.79			0	0	38.94	40.54	3	24623896	310.142	310.142	310.143	315.191	315.19	315.191
2109	305.15	1	41.61			0	0	39.86	42.9	2	30283118	310.135	310.134	310.135	315.183	315.183	315.184
2115	305.15	1	47.4			0	0	46.91	48.01	2	4.06432e+06	310.135	310.134	310.135	315.183	315.183	315.184
2119	305.186	1	45.04			0	0	44.51	45.7	2	973131	310.171	310.171	310.172	315.22	315.219	315.22
2120	305.186	1	46.99			0	0	46.73	48.01	2	825296	310.171	310.171	310.172	315.22	315.219	315.22
2125	305.186	1	52.62			0	0	51.81	53.24	2	1891130	310.171	310.171	310.172	315.22	315.219	315.22
2126	305.186	1	51.55			0	0	51.14	51.81	2	870853	310.171	310.171	310.172	315.22	315.219	315.22
2128	305.186	1	50.43			0	0	49.95	51.25	2	7869994	310.171	310.171	310.172	315.22	315.219	315.22
2129	305.222	1	52.5			0	0	52.22	53.09	2	226853	310.207	310.207	310.208	315.256	315.255	315.256
2133	305.1	1	59.56			0	0	59.28	59.95	2	416907	310.085	310.084	310.085	315.133	315.133	315.134
2134	305.1	1	59.1			0	0	58.71	59.69	3	282988	310.085	310.084	310.085	315.133	315.133	315.134
2138	305.136	1	57.14			0	0	56.58	57.47	2	656901	310.121	310.121	310.122	315.17	315.169	315.17
2139	305.136	1	58.07			0	0	57.42	58.56	2	966135	310.121	310.121	310.122	315.17	315.169	315.17
2140	305.136	1	59.54			0	0	58.45	59.74	2	1.76217e+06	310.121	310.121	310.122	315.17	315.169	315.17
2142	305.138	1	59.11			0	0	58.56	59.89	2	207089	310.124	310.123	310.124	315.172	315.172	315.172
2144	305.15	1	59.9			0	0	59.06	60.36	2	98974.8	310.135	310.134	310.135	315.183	315.183	315.184
2147	305.172	1	59.16			0	0	58.5	59.79	2	382547	310.158	310.157	310.158	315.206	315.205	315.206
2149	305.175	1	58.24			0	0	57.26	58.71	2	1.26819e+06	310.16	310.16	310.16	315.208	315.208	315.209
2151	305.179	1	57.65			0	0	57.16	58.56	2	315629	310.164	310.164	310.164	315.212	315.212	315.213
2153	305.184	1	57.34			0	0	56.95	57.84	2	1.08296e+06	310.169	310.168	310.169	315.217	315.217	315.218
2154	305.186	1	58.08			0	0	57.73	58.86	2	136011	310.171	310.171	310.172	315.22	315.219	315.22
2155	305.186	1	56.58			0	0	55.99	57.31	2	4213510	310.171	310.171	310.172	315.22	315.219	315.22
2162	305.211	1	56.94			0	0	56.43	58.04	2	1.40951e+06	310.196	310.196	310.197	315.245	315.244	315.245
2164	305.211	1	59.09			0	0	58.5	59.43	2	2.23012e+06	310.196	310.196	310.197	315.245	315.244	315.245
2165	305.211	1	59.77			0	0	59.38	60.71	3	2.08e+06	310.196	310.196	310.197	315.245	315.244	315.245
2171	305.1	1	60.31			0	0	59.9	60.58	2	161951	310.085	310.084	310.085	315.133	315.133	315.134
2172	305.1	1	60.89			0	0	60.48	61.5	2	178575	310.085	310.084	310.085	315.133	315.133	315.134
2176	305.136	1	62.06			0	0	61.81	62.7	2	1.04142e+06	310.121	310.121	310.122	315.17	315.169	315.17
2177	305.136	1	63.6			0	0	62.7	65.22	2	3.3409e+06	310.121	310.121	310.122	315.17	315.169	315.17
2178	305.136	1	60.9			0	0	60.41	61.81	3	3.54978e+06	310.121	310.121	310.122	315.17	315.169	315.17
2182	305.138	1	61.93			0	0	61.3	62.5	3	247772	310.124	310.123	310.124	315.172	315.172	315.172
2183	305.138	1	60.54			0	0	60.31	60.85	2	117895	310.124	310.123	310.124	315.172	315.172	315.172
2184	305.138	1	60.09			0	0	59.59	60.36	2	223838	310.124	310.123	310.124	315.172	315.172	315.172
2185	305.138	1	62.6			0	0	62.33	63.27	2	130546	310.124	310.123	310.124	315.172	315.172	315.173
2189	305.159	2	64.24			0	0	63.27	64.52	2	288500	307.651	307.651	307.652	310.175	310.175	310.176
2191	305.172	1	64.71			0	0	64.32	65.89	2	444863	310.158	310.157	310.158	315.206	315.205	315.206
2192	305.172	1	62.72			0	0	62.28	63.27	3	346642	310.158	310.157	310.158	315.206	315.205	315.206
2194	305.172	1	63.76			0	0	63.07	64.47	2	1144698	310.158	310.157	310.158	315.206	315.206	315.206
2196	305.175	1	64.13			0	0	63.55	64.89	3	823040	310.16	310.159	310.16	315.208	315.208	315.209
2198	305.175	1	63.58			0	0	63.22	64.37	2	195300	310.16	310.16	310.16	315.208	315.208	315.209
2199	305.175	1	61.26			0	0	60.71	61.86	2	946904	310.16	310.16	310.16	315.208	315.208	315.209
2205	305.209	1	61.01			0	0	60.48	61.45	2	154167	310.194	310.194	310.195	315.243	315.242	315.243
2207	305.209	1	63.68			0	0	63.48	63.99	2	63560.3	310.194	310.194	310.195	315.243	315.242	315.243
2208	305.211	1	62.08			0	0	61.71	62.33	3	3.97917e+06	310.196	310.196	310.197	315.245	315.244	315.245
2209	305.211	1	63.03			0	0	62.75	63.27	3	4342810	310.196	310.196	310.197	315.245	315.244	315.245
2210	305.211	1	64.76			0	0	64.21	65.53	2	4553209	310.196	310.196	310.197	315.245	315.244	315.245
2211	305.211	1	63.88			0	0	63.69	64.21	3	3.25597e+06	310.196	310.196	310.197	315.245	315.244	315.245
2212	305.211	1	61.45			0	0	60.68	61.71	3	4894571	310.196	310.196	310.197	315.245	315.244	315.245
2213	305.211	1	63.47			0	0	63.27	63.74	3	3684299	310.196	310.196	310.197	315.245	315.244	315.245
2214	305.211	1	62.53			0	0	62.33	62.75	2	2.53233e+06	310.196	310.196	310.197	315.245	315.244	315.245
2215	305.211	1	60.42			0	0	60.05	60.71	3	1.79412e+06	310.196	310.196	310.197	315.245	315.244	315.245
2223	305.209	1	65.01			0	0	64.57	65.27	2	62109.8	310.194	310.193	310.194	315.242	315.242	315.243
2225	305.211	1	66.85			0	0	66.05	67.62	3	1.44919e+06	310.196	310.196	310.197	315.245	315.244	315.245
2275	306.145	1	25.89			0	0	25.47	26.19	2	1.11231e+06	311.13	311.13	311.131	316.178	316.178	316.179
2276	306.145	1	27.59			0	0	26.9	27.86	2	848054	311.13	311.13	311.131	316.178	316.178	316.179
2277	306.17	1	29.96			0	0	29.66	30.39	2	924533	311.155	311.155	311.156	316.204	316.203	316.204
2279	306.181	1	27.42			0	0	26.95	27.82	2	229667	311.166	311.166	311.167	316.215	316.214	316.215
2280	306.68	4	26.88			0	0	26.56	27.6	3	24438044	307.927	307.926	307.927	309.189	309.188	309.189
2296	306.005	1	44.21			0	0	43.78	44.77	3	5525279	310.99	310.99	310.991	316.038	316.038	316.039
2299	306.083	1	44.76			0	0	44.05	45.7	2	3.46023e+06	311.068	311.068	311.069	316.116	316.116	316.117
2313	306.17	1	51.46			0	0	50.98	52.02	2	656747	311.155	311.155	311.156	316.204	316.203	316.204
2325	306.119	1	56.89			0	0	56.58	57.58	3	2.30856e+06	311.104	311.104	311.105	316.153	316.152	316.153
2326	306.119	1	57.73			0	0	57.53	58.35	2	285060	311.104	311.104	311.105	316.153	316.152	316.153
2327	306.134	1	59.42			0	0	58.91	59.9	2	122169	311.119	311.118	311.119	316.167	316.167	316.168
2328	306.134	1	57.64			0	0	57.21	58.76	2	403016	311.119	311.118	311.119	316.167	316.167	316.168
2334	306.17	1	59			0	0	58.5	59.49	3	370942	311.155	311.155	311.156	316.204	316.203	316.204
2336	306.181	1	58.69			0	0	58.14	59.12	2	39548.5	311.166	311.166	311.167	316.215	316.214	316.215
2337	306.191	1	59.45			0	0	59.12	59.84	2	1.35907e+06	311.176	311.176	311.177	316.225	316.224	316.225
2338	306.191	1	58.93			0	0	57.89	59.12	2	797911	311.176	311.176	311.177	316.225	316.224	316.225
2347	306.243	1	57.26			0	0	56.88	57.84	2	986041	311.228	311.228	311.228	316.276	316.276	316.277
2350	306.087	1	63.95			0	0	63.63	64.47	2	26537.8	311.072	311.072	311.073	316.12	316.12	316.121
2352	306.116	1	64.06			0	0	63.58	64.37	2	77345.4	311.101	311.101	311.102	316.149	316.149	316.15
2353	306.123	1	64.45			0	0	64.14	64.79	2	93468	311.108	311.108	311.109	316.157	316.156	316.157
2360	306.17	1	63.28			0	0	62.6	63.89	2	97264.2	311.155	311.155	311.156	316.204	316.203	316.204
2362	306.17	1	60.21			0	0	59.49	60.76	2	425695	311.155	311.155	311.156	316.204	316.203	316.204
2363	306.191	1	61.11			0	0	60.76	61.5	2	193764	311.176	311.176	311.177	316.225	316.224	316.225
2364	306.191	1	62.3			0	0	61.5	62.8	2	398815	311.176	311.176	311.177	316.225	316.224	316.225
2365	306.191	1	63.5			0	0	63.16	64.09	2	425739	311.176	311.176	311.177	316.225	316.224	316.225
2367	306.206	1	62.14			0	0	61.66	62.5	2	129447	311.192	311.191	311.192	316.24	316.24	316.24
2371	306.228	1	63.36			0	0	62.7	63.63	2	88820	311.213	311.212	311.213	316.261	316.261	316.262
2372	306.243	1	62.43			0	0	61.61	63.07	2	138898	311.228	311.228	311.228	316.276	316.276	316.277
2450	307.039	1	24.61			0	0	24.08	25.22	2	6674474	312.025	312.024	312.025	317.073	317.072	317.073
2461	307.848	1	24.32			0	0	23.09	24.75	2	1.39153e+06	312.833	312.833	312.834	317.882	317.881	317.882
2464	307.009	1	26.35			0	0	26.04	26.9	2	4016438	311.995	311.994	311.995	317.043	317.043	317.043
2465	307.018	1	26.36			0	0	26.04	26.9	3	7135635	312.004	312.003	312.004	317.052	317.051	317.052
2466	307.039	1	26.47			0	0	26.04	26.9	2	3.73982e+06	312.025	312.024	312.025	317.073	317.072	317.073
2469	307.115	1	25.48			0	0	25.16	25.99	2	4805551	312.1	312.099	312.1	317.148	317.148	317.149
2470	307.129	1	27.32			0	0	26.95	27.82	2	420230	312.114	312.114	312.115	317.162	317.162	317.163
2473	307.174	2	29.64			0	0	29.4	30.01	2	121128416	309.667	309.667	309.667	312.191	312.191	312.192
2475	307.958	1	27.3			0	0	26.9	27.75	2	6.45157e+06	312.943	312.943	312.944	317.992	317.991	317.992
2476	307.969	1	27.31			0	0	27.05	27.6	2	148983	312.954	312.954	312.955	318.003	318.002	318.003
2479	307.165	1	31.67			0	0	31.27	32.38	2	1.18573e+06	312.15	312.15	312.151	317.199	317.198	317.199
2483	307.165	1	37.16			0	0	36.47	37.55	2	1.53877e+06	312.15	312.15	312.151	317.199	317.198	317.199
2484	307.165	1	37.81			0	0	37.24	38.21	2	627951	312.15	312.15	312.151	317.199	317.198	317.199
2489	307.165	1	40.88			0	0	40.13	41.38	2	2895445	312.15	312.15	312.151	317.199	317.198	317.199
2494	307.202	1	42.53			0	0	42.29	43.06	2	645760	312.187	312.186	312.187	317.235	317.235	317.236
2498	307.202	1	41.59			0	0	41.11	42.08	2	900028	312.187	312.186	312.187	317.235	317.235	317.236
2504	307.165	1	45.82			0	0	45.34	46.52	2	2.30164e+06	312.15	312.15	312.151	317.199	317.198	317.199
2507	307.202	1	45.96			0	0	45.65	46.52	2	592768	312.187	312.186	312.187	317.235	317.235	317.236
2508	307.202	1	49.95			0	0	49.54	50.36	2	826298	312.187	312.186	312.187	317.235	317.235	317.236
2509	307.202	1	48.89			0	0	48.36	49.23	2	1.95908e+06	312.187	312.186	312.187	317.235	317.235	317.236
2516	307.202	1	54.23			0	0	53.66	54.78	2	1.32245e+06	312.187	312.186	312.187	317.235	317.235	317.236
2518	307.202	1	51.25			0	0	50.68	51.87	2	1.64819e+06	312.187	312.186	312.187	317.235	317.235	317.236
2525	307.115	1	56.9			0	0	56.48	57.58	3	1.89479e+06	312.1	312.1	312.101	317.149	317.148	317.149
2526	307.115	1	58.5			0	0	57.78	59.01	3	4036551	312.1	312.1	312.101	317.149	317.148	317.149
2527	307.115	1	59.22			0	0	58.97	59.89	2	2.31298e+06	312.1	312.1	312.101	317.149	317.148	317.149
2531	307.152	1	56.9			0	0	56.12	57.53	2	1.55085e+06	312.137	312.136	312.137	317.185	317.185	317.186
2532	307.152	1	58.36			0	0	57.37	58.61	3	3.09855e+06	312.137	312.136	312.137	317.185	317.185	317.186
2534	307.152	1	59.71			0	0	59.43	60.36	2	3.37102e+06	312.137	312.136	312.137	317.185	317.185	317.186
2535	307.154	1	58.13			0	0	57.68	58.56	2	374766	312.139	312.139	312.14	317.188	317.187	317.188
2536	307.154	1	59.64			0	0	59.23	60.31	2	494470	312.139	312.139	312.14	317.188	317.187	317.188
2538	307.163	1	59.15			0	0	58.76	59.74	2	114438	312.148	312.148	312.149	317.196	317.196	317.197
2545	307.19	1	56.66			0	0	56.07	57	2	836264	312.176	312.175	312.176	317.224	317.224	317.224
2547	307.19	1	57.69			0	0	57.05	58.45	2	1317896	312.176	312.175	312.176	317.224	317.224	317.224
2549	307.19	1	59.76			0	0	59.43	60.05	2	502177	312.176	312.175	312.176	317.224	317.224	317.225
2551	307.202	1	57.8			0	0	57.31	58.2	2	151081	312.187	312.186	312.187	317.235	317.235	317.236
2552	307.202	1	56.58			0	0	55.95	57.73	2	3.69447e+06	312.187	312.186	312.187	317.235	317.235	317.236
2553	307.212	1	57.61			0	0	56.9	58.56	2	288023	312.197	312.196	312.197	317.245	317.245	317.246
2558	307.227	1	59.16			0	0	58.5	59.9	2	1.61346e+06	312.212	312.212	312.212	317.26	317.26	317.261
2559	307.238	1	56.58			0	0	55.99	57.21	2	6.1068e+06	312.223	312.223	312.224	317.272	317.271	317.272
2561	307.248	1	59.58			0	0	59.12	59.84	2	42196.6	312.233	312.233	312.234	317.282	317.281	317.282
2563	307.092	1	63.96			0	0	63.55	64.17	2	42907	312.078	312.077	312.078	317.126	317.126	317.127
2564	307.093	1	61.34			0	0	61.05	61.71	2	198096	312.078	312.077	312.078	317.126	317.126	317.127
2566	307.097	1	61.85			0	0	61.61	62.4	2	192821	312.082	312.081	312.082	317.13	317.13	317.131
2567	307.097	1	60.55			0	0	59.84	61.61	3	1.32802e+06	312.082	312.081	312.082	317.13	317.13	317.131
2568	307.103	1	61.71			0	0	61.05	62.01	2	178574	312.088	312.087	312.088	317.136	317.136	317.137
2571	307.115	1	63.62			0	0	63.16	63.89	2	158698	312.1	312.1	312.101	317.149	317.148	317.149
2572	307.115	1	61.79			0	0	61.6	62.08	2	390397	312.1	312.1	312.101	317.149	317.148	317.149
2573	307.115	1	62.36			0	0	62.08	63.02	2	331280	312.1	312.1	312.101	317.149	317.148	317.149
2574	307.115	1	60.7			0	0	60.41	61.61	4	2.18999e+06	312.1	312.1	312.101	317.149	317.148	317.149
2575	307.115	1	60.11			0	0	59.89	60.48	2	1.13126e+06	312.101	312.1	312.101	317.149	317.148	317.149
2577	307.118	1	60.01			0	0	59.23	60.71	2	115529	312.103	312.102	312.103	317.151	317.151	317.152
2581	307.152	1	64.13			0	0	63.95	64.42	3	795596	312.137	312.136	312.137	317.185	317.185	317.186
2582	307.152	1	63.24			0	0	62.97	63.69	3	897915	312.137	312.136	312.137	317.185	317.185	317.186
2583	307.152	1	63.58			0	0	63.38	63.95	2	1.02852e+06	312.137	312.136	312.137	317.185	317.185	317.186
2584	307.152	1	64.65			0	0	64.21	65.95	3	1.06728e+06	312.137	312.136	312.137	317.185	317.185	317.186
2585	307.152	1	62.5			0	0	62.18	62.97	3	1.7001e+06	312.137	312.136	312.137	317.185	317.185	317.186
2586	307.152	1	61.61			0	0	60.85	62.28	4	5.73516e+06	312.137	312.136	312.137	317.185	317.185	317.186
2587	307.152	1	60.51			0	0	60.05	61.05	3	2157077	312.137	312.136	312.137	317.185	317.185	317.186
2588	307.154	1	62.27			0	0	61.6	63.07	2	643633	312.139	312.139	312.14	317.188	317.187	317.188
2589	307.154	1	60.97			0	0	60.71	61.6	2	367249	312.139	312.139	312.14	317.188	317.187	317.188
2590	307.154	1	63.18			0	0	62.97	63.95	2	312989	312.139	312.139	312.14	317.188	317.187	317.188
2594	307.165	1	60.94			0	0	60.68	61.3	2	97171.4	312.15	312.15	312.151	317.199	317.198	317.199
2598	307.188	1	63.71			0	0	63.16	64.74	2	1.38946e+06	312.173	312.173	312.174	317.222	317.221	317.222
2602	307.19	1	62.24			0	0	61.76	62.6	2	866125	312.176	312.175	312.176	317.224	317.224	317.224
2603	307.19	1	61.57			0	0	60.58	62.08	2	1.89416e+06	312.176	312.175	312.176	317.224	317.224	317.224
2604	307.19	1	62.79			0	0	62.33	63.76	3	1.24281e+06	312.176	312.175	312.176	317.224	317.224	317.224
2605	307.19	1	60.15			0	0	59.59	60.76	2	948301	312.176	312.175	312.176	317.224	317.224	317.225
2606	307.227	1	62.82			0	0	62.55	63.28	3	1.01311e+06	312.212	312.212	312.212	317.26	317.26	317.261
2608	307.227	1	61.59			0	0	61.35	62.36	3	1.03363e+06	312.212	312.212	312.212	317.26	317.26	317.261
2609	307.227	1	61.16			0	0	59.84	61.5	3	1.71374e+06	312.212	312.212	312.212	317.26	317.26	317.261
2611	307.263	1	62.28			0	0	61.91	63.27	2	170136	312.248	312.248	312.249	317.297	317.296	317.297
2614	307.152	1	66.8			0	0	66.46	67.98	2	321531	312.137	312.136	312.137	317.185	317.185	317.186
2616	307.19	1	65.35			0	0	64.83	66.37	2	631026	312.176	312.175	312.176	317.224	317.224	317.224
2673	308.135	1	24.32			0	0	24.08	24.8	2	457819	313.121	313.12	313.121	318.169	318.168	318.169
2674	308.161	1	24.64			0	0	23.84	25.17	2	1.68435e+06	313.146	313.145	313.146	318.194	318.194	318.195
2675	308.674	1	24.65			0	0	24.39	25.05	2	4831691	313.66	313.659	313.66	318.708	318.707	318.708
2676	308.9	1	24.43			0	0	24.08	25.17	2	605456	313.885	313.885	313.886	318.934	318.933	318.934
2679	308.905	9	24.61			0	0	24.34	25.16	3	891184	309.458	309.458	309.459	310.019	310.019	310.02
2683	308.161	1	27.11			0	0	26.88	27.82	2	794915	313.146	313.145	313.146	318.194	318.194	318.195
2684	308.161	1	25.46			0	0	25.05	26.9	2	2458690	313.146	313.145	313.146	318.194	318.194	318.195
2689	308.687	2	26.32			0	0	26.04	26.88	2	8370319	311.179	311.179	311.18	313.704	313.703	313.704
2691	308.9	1	27.17			0	0	26.88	27.8	2	533354	313.885	313.885	313.886	318.934	318.933	318.934
2692	308.9	1	26.18			0	0	25.62	26.41	2	1316302	313.885	313.885	313.886	318.934	318.933	318.934
2693	308.9	1	26.64			0	0	26.31	26.9	2	531925	313.885	313.885	313.886	318.934	318.933	318.934
2698	308.161	1	32.4			0	0	31.91	33.66	2	9270838	313.146	313.145	313.146	318.194	318.194	318.195
2702	308.197	1	30.23			0	0	29.86	30.54	2	435846	313.182	313.182	313.183	318.231	318.23	318.231
2704	308.9	6	31.71			0	0	31.27	32.17	3	454380	309.731	309.73	309.731	310.572	310.572	310.573
2706	308.062	1	39.42			0	0	38.74	39.81	2	1.45402e+06	313.047	313.047	313.048	318.096	318.095	318.096
2708	308.062	1	37.74			0	0	37.29	38.16	2	6086600	313.047	313.047	313.048	318.096	318.095	318.096
2724	308.9	1	40.4			0	0	39.76	40.86	2	890200	313.885	313.885	313.886	318.934	318.933	318.934
2728	308.099	1	47.66			0	0	47.27	47.99	2	1.32423e+06	313.084	313.083	313.084	318.132	318.132	318.133
2755	308.149	1	57.66			0	0	56.95	58.3	3	408763	313.135	313.134	313.135	318.183	318.182	318.183
2756	308.149	1	58.27			0	0	58.04	59.23	2	350182	313.135	313.134	313.135	318.183	318.182	318.183
2757	308.161	1	59.12			0	0	58.4	59.74	2	46869.2	313.146	313.145	313.146	318.194	318.194	318.195
2758	308.186	1	57.02			0	0	56.58	57.58	2	454913	313.171	313.17	313.171	318.219	318.219	318.22
2759	308.186	1	58.14			0	0	57.58	58.61	3	611991	313.171	313.17	313.171	318.219	318.219	318.22
2760	308.207	1	59.65			0	0	58.56	60.85	2	810266	313.192	313.192	313.192	318.24	318.24	318.241
2761	308.222	1	59.33			0	0	58.97	59.95	2	311486	313.207	313.207	313.208	318.256	318.255	318.256
2763	308.222	1	57.79			0	0	57.31	58.97	2	1.07577e+06	313.207	313.207	313.208	318.256	318.255	318.256
2766	308.134	1	62.76			0	0	62.28	63.22	2	70527.3	313.119	313.119	313.12	318.168	318.167	318.168
2768	308.147	1	63.03			0	0	62.28	63.27	2	43924.4	313.132	313.132	313.133	318.18	318.18	318.181
2770	308.149	1	60.76			0	0	60.31	61.6	2	196540	313.135	313.134	313.135	318.183	318.182	318.183
2775	308.186	1	64.26			0	0	63.58	64.83	2	295747	313.171	313.17	313.171	318.219	318.219	318.22
2834	309.094	1	24.61			0	0	24.33	25.1	2	383016	314.079	314.078	314.079	319.127	319.127	319.128
2849	309.108	1	25.84			0	0	25.32	26.25	2	799689	314.093	314.093	314.094	319.142	319.141	319.142
2851	309.145	1	27.21			0	0	26.9	27.82	2	592885	314.13	314.129	314.13	319.178	319.178	319.179
2857	309.954	1	27.31			0	0	26.95	27.7	2	564130	314.939	314.939	314.94	319.988	319.987	319.988
2861	309.145	1	32.7			0	0	32.07	32.93	2	412810	314.13	314.129	314.13	319.178	319.178	319.179
2865	309.181	1	32.95			0	0	32.38	33.74	2	1.28403e+06	314.166	314.166	314.167	319.214	319.214	319.215
2866	309.181	1	30.65			0	0	30.13	31.16	2	1352194	314.166	314.166	314.167	319.214	319.214	319.215
2873	309.181	1	37.83			0	0	37.24	38.16	2	481128	314.166	314.166	314.167	319.214	319.214	319.215
2875	309.181	1	38.71			0	0	38.16	38.99	2	829604	314.166	314.166	314.167	319.214	319.214	319.215
2876	309.181	1	35.51			0	0	35.18	35.83	2	539201	314.166	314.166	314.167	319.214	319.214	319.215
2881	309.217	1	39.99			0	0	39.76	40.29	2	696956	314.202	314.202	314.203	319.251	319.25	319.251
2885	309.181	1	40.89			0	0	40.64	41.58	2	1.91332e+06	314.166	314.166	314.167	319.214	319.214	319.215
2888	309.181	1	41.71			0	0	41.38	42.39	2	5.97277e+06	314.166	314.166	314.167	319.214	319.214	319.215
2889	309.181	1	42.59			0	0	42.34	42.9	2	561526	314.166	314.166	314.167	319.214	319.214	319.215
2893	309.217	1	41.59			0	0	41.37	42.08	2	1.14324e+06	314.202	314.202	314.203	319.251	319.25	319.251
2895	309.217	1	42.15			0	0	41.88	43.06	2	2128119	314.202	314.202	314.203	319.251	319.25	319.251
2897	309.217	1	40.51			0	0	40.08	41.37	2	1.23279e+06	314.202	314.202	314.203	319.251	319.25	319.251
2898	309.217	1	43.49			0	0	43.21	43.9	2	736015	314.202	314.202	314.203	319.251	319.25	319.251
2908	309.217	1	48.19			0	0	47.53	48.71	2	2.64502e+06	314.202	314.202	314.203	319.251	319.25	319.251
2909	309.217	1	48.82			0	0	48.15	49.28	2	1.1398e+06	314.202	314.202	314.203	319.251	319.25	319.251
2910	309.217	1	46.75			0	0	46.16	47.53	2	2.63995e+06	314.203	314.202	314.203	319.251	319.25	319.251
2911	309.927	1	48.38			0	0	47.99	49.02	2	2.06043e+06	314.912	314.911	314.912	319.96	319.96	319.961
2914	309.131	1	51.31			0	0	50.83	52.31	2	1.77364e+06	314.116	314.116	314.117	319.164	319.164	319.165
2915	309.131	1	50.2			0	0	49.48	50.88	2	5.20954e+06	314.116	314.116	314.117	319.164	319.164	319.165
2923	309.217	1	52.55			0	0	51.87	53.14	2	2.62364e+06	314.202	314.202	314.203	319.251	319.25	319.251
2925	309.217	1	50.89			0	0	50.16	51.51	2	1.69908e+06	314.202	314.202	314.203	319.251	319.25	319.251
2926	309.217	1	50.06			0	0	49.69	50.83	2	1.68009e+06	314.202	314.202	314.203	319.251	319.25	319.251
2927	309.9	6	51.32			0	0	50.78	51.71	3	448512	310.731	310.731	310.732	311.572	311.572	311.573
2929	309.095	1	59.59			0	0	59.23	60.05	2	254438	314.08	314.079	314.08	319.128	319.128	319.129
2930	309.108	1	58.75			0	0	58.35	59.12	2	118245	314.093	314.093	314.094	319.142	319.141	319.142
2931	309.11	1	59.9			0	0	58.61	60.63	2	317606	314.095	314.095	314.096	319.144	319.143	319.144
2935	309.131	1	55			0	0	54.17	55.56	2	3368169	314.116	314.116	314.117	319.164	319.164	319.165
2937	309.131	1	56.9			0	0	56.04	57.31	3	3.72379e+06	314.116	314.116	314.117	319.164	319.164	319.165
2938	309.131	1	57.78			0	0	57.26	57.99	3	3.87742e+06	314.116	314.116	314.117	319.165	319.164	319.165
2939	309.131	1	58.16			0	0	57.63	59.17	3	3.1048e+06	314.116	314.116	314.117	319.165	319.164	319.165
2941	309.131	1	59.7			0	0	59.17	60.48	3	4745335	314.116	314.116	314.117	319.165	319.164	319.165
2943	309.133	1	59.3			0	0	58.45	60	2	100632	314.118	314.118	314.119	319.167	319.166	319.167
2944	309.133	1	58.75			0	0	58.2	59.38	2	178220	314.118	314.118	314.119	319.167	319.166	319.167
2948	309.167	1	58.65			0	0	57.99	58.97	2	2504425	314.153	314.152	314.153	319.201	319.2	319.201
2949	309.167	1	57.18			0	0	56.04	57.47	2	2.56919e+06	314.153	314.152	314.153	319.201	319.2	319.201
2950	309.167	1	59.2			0	0	58.91	59.38	2	1.33065e+06	314.153	314.152	314.153	319.201	319.2	319.201
2951	309.167	1	59.73			0	0	59.33	60.63	2	4976305	314.153	314.152	314.153	319.201	319.2	319.201
2953	309.17	1	58.93			0	0	58.45	59.59	2	934481	314.155	314.154	314.155	319.203	319.203	319.204
2954	309.17	1	58.11			0	0	57.84	58.5	2	794494	314.155	314.154	314.155	319.203	319.203	319.204
2956	309.17	1	57.46			0	0	57	57.99	2	2.67369e+06	314.155	314.154	314.155	319.203	319.203	319.204
2958	309.181	1	56.59			0	0	55.99	57.99	2	2.22579e+06	314.166	314.166	314.167	319.214	319.214	319.215
2959	309.181	1	58.82			0	0	58.61	59.23	2	57187.7	314.166	314.166	314.167	319.214	319.214	319.215
2962	309.183	1	59.9			0	0	59.38	60.76	2	832022	314.168	314.167	314.168	319.216	319.216	319.217
2963	309.189	1	58.28			0	0	57.78	59.01	2	118378	314.174	314.173	314.174	319.222	319.222	319.223
2964	309.191	1	56.59			0	0	56.07	57.42	2	1.26071e+06	314.176	314.176	314.176	319.224	319.224	319.225
2968	309.206	1	58.84			0	0	58.5	59.54	3	1.22407e+06	314.191	314.191	314.192	319.24	319.239	319.24
2969	309.206	1	56.85			0	0	56.43	57.26	2	676744	314.191	314.191	314.192	319.24	319.239	319.24
2971	309.217	1	56.58			0	0	55.99	57.26	2	6.34628e+06	314.203	314.202	314.203	319.251	319.25	319.251
2973	309.227	1	57.29			0	0	56.78	58.56	2	15309229	314.212	314.212	314.213	319.261	319.26	319.261
2979	309.092	1	60.12			0	0	59.74	60.8	3	242510	314.077	314.077	314.078	319.126	319.125	319.126
2985	309.131	1	63.55			0	0	63.22	64.65	2	1.01289e+06	314.116	314.116	314.117	319.165	319.164	319.165
2986	309.131	1	62.77			0	0	62.45	63.43	3	992511	314.116	314.116	314.117	319.165	319.164	319.165
2987	309.131	1	60.71			0	0	60.47	61.5	3	4.25999e+06	314.116	314.116	314.117	319.165	319.164	319.165
2988	309.131	1	61.67			0	0	61.35	62.5	3	2.61615e+06	314.116	314.116	314.117	319.165	319.164	319.165
2989	309.133	1	61.42			0	0	60.71	62.06	2	92133.5	314.118	314.118	314.119	319.167	319.166	319.167
2991	309.133	1	60.1			0	0	59.64	60.71	2	204390	314.118	314.118	314.119	319.167	319.166	319.167
2993	309.133	1	64.17			0	0	63.5	64.57	2	122317	314.119	314.118	314.119	319.167	319.166	319.167
2995	309.146	1	61.28			0	0	60.68	61.66	2	153446	314.131	314.131	314.132	319.18	319.179	319.18
2996	309.146	1	62.36			0	0	61.66	62.97	2	55121	314.131	314.131	314.132	319.18	319.179	319.18
2999	309.167	1	63.75			0	0	63.55	65.02	3	1306095	314.152	314.152	314.153	319.201	319.2	319.201
3000	309.167	1	62.2			0	0	61.5	63.07	3	2.50285e+06	314.153	314.152	314.153	319.201	319.2	319.201
3001	309.167	1	63.42			0	0	63.07	63.63	2	899828	314.153	314.152	314.153	319.201	319.2	319.201
3002	309.167	1	60.83			0	0	60.47	61.76	3	2.42948e+06	314.153	314.152	314.153	319.201	319.2	319.201
3003	309.17	1	63.93			0	0	63.58	64.17	2	477302	314.155	314.154	314.155	319.203	319.203	319.204
3004	309.17	1	60.25			0	0	60	60.9	2	1.41089e+06	314.155	314.154	314.155	319.203	319.203	319.204
3005	309.17	1	62.17			0	0	61.91	62.97	2	1005608	314.155	314.154	314.155	319.203	319.203	319.204
3006	309.17	1	63.21			0	0	62.65	63.58	3	754940	314.155	314.154	314.155	319.203	319.203	319.204
3007	309.17	1	61.51			0	0	60.9	61.91	2	2.25299e+06	314.155	314.154	314.155	319.203	319.203	319.204
3009	309.181	1	60.57			0	0	60.31	61	2	25205	314.166	314.165	314.166	319.214	319.214	319.215
3010	309.181	1	61.58			0	0	61.05	61.91	2	29813.1	314.166	314.165	314.166	319.214	319.214	319.215
3012	309.183	1	61.04			0	0	60.76	61.6	2	86803.2	314.168	314.167	314.168	319.216	319.216	319.217
3016	309.204	1	63.61			0	0	62.75	64.74	3	1.67872e+06	314.189	314.188	314.189	319.237	319.237	319.238
3017	309.204	1	61.57			0	0	60.76	61.86	2	951728	314.189	314.188	314.189	319.237	319.237	319.238
3018	309.204	1	60.27			0	0	59.89	60.76	2	588814	314.189	314.188	314.189	319.237	319.237	319.238
3019	309.204	1	62.35			0	0	61.81	62.75	2	412053	314.189	314.188	314.189	319.237	319.237	319.238
3020	309.206	1	62.06			0	0	61.76	62.33	2	880174	314.191	314.191	314.192	319.24	319.239	319.24
3021	309.206	1	62.5			0	0	62.28	63.58	2	1414272	314.191	314.191	314.192	319.24	319.239	319.24
3024	309.206	1	60.63			0	0	60.36	61.4	2	751089	314.191	314.191	314.192	319.24	319.239	319.24
3029	309.242	1	62.62			0	0	62.23	63.99	2	558358	314.228	314.227	314.228	319.276	319.276	319.277
3032	309.17	1	65.35			0	0	64.97	66.31	2	1.08048e+06	314.155	314.154	314.155	319.203	319.203	319.204
3033	309.17	1	67.36			0	0	66.83	68.29	2	467075	314.155	314.154	314.155	319.203	319.203	319.204
3037	309.206	1	65.67			0	0	65.02	66.99	2	709089	314.191	314.191	314.192	319.24	319.239	319.24
3038	309.242	1	66.42			0	0	65.73	67.3	2	162886	314.228	314.227	314.228	319.276	319.276	319.276
3094	310.14	1	24.63			0	0	23.83	25.22	2	2025672	315.125	315.124	315.125	320.173	320.173	320.174
3102	310.14	1	25.36			0	0	25.1	26.2	2	507097	315.125	315.124	315.125	320.173	320.173	320.174
3104	310.173	3	25.14			0	0	24.8	25.83	3	14710555	311.834	311.834	311.835	313.517	313.517	313.518
3105	310.176	1	26.08			0	0	25.67	26.31	2	911786	315.161	315.161	315.162	320.21	320.209	320.21
3107	310.176	1	26.67			0	0	26.31	26.9	2	600864	315.161	315.161	315.162	320.21	320.209	320.21
3129	310.14	2	47.33			0	0	47.02	47.73	3	6789276	312.632	312.632	312.633	315.157	315.156	315.157
3135	310.213	1	51.34			0	0	51.09	52.12	2	266723	315.198	315.197	315.198	320.246	320.246	320.247
3139	310.129	1	59.81			0	0	59.38	60.41	2	87502.3	315.114	315.113	315.114	320.162	320.162	320.163
3140	310.129	1	58.47			0	0	57.89	59.01	2	84447.4	315.114	315.113	315.114	320.162	320.162	320.163
3142	310.165	1	56.83			0	0	56.43	57.78	2	695397	315.15	315.15	315.151	320.199	320.198	320.199
3144	310.199	1	57.99			0	0	57.68	58.25	2	58687.9	315.184	315.184	315.184	320.232	320.232	320.233
3149	310.223	1	58.81			0	0	57.99	59.22	2	931326	315.208	315.207	315.208	320.256	320.256	320.257
3151	310.238	1	59.06			0	0	58.5	59.59	2	377707	315.223	315.222	315.223	320.271	320.271	320.272
3154	310.096	1	61.25			0	0	60.95	61.86	2	1.37715e+06	315.082	315.081	315.082	320.13	320.13	320.131
3155	310.126	1	61.83			0	0	61.2	62.65	3	229947	315.111	315.111	315.112	320.16	320.159	320.16
3157	310.15	1	63.68			0	0	63.22	63.95	2	44245.9	315.135	315.135	315.136	320.184	320.183	320.184
3158	310.165	1	63.75			0	0	63.43	64.21	2	80448.7	315.15	315.15	315.151	320.199	320.198	320.199
3159	310.165	1	62.76			0	0	62.23	63.55	2	150573	315.15	315.15	315.151	320.199	320.198	320.199
3160	310.201	1	64.17			0	0	63.89	64.69	2	373426	315.187	315.186	315.187	320.235	320.234	320.235
3197	311.109	1	24.63			0	0	23.88	25.22	3	7528853	316.095	316.094	316.095	321.143	321.143	321.144
3200	311.135	1	24.61			0	0	24.15	25.16	2	464182	316.12	316.12	316.121	321.169	321.168	321.169
3201	311.16	1	24.7			0	0	24.33	25.17	2	498822	316.145	316.145	316.146	321.194	321.193	321.194
3207	311.109	1	25.76			0	0	25.1	26.25	2	1.4988e+06	316.095	316.094	316.095	321.143	321.142	321.143
3213	311.16	1	28.84			0	0	28.47	29.25	2	28053578	316.145	316.145	316.146	321.194	321.193	321.194
3214	311.16	1	27.14			0	0	26.88	27.86	2	501816	316.145	316.145	316.146	321.194	321.193	321.194
3215	311.16	1	25.45			0	0	25.1	26.25	2	979764	316.145	316.145	316.146	321.194	321.193	321.194
3216	311.168	3	25.16			0	0	24.59	26.2	3	19503644	312.83	312.83	312.83	314.513	314.512	314.513
3218	311.197	1	28.28			0	0	27.86	28.84	2	2.65128e+06	316.182	316.181	316.182	321.23	321.23	321.231
3221	311.114	1	30.18			0	0	29.66	30.69	2	3.81723e+06	316.099	316.099	316.1	321.147	321.147	321.148
3222	311.124	1	34.64			0	0	34.27	34.98	2	2053727	316.109	316.109	316.109	321.157	321.157	321.158
3223	311.16	1	33.63			0	0	32.83	33.84	2	74356888	316.145	316.145	316.146	321.194	321.193	321.194
3224	311.16	1	34.4			0	0	34.21	35.33	2	40925100	316.145	316.145	316.146	321.194	321.193	321.194
3225	311.16	1	34.05			0	0	33.84	34.27	2	37529136	316.145	316.145	316.146	321.194	321.193	321.194
3226	311.16	1	30.27			0	0	29.91	30.64	2	418157	316.145	316.145	316.146	321.194	321.193	321.194
3227	311.16	1	32.34			0	0	31.6	32.98	3	16351945	316.145	316.145	316.146	321.194	321.193	321.194
3228	311.197	1	33.26			0	0	32.98	33.74	2	1.60687e+06	316.182	316.181	316.182	321.23	321.23	321.231
3229	311.197	1	34.51			0	0	34.22	35.18	2	2.26221e+06	316.182	316.181	316.182	321.23	321.23	321.231
3232	311.682	2	32.61			0	0	32.18	32.93	2	1.15219e+06	314.174	314.174	314.175	316.698	316.698	316.699
3235	311.16	1	39.54			0	0	38.94	39.87	3	24667634	316.145	316.145	316.146	321.194	321.193	321.194
3237	311.197	1	37.31			0	0	37.04	38.01	2	589497	316.182	316.181	316.182	321.23	321.23	321.231
3242	311.233	1	37.74			0	0	37.29	38.16	2	738408	316.218	316.218	316.219	321.267	321.266	321.267
3245	311.16	1	42.77			0	0	42.34	43.06	2	2.25222e+06	316.145	316.145	316.146	321.194	321.193	321.194
3246	311.16	1	42.1			0	0	41.63	42.49	2	2.81365e+06	316.145	316.145	316.146	321.194	321.193	321.194
3247	311.16	1	43.33			0	0	43.06	43.52	2	5052046	316.145	316.145	316.146	321.194	321.193	321.194
3254	311.197	1	44.5			0	0	43.83	44.82	2	2.81256e+06	316.182	316.181	316.182	321.23	321.23	321.231
3256	311.233	1	42.79			0	0	42.44	43.26	2	1.68004e+06	316.218	316.218	316.219	321.267	321.266	321.267
3258	311.116	1	49.67			0	0	49.33	50.16	2	3.81161e+06	316.101	316.1	316.101	321.149	321.149	321.15
3264	311.185	1	46.11			0	0	45.6	46.57	2	393838	316.171	316.17	316.171	321.219	321.218	321.219
3286	311.185	1	50.59			0	0	50.26	50.88	2	552172	316.17	316.17	316.171	321.219	321.218	321.219
3290	311.185	1	51.14			0	0	50.83	51.81	2	830778	316.171	316.17	316.171	321.219	321.218	321.219
3291	311.185	1	52.54			0	0	52.17	53.04	2	741694	316.171	316.17	316.171	321.219	321.218	321.219
3294	311.197	1	50.89			0	0	50.57	51.35	2	474608	316.182	316.181	316.182	321.23	321.23	321.231
3301	311.269	1	50.91			0	0	50.62	51.71	2	2.03869e+06	316.255	316.254	316.255	321.303	321.302	321.303
3305	311.11	1	57.28			0	0	57.11	57.68	2	198708	316.095	316.095	316.096	321.144	321.143	321.144
3306	311.11	1	58.01			0	0	57.58	59.38	2	494393	316.095	316.095	316.096	321.144	321.143	321.144
3307	311.11	1	59.72			0	0	59.38	60.53	2	177059	316.095	316.095	316.096	321.144	321.143	321.144
3309	311.125	1	58.39			0	0	57.78	58.56	2	110005	316.111	316.11	316.111	321.159	321.159	321.159
3310	311.126	1	58.74			0	0	58.5	59.59	2	148575	316.111	316.11	316.111	321.159	321.159	321.16
3311	311.128	1	59.02			0	0	58.61	59.54	2	69751.8	316.113	316.113	316.114	321.161	321.161	321.162
3313	311.147	1	56.3			0	0	55.99	56.58	2	847622	316.132	316.131	316.132	321.18	321.18	321.181
3314	311.147	1	56.9			0	0	56.53	57.94	2	4.39953e+06	316.132	316.131	316.132	321.18	321.18	321.181
3315	311.147	1	59.48			0	0	59.12	59.84	2	4.22694e+06	316.132	316.131	316.132	321.18	321.18	321.181
3316	311.147	1	58.94			0	0	57.94	59.12	2	4.34299e+06	316.132	316.131	316.132	321.18	321.18	321.181
3318	311.149	1	58.71			0	0	58.5	59.17	2	195824	316.134	316.134	316.135	321.183	321.182	321.183
3319	311.149	1	57.92			0	0	57.31	58.56	2	728384	316.134	316.134	316.135	321.183	321.182	321.183
3320	311.149	1	59.87			0	0	59.28	60.47	2	368920	316.134	316.134	316.135	321.183	321.182	321.183
3323	311.183	1	58			0	0	57.53	58.91	3	952787	316.168	316.168	316.169	321.217	321.216	321.217
3324	311.183	1	59.73			0	0	59.43	60.47	2	479560	316.168	316.168	316.169	321.217	321.216	321.217
3325	311.183	1	57.14			0	0	56.78	57.63	3	659037	316.168	316.168	316.169	321.217	321.216	321.217
3326	311.183	1	59.1			0	0	58.5	59.49	2	1.21652e+06	316.168	316.168	316.169	321.217	321.216	321.217
3328	311.185	1	59.24			0	0	58.81	59.64	2	1051138	316.171	316.17	316.171	321.219	321.218	321.219
3330	311.185	1	57.03			0	0	56.78	57.63	2	2141000	316.171	316.17	316.171	321.219	321.218	321.219
3331	311.185	1	58.04			0	0	57.47	58.5	2	1.1051e+06	316.171	316.17	316.171	321.219	321.218	321.219
3335	311.197	1	56.58			0	0	56.33	57.68	2	5231645	316.182	316.181	316.182	321.23	321.23	321.231
3342	311.233	1	56.6			0	0	56.04	56.95	2	5.26745e+06	316.218	316.218	316.219	321.267	321.266	321.267
3348	311.062	9	64.71			0	0	64.26	64.97	3	310187	311.616	311.615	311.616	312.177	312.176	312.177
3350	311.098	1	63.45			0	0	62.97	63.84	2	54279.2	316.083	316.083	316.084	321.132	321.131	321.132
3353	311.11	1	63.06			0	0	62.65	63.69	2	85353.7	316.095	316.095	316.096	321.144	321.143	321.144
3356	311.116	1	60.71			0	0	60.36	61.35	2	282006	316.101	316.101	316.102	321.15	321.149	321.15
3358	311.117	1	63.25			0	0	62.65	63.55	2	311066	316.102	316.101	316.102	321.15	321.15	321.151
3360	311.126	1	60.47			0	0	59.9	60.76	2	129785	316.111	316.11	316.111	321.159	321.159	321.16
3363	311.126	1	63.7			0	0	63.22	64.26	2	61859.7	316.111	316.111	316.112	321.16	321.159	321.16
3364	311.147	1	61.1			0	0	60.71	61.35	2	1.2437e+06	316.132	316.131	316.132	321.18	321.18	321.181
3365	311.147	1	63.5			0	0	63.02	64.21	2	493620	316.132	316.131	316.132	321.18	321.18	321.181
3366	311.147	1	61.56			0	0	61.35	61.71	2	541357	316.132	316.131	316.132	321.18	321.18	321.181
3367	311.147	1	62.3			0	0	61.71	63.02	3	2.14122e+06	316.132	316.131	316.132	321.18	321.18	321.181
3368	311.147	1	60.06			0	0	59.69	60.76	3	5.2074e+06	316.132	316.131	316.132	321.18	321.18	321.181
3369	311.149	1	60.86			0	0	60.47	61.3	2	289063	316.134	316.134	316.135	321.183	321.182	321.183
3370	311.149	1	61.64			0	0	61.3	62.33	2	414119	316.134	316.134	316.135	321.183	321.182	321.183
3371	311.149	1	63.76			0	0	63.48	64.65	3	264113	316.134	316.134	316.135	321.183	321.182	321.183
3374	311.164	1	64.05			0	0	63.63	64.57	2	55338.5	316.149	316.149	316.15	321.198	321.197	321.198
3375	311.183	1	63.87			0	0	63.58	64.65	2	288789	316.168	316.168	316.169	321.217	321.216	321.217
3376	311.183	1	61.69			0	0	61.4	61.96	2	299678	316.168	316.168	316.169	321.217	321.216	321.217
3377	311.183	1	62.23			0	0	61.96	63.07	2	603422	316.168	316.168	316.169	321.217	321.216	321.217
3378	311.183	1	63.39			0	0	63.07	63.63	2	258945	316.168	316.168	316.169	321.217	321.216	321.217
3379	311.183	1	61			0	0	60.47	61.5	2	741807	316.168	316.168	316.169	321.217	321.216	321.217
3380	311.185	1	61			0	0	60.68	61.25	2	674016	316.171	316.17	316.171	321.219	321.218	321.219
3382	311.185	1	64.15			0	0	63.79	64.63	2	791013	316.171	316.17	316.171	321.219	321.218	321.219
3383	311.185	1	61.65			0	0	61.15	62.06	2	1.16018e+06	316.171	316.17	316.171	321.219	321.218	321.219
3385	311.185	1	62.82			0	0	62.06	63.33	2	1.50589e+06	316.171	316.17	316.171	321.219	321.218	321.219
3386	311.185	1	60.48			0	0	60.26	61.4	2	463597	316.171	316.17	316.171	321.219	321.218	321.219
3387	311.185	1	63.51			0	0	63.28	63.79	2	597797	316.171	316.17	316.171	321.219	321.218	321.219
3389	311.198	1	63.75			0	0	62.87	64.83	2	328405	316.183	316.183	316.184	321.232	321.231	321.232
3390	311.198	1	62.25			0	0	61.86	62.87	2	173481	316.183	316.183	316.184	321.232	321.231	321.232
3391	311.219	1	63.83			0	0	63.28	64.74	2	169925	316.205	316.204	316.205	321.253	321.252	321.253
3392	311.219	1	61.35			0	0	61	61.76	2	112719	316.205	316.204	316.205	321.253	321.252	321.253
3396	311.222	1	60.13			0	0	59.59	60.85	2	1.10252e+06	316.207	316.206	316.207	321.255	321.255	321.256
3397	311.258	1	62.76			0	0	62.23	63.5	2	229863	316.243	316.243	316.244	321.292	321.291	321.292
3398	311.269	1	60.89			0	0	60.48	61.3	2	79245.7	316.255	316.254	316.255	321.303	321.302	321.303
3404	311.185	1	66			0	0	65.58	66.94	2	790434	316.171	316.17	316.171	321.219	321.218	321.219
3472	312.679	2	30.24			0	0	29.91	30.59	2	416738	315.171	315.171	315.172	317.696	317.695	317.696
3476	312.039	1	41.11			0	0	40.23	41.63	2	9351325	317.024	317.024	317.025	322.073	322.072	322.073
3477	312.164	1	43.66			0	0	43.26	43.9	2	527799	317.149	317.148	317.149	322.197	322.197	322.198
3484	312.171	1	51.34			0	0	51.04	51.66	2	145902	317.156	317.155	317.156	322.204	322.204	322.205
3488	312.144	1	59.98			0	0	59.17	60.26	2	151952	317.129	317.129	317.13	322.178	322.177	322.178
3494	312.217	1	59.08			0	0	58.81	60.48	2	679541	317.202	317.202	317.203	322.251	322.25	322.251
3495	312.092	1	61.25			0	0	60.71	62.06	2	158457	317.077	317.077	317.078	322.126	322.125	322.126
3496	312.1	1	61.09			0	0	60.85	61.4	2	37739.2	317.085	317.084	317.085	322.133	322.133	322.134
3497	312.1	1	60.05			0	0	59.79	60.41	2	76105.4	317.085	317.084	317.085	322.133	322.133	322.134
3498	312.1	1	60.68			0	0	60.05	60.9	2	61406.8	317.085	317.084	317.085	322.133	322.133	322.134
3500	312.11	1	61.57			0	0	61.25	62.28	2	184417	317.096	317.095	317.096	322.144	322.144	322.145
3501	312.111	1	64.4			0	0	63.79	64.94	2	137589	317.096	317.095	317.096	322.144	322.144	322.145
3503	312.181	1	60.71			0	0	60.31	61.15	2	308609	317.166	317.165	317.166	322.214	322.214	322.215
3507	312.204	2	63.26			0	0	62.97	63.55	2	122905	314.697	314.696	314.697	317.221	317.221	317.222
3510	312.217	1	64.24			0	0	63.89	65.27	3	753194	317.202	317.202	317.203	322.251	322.25	322.251
3511	312.253	1	61.29			0	0	61.1	61.66	2	27873.9	317.239	317.238	317.239	322.287	322.286	322.287
3513	312.253	1	62.61			0	0	62.08	62.97	2	23139.9	317.239	317.238	317.239	322.287	322.286	322.287
3514	312.253	1	60.63			0	0	59.54	61.1	2	505665	317.239	317.238	317.239	322.287	322.286	322.287
3552	313.139	1	24.61			0	0	24.34	25.17	2	673849	318.124	318.124	318.125	323.173	323.172	323.173
3557	313.027	1	26.35			0	0	25.77	26.9	3	29432808	318.012	318.011	318.012	323.06	323.06	323.061
3559	313.13	1	26.35			0	0	26.14	26.81	2	767282	318.115	318.114	318.115	323.163	323.163	323.164
3561	313.143	1	28.37			0	0	27.82	28.84	2	1.27834e+06	318.129	318.128	318.129	323.177	323.177	323.178
3562	313.143	1	26.23			0	0	25.62	26.9	2	1.6072e+06	318.129	318.128	318.129	323.177	323.177	323.178
3563	313.144	1	25.89			0	0	25.37	26.19	2	1.61505e+06	318.129	318.128	318.129	323.177	323.177	323.178
3565	313.176	1	27.42			0	0	26.95	27.86	2	410089	318.161	318.161	318.162	323.209	323.209	323.21
3571	313.13	1	31.44			0	0	31.15	32.17	2	19045668	318.115	318.114	318.115	323.163	323.163	323.164
3573	313.143	1	33.22			0	0	32.58	33.66	2	2.27733e+06	318.129	318.128	318.129	323.177	323.177	323.178
3574	313.143	1	34.84			0	0	34.21	35.08	2	1.93608e+06	318.129	318.128	318.129	323.177	323.177	323.178
3578	313.97	1	30.66			0	0	29.96	31.1	2	2.55083e+06	318.955	318.954	318.955	324.003	324.003	324.004
3582	313.143	1	36.62			0	0	36.32	37.04	2	877449	318.129	318.128	318.129	323.177	323.177	323.178
3584	313.143	1	39.48			0	0	38.89	39.86	2	978230	318.129	318.128	318.129	323.177	323.177	323.178
3591	313.143	1	44.21			0	0	43.83	44.77	2	1.12608e+06	318.129	318.128	318.129	323.177	323.177	323.178
3592	313.143	1	40.29			0	0	39.76	40.49	2	1.24513e+06	318.129	318.128	318.129	323.177	323.177	323.178
3593	313.143	1	40.85			0	0	40.49	41.26	2	1.47894e+06	318.129	318.128	318.129	323.177	323.177	323.178
3596	313.155	1	42.85			0	0	42.39	43.21	2	931593	318.14	318.139	318.14	323.188	323.188	323.189
3607	313.155	1	45.65			0	0	43.78	46.47	2	17206520	318.14	318.139	318.14	323.188	323.188	323.189
3612	313.176	1	47.29			0	0	46.73	47.99	2	369574	318.161	318.161	318.162	323.209	323.209	323.21
3624	313.155	1	51.77			0	0	51.51	52.26	2	396236	318.14	318.139	318.14	323.188	323.188	323.189
3626	313.155	1	51.2			0	0	50.68	51.56	2	558164	318.14	318.139	318.14	323.188	323.188	323.189
3634	313.082	9	59.64			0	0	59.38	60.48	3	238112	313.636	313.635	313.636	314.197	314.196	314.197
3636	313.092	1	57.7			0	0	57.26	58.71	2	300733	318.077	318.077	318.078	323.125	323.125	323.126
3650	313.155	1	56.58			0	0	56.04	57.31	2	2.16202e+06	318.14	318.14	318.14	323.188	323.188	323.189
3652	313.162	1	58.06			0	0	57.53	58.5	2	423348	318.147	318.147	318.148	323.196	323.195	323.196
3654	313.162	1	57.23			0	0	56.9	57.89	3	1.83654e+06	318.147	318.147	318.148	323.196	323.195	323.196
3655	313.162	1	59.64			0	0	58.5	60.36	3	2379485	318.147	318.147	318.148	323.196	323.195	323.196
3656	313.165	1	59.72			0	0	59.38	60.26	3	629095	318.15	318.149	318.15	323.198	323.198	323.199
3658	313.165	1	59.19			0	0	58.5	59.54	2	729822	318.15	318.149	318.15	323.198	323.198	323.199
3660	313.165	1	58.78			0	0	58.5	59.22	2	551977	318.15	318.149	318.15	323.198	323.198	323.199
3661	313.168	1	56.58			0	0	55.99	57.47	2	1.3026e+06	318.153	318.153	318.154	323.201	323.201	323.202
3664	313.183	1	57.34			0	0	57.05	57.94	3	314127	318.168	318.168	318.169	323.217	323.216	323.217
3669	313.199	1	59.2			0	0	58.5	59.74	2	158647	318.184	318.183	318.184	323.232	323.232	323.233
3670	313.201	1	57.86			0	0	57.47	58.5	2	491465	318.186	318.186	318.187	323.235	323.234	323.235
3673	313.212	1	57.75			0	0	57.21	58.09	2	86416	318.197	318.197	318.198	323.246	323.245	323.246
3674	313.212	1	58.35			0	0	57.94	58.61	2	210770	318.197	318.197	318.198	323.246	323.245	323.246
3675	313.212	1	55.07			0	0	54.48	55.85	2	4338076	318.197	318.197	318.198	323.246	323.245	323.246
3676	313.214	1	59.9			0	0	59.22	60.95	2	297544	318.199	318.199	318.2	323.247	323.247	323.248
3678	313.22	1	58.59			0	0	58.3	59.12	2	102258	318.205	318.205	318.206	323.254	323.253	323.254
3680	313.237	1	58.87			0	0	58.35	59.79	2	751466	318.223	318.222	318.223	323.271	323.27	323.271
3683	313.071	1	61.12			0	0	60.85	61.66	2	44316.6	318.056	318.055	318.056	323.104	323.104	323.105
3686	313.071	8	60.51			0	0	60.16	61.1	3	343061	313.694	313.694	313.695	314.325	314.325	314.326
3687	313.077	1	62.13			0	0	61.25	62.7	2	237386	318.063	318.062	318.063	323.111	323.111	323.111
3688	313.078	12	64.68			0	0	64.26	64.97	3	34508.5	313.493	313.492	313.493	313.914	313.913	313.914
3693	313.113	1	60.71			0	0	60.26	61.25	2	59071.3	318.099	318.098	318.099	323.147	323.146	323.147
3694	313.114	1	61.56			0	0	61.25	62.6	2	125705	318.099	318.099	318.099	323.147	323.147	323.148
3695	313.114	1	64.4			0	0	64.09	65.02	2	70828	318.099	318.099	318.099	323.147	323.147	323.148
3699	313.12	1	64.65			0	0	64.32	65.07	3	112295	318.105	318.105	318.106	323.154	323.153	323.154
3705	313.144	1	60.97			0	0	60.58	61.55	2	146354	318.129	318.128	318.129	323.177	323.177	323.178
3708	313.15	1	63.24			0	0	62.92	63.58	2	251424	318.135	318.134	318.135	323.183	323.183	323.184
3710	313.155	12	60.7			0	0	60.47	61.1	3	28256.3	313.57	313.57	313.571	313.991	313.99	313.991
3712	313.162	1	60.55			0	0	60.31	61.1	2	286905	318.147	318.147	318.148	323.196	323.195	323.196
3713	313.162	1	61.73			0	0	61.1	62.36	2	502432	318.147	318.147	318.148	323.196	323.195	323.196
3715	313.165	1	62.74			0	0	62.45	63.02	2	410778	318.15	318.149	318.15	323.198	323.198	323.199
3716	313.165	1	64.19			0	0	63.55	64.94	3	397524	318.15	318.149	318.15	323.198	323.198	323.199
3717	313.165	1	63.33			0	0	63.02	63.55	2	296472	318.15	318.149	318.15	323.198	323.198	323.199
3718	313.165	1	60.48			0	0	60.26	61.1	3	361536	318.15	318.149	318.15	323.198	323.198	323.199
3719	313.178	1	63.62			0	0	63.22	64.05	2	87595.9	318.163	318.162	318.163	323.211	323.211	323.212
3722	313.183	1	62.83			0	0	62.18	63.22	2	1.17612e+06	318.168	318.168	318.169	323.217	323.216	323.217
3723	313.183	1	63.96			0	0	63.76	64.57	2	483191	318.168	318.168	318.169	323.217	323.216	323.217
3724	313.183	1	64.72			0	0	64.21	65.07	2	998586	318.168	318.168	318.169	323.217	323.216	323.217
3725	313.183	1	61.03			0	0	60.68	61.3	2	524794	318.168	318.168	318.169	323.217	323.216	323.217
3726	313.183	1	61.93			0	0	61.3	62.23	3	896679	318.168	318.168	318.169	323.217	323.216	323.217
3727	313.183	1	60.38			0	0	59.9	60.71	2	566732	318.168	318.168	318.169	323.217	323.216	323.217
3729	313.199	1	61.21			0	0	60.95	61.55	2	183647	318.184	318.183	318.184	323.232	323.232	323.233
3730	313.199	1	61.84			0	0	61.45	63.02	2	469480	318.184	318.183	318.184	323.232	323.232	323.233
3731	313.199	1	60.75			0	0	60.26	61	2	173693	318.184	318.183	318.184	323.232	323.232	323.233
3735	313.201	1	62.99			0	0	62.7	63.5	2	325146	318.186	318.186	318.187	323.235	323.234	323.235
3736	313.201	1	62.03			0	0	61.76	62.87	2	535668	318.186	318.186	318.187	323.235	323.234	323.235
3737	313.201	1	64.01			0	0	63.5	64.69	2	757734	318.186	318.186	318.187	323.235	323.234	323.235
3738	313.201	1	61.59			0	0	61.1	61.96	2	338746	318.186	318.186	318.187	323.235	323.234	323.235
3739	313.205	1	63.98			0	0	63.28	64.32	2	114441	318.19	318.19	318.191	323.239	323.238	323.239
3741	313.205	1	63.57			0	0	62.7	63.99	2	105916	318.19	318.19	318.191	323.239	323.238	323.239
3742	313.214	1	63.53			0	0	63.07	64.89	2	315782	318.199	318.199	318.199	323.247	323.247	323.248
3743	313.214	1	62.15			0	0	61.6	63.12	2	221614	318.199	318.199	318.199	323.247	323.247	323.248
3745	313.216	1	60.7			0	0	60.53	61.3	2	37146	318.201	318.201	318.202	323.25	323.249	323.25
3747	313.237	1	63.83			0	0	63.28	64.37	2	375695	318.223	318.222	318.223	323.271	323.27	323.271
3748	313.237	1	60.03			0	0	59.33	60.76	2	617177	318.223	318.222	318.223	323.271	323.27	323.271
3750	313.256	1	62.17			0	0	61.71	62.75	2	85934.1	318.241	318.241	318.241	323.289	323.289	323.29
3755	313.143	1	65.24			0	0	64.74	65.43	2	227164	318.129	318.128	318.129	323.177	323.177	323.178
3757	313.183	1	65.45			0	0	64.44	66.42	2	1.21352e+06	318.168	318.168	318.169	323.217	323.216	323.217
3759	313.183	1	66.62			0	0	66.37	67.88	2	799700	318.168	318.168	318.169	323.217	323.216	323.217
3814	314.146	1	27.34			0	0	27.05	27.8	2	259145	319.132	319.131	319.132	324.18	324.18	324.181
3818	314.127	1	33.42			0	0	32.93	33.69	2	287825	319.112	319.111	319.112	324.16	324.16	324.161
3830	314.181	1	42.26			0	0	41.93	42.9	2	2.35293e+06	319.166	319.166	319.167	324.215	324.214	324.215
3832	314.991	1	44.22			0	0	43.9	44.87	2	915533	319.977	319.976	319.977	325.025	325.024	325.025
3842	314.196	1	50.42			0	0	50.05	50.98	2	1.51028e+06	319.181	319.181	319.182	324.23	324.229	324.23
3845	314.16	1	59.61			0	0	59.22	60.68	2	1.17207e+06	319.145	319.145	319.146	324.193	324.193	324.194
3847	314.175	1	59.18			0	0	58.76	60	2	527600	319.16	319.16	319.161	324.209	324.208	324.209
3849	314.196	1	58.13			0	0	57.78	58.45	2	511551	319.181	319.181	319.182	324.23	324.229	324.23
3850	314.196	1	59.01			0	0	58.45	59.95	2	846045	319.181	319.181	319.182	324.23	324.229	324.23
3852	314.204	1	59.23			0	0	58.35	59.59	2	103391	319.19	319.189	319.19	324.238	324.237	324.238
3858	314.139	1	61.9			0	0	61.35	62.18	2	43653.9	319.124	319.123	319.124	324.172	324.172	324.173
3860	314.16	1	61.95			0	0	61.76	62.6	2	233159	319.145	319.145	319.146	324.193	324.193	324.194
3861	314.16	1	61.05			0	0	60.63	61.35	2	531570	319.145	319.145	319.146	324.193	324.193	324.194
3862	314.16	1	62.82			0	0	62.45	63.55	2	121249	319.145	319.145	319.146	324.193	324.193	324.194
3863	314.16	1	61.6			0	0	61.3	61.81	2	163661	319.145	319.145	319.146	324.193	324.193	324.194
3864	314.164	1	64.25			0	0	63.99	65.07	2	353460	319.149	319.149	319.15	324.198	324.197	324.198
3865	314.175	1	63.66			0	0	63.22	64.42	2	97290.1	319.16	319.16	319.161	324.209	324.208	324.209
3868	314.196	1	61.08			0	0	60.85	61.66	2	414685	319.181	319.181	319.182	324.23	324.229	324.23
3869	314.196	1	63.73			0	0	63.5	64.44	2	288464	319.181	319.181	319.182	324.23	324.229	324.23
3870	314.196	1	62.77			0	0	61.66	63.27	2	691464	319.181	319.181	319.182	324.23	324.229	324.23
3871	314.196	1	63.22			0	0	62.97	63.5	2	698524	319.181	319.181	319.182	324.23	324.229	324.23
3872	314.196	1	60.69			0	0	60.21	60.9	2	195380	319.181	319.181	319.182	324.23	324.229	324.23
3876	314.233	1	60.29			0	0	59.84	60.76	2	394683	319.218	319.217	319.218	324.266	324.266	324.267
3878	314.666	2	64.25			0	0	63.95	64.74	2	143646	317.158	317.158	317.159	319.682	319.682	319.683
3880	314.187	1	65.8			0	0	65.22	66.3	2	121123	319.172	319.171	319.172	324.22	324.22	324.221
3915	315.203	1	24.64			0	0	24.43	25.16	2	660656	320.188	320.187	320.188	325.236	325.236	325.237
3926	315.134	1	35			0	0	34.75	35.54	2	920054	320.119	320.119	320.12	325.168	325.167	325.168
3929	315.134	1	38.95			0	0	38.26	39.45	2	1.49281e+06	320.119	320.119	320.12	325.168	325.167	325.168
3933	315.191	1	35.55			0	0	34.87	35.88	2	7063649	320.177	320.176	320.177	325.225	325.225	325.226
3940	315.17	1	42.06			0	0	41.78	42.64	2	789901	320.155	320.155	320.156	325.204	325.203	325.204
3943	315.129	2	47.32			0	0	47.02	47.68	2	3903853	317.622	317.621	317.622	320.146	320.146	320.147
3951	315.17	1	47.2			0	0	46.52	47.43	2	874468	320.156	320.155	320.156	325.204	325.203	325.204
3952	315.17	1	46.11			0	0	45.6	46.57	2	351447	320.156	320.155	320.156	325.204	325.203	325.204
3954	315.17	1	47.71			0	0	47.38	48.06	2	807300	320.156	320.155	320.156	325.204	325.203	325.204
3955	315.17	1	49.01			0	0	48.61	49.33	2	766356	320.156	320.155	320.156	325.204	325.204	325.204
3969	315.17	1	50.74			0	0	50.26	51.14	2	544204	320.156	320.155	320.156	325.204	325.203	325.204
3971	315.17	1	52.89			0	0	52.22	53.34	2	3.16848e+06	320.156	320.155	320.156	325.204	325.203	325.204
3978	315.093	1	58.2			0	0	57.78	58.5	2	226208	320.078	320.078	320.079	325.127	325.126	325.127
3983	315.132	1	59			0	0	58.5	59.28	2	140979	320.117	320.116	320.117	325.165	325.165	325.166
3987	315.142	1	58.3			0	0	57.78	59.69	2	422807	320.127	320.126	320.127	325.175	325.175	325.176
3989	315.142	1	59.91			0	0	59.69	60.68	2	59822.5	320.127	320.126	320.127	325.175	325.175	325.176
3991	315.144	1	57.89			0	0	57.47	58.5	2	384798	320.129	320.129	320.13	325.178	325.177	325.178
3992	315.144	1	59.49			0	0	58.97	60	2	307968	320.129	320.129	320.13	325.178	325.177	325.178
3993	315.144	1	58.72			0	0	58.25	59.01	2	154408	320.129	320.129	320.13	325.178	325.177	325.178
3994	315.155	1	59.72			0	0	59.28	60.26	2	104021	320.14	320.14	320.141	325.189	325.188	325.189
3997	315.157	1	58.84			0	0	58.3	59.69	2	149998	320.142	320.142	320.143	325.19	325.19	325.191
4000	315.17	1	56.6			0	0	56.04	57.26	2	1.65524e+06	320.156	320.155	320.156	325.204	325.203	325.204
4001	315.17	1	58.38			0	0	57.53	58.76	2	170570	320.156	320.155	320.156	325.204	325.203	325.204
4004	315.178	1	58.81			0	0	57.94	60.58	3	14987195	320.163	320.163	320.164	325.212	325.211	325.212
4005	315.18	1	59.11			0	0	58.56	59.49	2	537291	320.165	320.165	320.166	325.214	325.213	325.214
4006	315.18	1	57.22			0	0	56.48	58.2	2	656857	320.165	320.165	320.166	325.214	325.213	325.214
4007	315.18	1	59.7			0	0	59.49	60	2	207857	320.165	320.165	320.166	325.214	325.213	325.214
4008	315.18	1	57.86			0	0	57.63	58.71	2	383653	320.165	320.165	320.166	325.214	325.213	325.214
4014	315.037	1	64.63			0	0	64.37	64.83	2	19386.2	320.023	320.022	320.023	325.071	325.07	325.071
4019	315.073	1	64.35			0	0	63.89	64.65	2	91297.6	320.058	320.057	320.058	325.106	325.106	325.107
4021	315.093	1	62.21			0	0	61.61	63.07	2	1.14446e+06	320.078	320.078	320.079	325.127	325.126	325.127
4022	315.12	1	63.89			0	0	63.27	64.37	2	215436	320.106	320.105	320.106	325.154	325.153	325.154
4023	315.12	1	61.93			0	0	60.41	63.02	2	266844	320.106	320.105	320.106	325.154	325.153	325.154
4026	315.126	1	61.55			0	0	61.05	61.81	2	52460	320.111	320.111	320.112	325.16	325.159	325.16
4027	315.142	1	61.41			0	0	60.68	61.81	2	66655.5	320.127	320.126	320.127	325.175	325.175	325.176
4028	315.144	1	61.2			0	0	60.68	61.6	2	147738	320.129	320.129	320.13	325.177	325.177	325.178
4029	315.144	1	61.77			0	0	61.5	62.87	3	138191	320.129	320.129	320.13	325.177	325.177	325.178
4031	315.144	1	60.2			0	0	59.89	60.47	2	118602	320.129	320.129	320.13	325.178	325.177	325.178
4036	315.148	2	64.43			0	0	63.99	65.02	2	70388.2	317.641	317.64	317.641	320.165	320.164	320.165
4037	315.157	1	62.29			0	0	62.01	63.22	2	186396	320.142	320.141	320.142	325.19	325.19	325.191
4039	315.157	1	63.76			0	0	62.97	64.05	2	155429	320.142	320.141	320.142	325.19	325.19	325.191
4040	315.159	1	62.29			0	0	61.3	63.28	2	398623	320.144	320.144	320.145	325.193	325.192	325.193
4043	315.18	1	62.05			0	0	61.76	62.82	2	190683	320.165	320.165	320.166	325.214	325.213	325.214
4044	315.18	1	60.83			0	0	60.58	61.1	2	159097	320.165	320.165	320.166	325.214	325.213	325.214
4045	315.18	1	61.24			0	0	61.05	61.76	2	91303.7	320.165	320.165	320.166	325.214	325.213	325.214
4048	315.18	1	60.27			0	0	59.89	60.58	2	162941	320.165	320.165	320.166	325.214	325.213	325.214
4057	315.214	1	63.83			0	0	63.27	64.37	2	308680	320.199	320.199	320.2	325.248	325.247	325.248
4058	315.214	1	62.88			0	0	61.61	63.27	2	232324	320.199	320.199	320.2	325.248	325.247	325.248
4059	315.217	1	61.4			0	0	61.15	61.66	2	115237	320.202	320.201	320.202	325.25	325.25	325.251
4060	315.217	1	60.7			0	0	59.89	61.15	2	196020	320.202	320.201	320.202	325.25	325.25	325.251
4062	315.229	1	62.25			0	0	61.55	63.16	2	300384	320.215	320.214	320.215	325.263	325.263	325.263
4063	315.229	1	63.51			0	0	63.16	65.12	2	378050	320.215	320.214	320.215	325.263	325.263	325.264
4110	316.182	1	24.61			0	0	24.34	25.1	2	583730	321.168	321.167	321.168	326.216	326.215	326.216
4111	316.5	2	24.63			0	0	24.12	25.1	2	1495798	318.993	318.992	318.993	321.517	321.516	321.517
4124	316.176	3	25.14			2	1	24.25	26.41	5	10078533632	317.838	317.837	317.838	319.521	319.52	319.521
4127	316.176	3	26.61			0	0	26.31	26.9	3	1.48661e+06	317.838	317.837	317.838	319.521	319.52	319.521
4132	316.841	3	25.15			0	0	24.8	26.2	3	276160128	318.503	318.503	318.504	320.186	320.186	320.187
4134	316.974	1	27.3			0	0	26.95	27.65	2	842581	321.959	321.959	321.96	327.008	327.007	327.008
4144	316.212	1	35.12			0	0	34.8	35.8	2	26098206	321.197	321.197	321.197	326.245	326.245	326.246
4151	316.212	1	44.63			0	0	44.41	44.97	2	1180398	321.197	321.197	321.198	326.245	326.245	326.246
4159	316.212	1	45.3			0	0	44.87	45.75	2	2.85908e+06	321.197	321.197	321.198	326.245	326.245	326.246
4168	316.093	1	59.05			0	0	58.5	59.43	2	76169.7	321.078	321.077	321.078	326.126	326.126	326.127
4169	316.093	1	59.46			0	0	59.23	60	2	77198	321.078	321.077	321.078	326.126	326.126	326.127
4170	316.104	1	57			0	0	56.48	57.94	3	1.50093e+06	321.089	321.088	321.089	326.137	326.137	326.138
4171	316.118	1	57.94			0	0	57.26	58.45	2	388403	321.103	321.103	321.104	326.152	326.151	326.152
4174	316.139	1	57.84			0	0	57.58	58.5	2	300816	321.124	321.124	321.125	326.173	326.172	326.173
4177	316.154	1	59.79			0	0	59.22	60.63	2	242404	321.14	321.139	321.14	326.188	326.188	326.188
4179	316.176	1	59.47			0	0	58.76	59.64	2	2.64986e+06	321.161	321.16	321.161	326.209	326.209	326.21
4180	316.176	1	56.74			0	0	56.43	57.21	2	725191	321.161	321.16	321.161	326.209	326.209	326.21
4181	316.176	1	59.86			0	0	59.59	61	3	3.71506e+06	321.161	321.16	321.161	326.209	326.209	326.21
4182	316.176	1	58.29			0	0	57.42	58.81	3	2.10562e+06	321.161	321.16	321.161	326.209	326.209	326.21
4186	316.212	1	57.84			0	0	57.42	58.2	2	486203	321.197	321.197	321.198	326.245	326.245	326.246
4188	316.212	1	58.32			0	0	58.14	58.81	2	211959	321.197	321.197	321.198	326.245	326.245	326.246
4195	316.093	1	60.47			0	0	59.95	61.05	2	60942	321.078	321.077	321.078	326.126	326.126	326.127
4197	316.093	1	61.01			0	0	60.53	61.91	2	136000	321.078	321.077	321.078	326.126	326.126	326.127
4201	316.139	1	61.75			0	0	61.45	62.08	2	235707	321.124	321.124	321.125	326.173	326.172	326.173
4202	316.139	1	60.1			0	0	59.74	60.68	2	207620	321.124	321.124	321.125	326.173	326.172	326.173
4203	316.15	1	64.96			0	0	64.57	65.22	2	114601	321.135	321.135	321.136	326.183	326.183	326.184
4204	316.154	1	64.14			0	0	63.27	64.83	2	122785	321.14	321.139	321.14	326.188	326.187	326.188
4205	316.154	1	62.73			0	0	62.4	63.48	2	99173.3	321.14	321.139	321.14	326.188	326.187	326.188
4207	316.175	1	63.06			0	0	62.8	63.48	2	278927	321.161	321.16	321.161	326.209	326.209	326.21
4208	316.175	1	62.08			0	0	61.55	62.7	2	448186	321.161	321.16	321.161	326.209	326.209	326.21
4209	316.176	1	64.03			0	0	63.43	64.94	2	621935	321.161	321.16	321.161	326.209	326.209	326.21
4210	316.176	1	62.47			0	0	62.23	62.8	2	389440	321.161	321.16	321.161	326.209	326.209	326.21
4212	316.191	1	61.47			0	0	60.8	62.36	2	248781	321.176	321.175	321.176	326.224	326.224	326.225
4213	316.191	1	64.16			0	0	63.63	64.94	2	123089	321.176	321.175	321.176	326.224	326.224	326.225
4215	316.212	1	61.59			0	0	61.3	62.18	2	412663	321.197	321.197	321.198	326.245	326.245	326.246
4216	316.212	1	62.41			0	0	61.96	62.92	2	480042	321.197	321.197	321.198	326.245	326.245	326.246
4217	316.212	1	64.71			0	0	64.09	65.12	2	276158	321.197	321.197	321.198	326.245	326.245	326.246
4218	316.212	1	60.14			0	0	59.43	60.95	2	2.06486e+06	321.197	321.197	321.198	326.245	326.245	326.246
4220	316.248	1	61.21			0	0	60.36	61.71	2	227416	321.233	321.233	321.234	326.282	326.281	326.282
4224	316.285	1	63.6			0	0	63.22	64.21	2	169124	321.27	321.269	321.27	326.318	326.318	326.319
4273	317.047	1	26.41			0	0	26.09	26.9	2	1926090	322.032	322.032	322.033	327.081	327.08	327.081
4275	317.161	1	27.4			0	0	26.95	27.8	2	228650	322.146	322.145	322.146	327.194	327.194	327.195
4279	317.979	1	26.36			0	0	25.99	26.9	2	23232152	322.965	322.964	322.965	328.013	328.013	328.014
4282	317.081	1	30.56			0	0	30.01	31.04	2	2.50201e+06	322.066	322.066	322.067	327.115	327.114	327.115
4285	317.15	1	32.99			0	0	32.73	33.66	2	677432	322.135	322.134	322.135	327.183	327.183	327.184
4286	317.15	1	34.98			0	0	34.32	35.59	2	3274002	322.135	322.134	322.135	327.183	327.183	327.184
4292	317.15	1	38.95			0	0	38.21	39.5	2	4.69932e+06	322.135	322.134	322.135	327.183	327.183	327.184
4293	317.15	1	37.51			0	0	36.62	38.11	2	882104	322.135	322.134	322.135	327.183	327.183	327.184
4298	317.15	1	40.35			0	0	39.76	40.96	2	988572	322.135	322.134	322.135	327.183	327.183	327.184
4299	317.15	1	44.43			0	0	43.85	44.82	2	2317074	322.135	322.134	322.135	327.183	327.183	327.184
4300	317.15	1	40.82			0	0	40.54	41.21	2	1.79918e+06	322.135	322.134	322.135	327.183	327.183	327.184
4302	317.186	1	43.06			0	0	42.44	43.37	2	433481	322.171	322.171	322.172	327.22	327.219	327.22
4303	317.186	1	43.47			0	0	43.26	43.9	2	441157	322.171	322.171	322.172	327.22	327.219	327.22
4305	317.113	1	47.33			0	0	46.81	47.73	2	1855782	322.098	322.098	322.099	327.147	327.146	327.147
4316	317.15	1	50.47			0	0	49.48	50.83	2	6.64737e+06	322.135	322.134	322.135	327.183	327.183	327.184
4318	317.15	1	51.08			0	0	50.78	51.45	2	1.71057e+06	322.135	322.134	322.135	327.183	327.183	327.184
4322	317.186	1	51.17			0	0	50.68	51.56	2	525651	322.171	322.171	322.172	327.22	327.219	327.22
4323	317.186	1	50.04			0	0	47.99	50.68	2	7745780	322.171	322.171	322.172	327.22	327.219	327.22
4328	317.124	1	59.88			0	0	58.97	60.9	2	294461	322.109	322.109	322.11	327.158	327.157	327.158
4329	317.136	1	57.02			0	0	56.73	57.78	2	282680	322.121	322.121	322.122	327.17	327.169	327.17
4330	317.136	1	58.42			0	0	57.63	58.81	2	395540	322.121	322.121	322.122	327.17	327.169	327.17
4336	317.15	1	57.03			0	0	56.78	57.73	2	1.88416e+06	322.135	322.134	322.135	327.183	327.183	327.184
4342	317.16	1	58.44			0	0	57.84	58.81	2	168096	322.145	322.144	322.145	327.193	327.193	327.194
4343	317.172	1	59.72			0	0	59.01	60.58	2	511206	322.158	322.157	322.158	327.206	327.205	327.206
4344	317.172	1	58.59			0	0	57.94	59.06	2	1.8666e+06	322.158	322.157	322.158	327.206	327.205	327.206
4346	317.175	1	58.88			0	0	58.56	59.9	3	1.05221e+06	322.16	322.159	322.16	327.208	327.208	327.209
4347	317.185	1	58.82			0	0	58.5	59.12	2	93171.6	322.17	322.169	322.17	327.218	327.218	327.219
4349	317.186	1	56.58			0	0	55.99	56.9	2	10262560	322.171	322.171	322.172	327.22	327.219	327.22
4352	317.194	1	56.67			0	0	56.04	57.53	2	2.41376e+06	322.179	322.178	322.179	327.227	327.227	327.228
4354	317.222	1	56.58			0	0	55.99	56.83	2	5.188e+06	322.208	322.207	322.208	327.256	327.255	327.256
4359	317.1	1	61.62			0	0	61.4	62.65	2	43730.7	322.085	322.084	322.085	327.133	327.133	327.134
4361	317.134	1	63.22			0	0	62.8	63.58	2	65223.8	322.119	322.119	322.12	327.167	327.167	327.168
4362	317.136	1	61.22			0	0	60.76	61.71	2	383829	322.121	322.121	322.122	327.17	327.169	327.17
4363	317.136	1	63.51			0	0	63.27	63.95	2	323310	322.121	322.121	322.122	327.17	327.169	327.17
4364	317.136	1	62.07			0	0	61.6	62.8	2	497468	322.121	322.121	322.122	327.17	327.169	327.17
4365	317.136	1	64.22			0	0	63.84	64.89	2	250628	322.121	322.121	322.122	327.17	327.169	327.17
4367	317.147	1	63.27			0	0	62.97	63.74	2	70880.6	322.132	322.132	322.133	327.181	327.18	327.181
4371	317.172	1	61.88			0	0	61.55	62.23	2	173086	322.157	322.157	322.158	327.206	327.205	327.206
4373	317.172	1	63.63			0	0	63.02	64.14	2	233496	322.158	322.157	322.158	327.206	327.205	327.206
4374	317.172	1	64.24			0	0	63.48	65.22	3	18079410	322.158	322.157	322.158	327.206	327.205	327.206
4375	317.172	1	62.82			0	0	62.08	63.22	2	602314	322.158	322.157	322.158	327.206	327.205	327.206
4376	317.175	1	64.85			0	0	64.32	65.79	2	439707	322.16	322.159	322.16	327.208	327.208	327.209
4378	317.175	1	61.3			0	0	60.85	61.5	2	404591	322.16	322.159	322.16	327.208	327.208	327.209
4381	317.179	1	60.67			0	0	60.26	60.95	2	53053.6	322.164	322.163	322.164	327.212	327.212	327.213
4391	317.211	1	62.39			0	0	61.35	63.22	2	478770	322.196	322.196	322.197	327.245	327.244	327.245
4393	317.233	1	62.19			0	0	61.86	62.55	3	2.03458e+06	322.218	322.217	322.218	327.266	327.266	327.267
4398	317.251	1	62.22			0	0	61.61	62.55	2	29757.5	322.236	322.235	322.236	327.284	327.284	327.285
4402	317.211	1	66.31			0	0	65.73	66.83	2	370767	322.196	322.196	322.197	327.245	327.244	327.245
4457	318.177	1	24.01			0	0	23.84	24.2	2	82729.6	323.162	323.162	323.163	328.211	328.21	328.211
4464	318.145	1	29.91			0	0	29.62	30.54	2	8806571	323.13	323.129	323.13	328.178	328.178	328.179
4468	318.181	1	27.18			0	0	26.9	27.7	2	318641	323.166	323.166	323.167	328.215	328.214	328.215
4470	318.202	2	27.14			0	0	26.88	27.65	2	424381	320.695	320.694	320.695	323.219	323.219	323.22
4472	318.98	1	26.36			0	0	26.04	26.88	2	2653399	323.965	323.964	323.965	329.013	329.013	329.014
4476	318.17	1	30.68			0	0	29.91	31.1	2	1.9061e+06	323.155	323.155	323.156	328.204	328.203	328.204
4478	318.181	1	34.58			0	0	34.27	34.98	2	650833	323.166	323.166	323.167	328.215	328.214	328.215
4493	318.08	1	47.8			0	0	47.33	48.56	3	28286380	323.066	323.065	323.066	328.114	328.114	328.115
4504	318.196	2	53.89			0	0	53.65	54.94	2	12736431	320.689	320.688	320.689	323.213	323.212	323.213
4512	318.046	1	58.62			0	0	58.35	59.12	2	1.16891e+06	323.032	323.031	323.032	328.08	328.08	328.081
4513	318.119	1	58.08			0	0	57.37	58.35	2	124361	323.104	323.104	323.105	328.153	328.152	328.153
4514	318.119	1	59.71			0	0	59.38	59.89	2	24113.6	323.104	323.104	323.105	328.153	328.152	328.153
4515	318.119	1	58.57			0	0	58.14	59.49	2	177459	323.104	323.104	323.105	328.153	328.152	328.153
4516	318.119	1	57			0	0	56.43	57.89	2	1.41847e+06	323.104	323.104	323.105	328.153	328.152	328.153
4517	318.131	12	59.22			0	0	58.61	59.64	3	49245.5	318.547	318.546	318.547	318.967	318.967	318.968
4521	318.155	1	59.9			0	0	59.43	60.8	2	630879	323.14	323.139	323.14	328.188	328.188	328.189
4522	318.155	1	57.92			0	0	57.37	58.76	3	598130	323.14	323.139	323.14	328.188	328.188	328.189
4523	318.155	1	56.82			0	0	56.48	57.53	2	361080	323.14	323.14	323.141	328.188	328.188	328.189
4524	318.168	1	59.34			0	0	58.81	59.84	2	132185	323.153	323.152	323.153	328.201	328.201	328.202
4526	318.191	1	58.74			0	0	57.89	59.79	2	4.10527e+06	323.176	323.176	323.177	328.225	328.224	328.225
4528	318.206	1	59.02			0	0	58.5	59.23	2	203099	323.192	323.191	323.192	328.24	328.239	328.24
4529	318.206	1	59.9			0	0	59.23	60.21	2	158943	323.192	323.191	323.192	328.24	328.239	328.24
4531	318.218	1	57.78			0	0	57.42	58.25	2	127608	323.203	323.202	323.203	328.251	328.251	328.252
4532	318.228	1	58.39			0	0	58.2	59.84	2	561500	323.213	323.212	323.213	328.261	328.261	328.262
4533	318.228	1	56.89			0	0	56.48	57.63	2	683738	323.213	323.212	323.213	328.261	328.261	328.262
4537	318.3	1	59.95			0	0	59.33	60.76	2	84934.8	323.286	323.285	323.286	328.334	328.333	328.334
4540	318.068	10	61.51			0	0	60.53	62.13	3	89213.7	318.566	318.566	318.567	319.071	319.07	319.071
4541	318.087	1	61.3			0	0	61.05	61.55	2	52091.9	323.072	323.072	323.073	328.121	328.12	328.121
4542	318.101	1	64.24			0	0	63.99	64.52	2	86937.1	323.086	323.086	323.087	328.135	328.134	328.135
4546	318.134	1	62.93			0	0	62.5	63.38	2	80934.8	323.119	323.118	323.119	328.167	328.167	328.168
4547	318.134	1	60.52			0	0	59.95	61.1	2	478329	323.119	323.118	323.119	328.167	328.167	328.168
4550	318.152	1	64.58			0	0	64.26	64.94	2	28586.2	323.137	323.137	323.138	328.186	328.185	328.186
4551	318.155	1	61.82			0	0	61.5	63.16	2	238224	323.14	323.139	323.14	328.188	328.188	328.189
4554	318.168	1	60.38			0	0	59.84	60.9	2	78265.2	323.153	323.152	323.153	328.201	328.201	328.202
4555	318.17	1	61.69			0	0	61.15	62.08	2	240641	323.155	323.155	323.156	328.204	328.203	328.204
4556	318.17	1	60.07			0	0	59.79	61.2	3	239038	323.155	323.155	323.156	328.204	328.203	328.204
4557	318.17	1	64.18			0	0	63.55	64.65	2	200439	323.155	323.155	323.156	328.204	328.203	328.204
4558	318.191	1	62.16			0	0	61.86	63.16	2	406097	323.176	323.176	323.177	328.225	328.224	328.225
4559	318.191	1	61.62			0	0	61.15	62.92	2	526674	323.176	323.176	323.177	328.225	328.224	328.225
4560	318.191	1	64.65			0	0	64.37	65.17	2	670818	323.176	323.176	323.177	328.225	328.224	328.225
4561	318.191	1	63.87			0	0	63.12	64.42	3	1.83574e+06	323.176	323.176	323.177	328.225	328.224	328.225
4562	318.191	1	60.11			0	0	59.69	60.58	2	1.14922e+06	323.176	323.176	323.177	328.225	328.224	328.225
4564	318.206	1	62.54			0	0	61.76	62.8	2	238025	323.192	323.191	323.192	328.24	328.239	328.24
4566	318.218	1	62.12			0	0	61.61	62.82	2	57797.5	323.203	323.202	323.203	328.251	328.251	328.252
4567	318.218	1	61.29			0	0	59.95	61.91	2	308338	323.203	323.202	323.203	328.251	328.251	328.252
4568	318.228	1	60.47			0	0	59.9	61	2	247454	323.213	323.212	323.213	328.261	328.261	328.262
4569	318.228	1	62.35			0	0	62.13	62.75	2	98589.2	323.213	323.212	323.213	328.261	328.261	328.262
4570	318.3	1	62.8			0	0	62.5	63.69	2	56003	323.285	323.285	323.286	328.334	328.333	328.334
4571	318.3	1	62.26			0	0	61.6	62.6	2	44690.6	323.286	323.285	323.286	328.334	328.333	328.334
4575	318.17	1	67.3			0	0	66.42	67.82	2	201788	323.155	323.155	323.156	328.204	328.203	328.204
4603	319.239	3	24.64			0	0	24.1	25.1	3	6.0324e+06	320.901	320.9	320.901	322.584	322.583	322.584
4605	319.703	2	24.9			0	0	24.55	25.17	2	1.3184e+06	322.195	322.195	322.196	324.72	324.719	324.72
4619	319.156	1	26.29			0	0	26.09	26.9	3	1.94435e+06	324.141	324.141	324.142	329.19	329.189	329.19
4621	319.703	2	26.61			0	0	25.37	26.9	3	16068440	322.196	322.195	322.196	324.72	324.719	324.72
4626	319.979	1	26.34			0	0	26.09	26.9	2	4287977	324.964	324.963	324.964	330.012	330.012	330.013
4629	319.115	1	31.54			0	0	31.22	31.95	3	8.10102e+06	324.1	324.099	324.1	329.148	329.148	329.149
4633	319.166	1	37.27			0	0	36.42	38.16	2	1511702	324.152	324.151	324.152	329.2	329.2	329.201
4636	319.129	1	40.06			0	0	39.81	40.59	2	7.74905e+06	324.114	324.114	324.115	329.162	329.162	329.163
4648	319.165	1	49.98			0	0	49.69	50.31	2	1.74589e+06	324.15	324.15	324.151	329.199	329.198	329.199
4649	319.165	1	45.14			0	0	44.3	46.22	2	16100410	324.15	324.15	324.151	329.199	329.198	329.199
4650	319.165	1	46.46			0	0	45.7	47.02	2	2.08393e+06	324.15	324.15	324.151	329.199	329.198	329.199
4651	319.165	1	47.34			0	0	46.67	47.63	2	2314108	324.15	324.15	324.151	329.199	329.198	329.199
4664	319.202	1	50.39			0	0	50	50.73	2	479375	324.187	324.186	324.187	329.235	329.235	329.236
4666	319.097	1	59.09			0	0	58.76	59.89	2	165303	324.082	324.081	324.082	329.13	329.13	329.131
4668	319.115	1	59.01			0	0	58.3	59.33	2	413592	324.1	324.1	324.101	329.149	329.148	329.149
4669	319.115	1	59.64			0	0	59.28	60.41	2	663377	324.1	324.1	324.101	329.149	329.148	329.149
4677	319.152	1	59.01			0	0	58.3	59.28	2	750131	324.137	324.136	324.137	329.185	329.185	329.186
4678	319.152	1	59.54			0	0	59.12	59.9	2	570604	324.137	324.136	324.137	329.185	329.185	329.186
4679	319.152	1	57.49			0	0	57	57.94	2	3.3409e+06	324.137	324.136	324.137	329.185	329.185	329.186
4680	319.154	1	57.07			0	0	56.43	57.63	2	480741	324.139	324.139	324.14	329.188	329.187	329.188
4686	319.188	1	59.4			0	0	57.26	60.21	2	2.00756e+06	324.173	324.173	324.174	329.222	329.221	329.222
4687	319.19	1	59.12			0	0	58.5	59.43	3	837541	324.176	324.175	324.176	329.224	329.224	329.225
4688	319.19	1	59.87			0	0	58.86	60.48	3	1.77875e+06	324.176	324.175	324.176	329.224	329.224	329.225
4692	319.199	1	57.87			0	0	57.53	58.25	2	1.88888e+06	324.184	324.184	324.185	329.233	329.232	329.233
4695	319.202	1	56.58			0	0	55.99	57.84	2	7564060	324.187	324.186	324.187	329.235	329.235	329.236
4696	319.227	1	58.02			0	0	57.42	58.56	2	415312	324.212	324.212	324.212	329.26	329.26	329.261
4700	319.097	1	64.39			0	0	64.05	64.79	2	364372	324.082	324.081	324.082	329.13	329.13	329.131
4701	319.097	8	62.02			0	0	61.5	62.8	3	87014.4	319.72	319.719	319.72	320.351	320.35	320.351
4706	319.115	1	61.58			0	0	61.2	62.06	2	138122	324.1	324.1	324.101	329.149	329.148	329.149
4707	319.115	1	61.05			0	0	60.63	61.3	2	280501	324.1	324.1	324.101	329.149	329.148	329.149
4712	319.152	1	62.52			0	0	62.01	63.07	3	1.06635e+06	324.137	324.136	324.137	329.185	329.185	329.186
4714	319.152	1	61.84			0	0	61.05	62.01	3	383393	324.137	324.136	324.137	329.185	329.185	329.186
4715	319.152	1	63.78			0	0	63.02	64.09	3	998592	324.137	324.136	324.137	329.185	329.185	329.186
4716	319.152	1	64.34			0	0	63.99	65.07	3	1.31481e+06	324.137	324.136	324.137	329.185	329.185	329.186
4719	319.154	1	63.12			0	0	62.8	63.84	2	164492	324.139	324.139	324.14	329.188	329.187	329.188
4722	319.188	1	64.12			0	0	63.84	66.15	2	694252	324.173	324.173	324.174	329.222	329.221	329.222
4723	319.188	1	62.58			0	0	62.06	62.97	2	351078	324.173	324.173	324.174	329.222	329.221	329.222
4724	319.188	1	63.63			0	0	62.8	65.07	2	828196	324.173	324.173	324.174	329.222	329.221	329.222
4725	319.188	1	61.66			0	0	60.58	62.13	2	524129	324.173	324.173	324.174	329.222	329.221	329.222
4726	319.19	1	62.41			0	0	61.71	62.7	2	1.42878e+06	324.176	324.175	324.176	329.224	329.224	329.224
4727	319.19	1	61.21			0	0	61	61.76	2	886869	324.176	324.175	324.176	329.224	329.224	329.224
4728	319.19	1	62.82			0	0	62.4	63.58	3	994967	324.176	324.175	324.176	329.224	329.224	329.224
4729	319.19	1	64.65			0	0	63.63	66.3	3	2.02893e+06	324.176	324.175	324.176	329.224	329.224	329.225
4732	319.227	1	63.92			0	0	63.55	64.47	3	435031	324.212	324.211	324.212	329.26	329.26	329.261
4737	319.19	1	66.52			0	0	66.2	67.45	2	371443	324.176	324.175	324.176	329.224	329.224	329.224
4738	319.227	1	65.5			0	0	65.12	66.94	2	633464	324.212	324.211	324.212	329.26	329.26	329.261
4790	320.161	1	27.56			0	0	26.88	27.86	2	639916	325.146	325.145	325.146	330.194	330.194	330.195
4794	320.197	1	27.41			0	0	27.05	27.8	2	198100	325.182	325.182	325.183	330.23	330.23	330.231
4811	320.06	1	40.73			0	0	40.29	41.26	3	4115900	325.045	325.044	325.045	330.093	330.093	330.094
4818	320.186	1	44.69			0	0	43.85	45.02	2	1.54887e+06	325.171	325.17	325.171	330.219	330.219	330.22
4825	320.076	1	47.79			0	0	47.38	48.41	2	2.34573e+06	325.061	325.061	325.062	330.11	330.109	330.11
4842	320.222	1	50.7			0	0	49.48	51.04	2	1.36839e+06	325.207	325.207	325.208	330.256	330.255	330.256
4848	320.111	1	59.73			0	0	59.38	60	2	634125	325.096	325.095	325.096	330.144	330.144	330.145
4852	320.124	1	59.53			0	0	59.23	59.9	2	587784	325.109	325.109	325.11	330.158	330.157	330.158
4853	320.135	1	58.1			0	0	57.84	60.36	3	2.40728e+06	325.12	325.12	325.121	330.168	330.168	330.169
4854	320.135	1	57.58			0	0	56.9	57.84	2	3.1061e+06	325.12	325.12	325.121	330.169	330.168	330.169
4855	320.149	1	57.86			0	0	57.42	58.35	2	245253	325.134	325.134	325.135	330.183	330.182	330.183
4858	320.17	1	58.29			0	0	57.89	58.61	2	496601	325.156	325.155	325.156	330.204	330.204	330.205
4864	320.197	1	58.9			0	0	58.45	59.17	2	57852.9	325.182	325.182	325.183	330.231	330.23	330.231
4865	320.207	1	58.62			0	0	57.89	59.01	2	410302	325.192	325.191	325.192	330.24	330.24	330.241
4866	320.207	1	59.24			0	0	58.86	59.79	2	386689	325.192	325.192	325.192	330.24	330.24	330.241
4871	320.258	1	57.74			0	0	57.47	58.4	2	288997	325.244	325.243	325.244	330.292	330.292	330.292
4876	320.149	1	62.22			0	0	61.81	62.7	2	85932	325.134	325.134	325.135	330.183	330.182	330.183
4879	320.17	1	63.6			0	0	63.12	64.17	2	123901	325.156	325.155	325.156	330.204	330.203	330.204
4880	320.17	1	61.25			0	0	60.95	61.6	2	169022	325.156	325.155	325.156	330.204	330.203	330.204
4882	320.17	1	61.9			0	0	61.5	62.23	2	90436.3	325.156	325.155	325.156	330.204	330.204	330.205
4887	320.186	1	60.54			0	0	60.11	61.15	2	316069	325.171	325.17	325.171	330.219	330.219	330.22
4894	320.258	1	63.95			0	0	63.27	64.52	2	376738	325.244	325.243	325.244	330.292	330.292	330.292
4942	321.508	3	24.63			0	0	24.43	24.9	4	305356672	323.17	323.169	323.17	324.852	324.852	324.853
4955	321.508	3	25.17			1	1	24.85	26.88	4	265566976	323.169	323.169	323.17	324.852	324.852	324.853
4956	321.508	3	27.19			0	0	26.81	27.8	3	1.99275e+06	323.17	323.169	323.17	324.852	324.852	324.853
4960	321.974	1	26.35			0	0	25.77	26.9	2	68077464	326.959	326.959	326.96	332.008	332.007	332.008
4962	321.985	1	26.39			0	0	26.09	26.9	2	3.36162e+06	326.97	326.969	326.97	332.018	332.018	332.019
4964	321.094	1	32.34			0	0	32.07	33.04	2	1143715	326.079	326.078	326.079	331.127	331.127	331.128
4976	321.145	1	40.57			0	0	39.86	41.11	2	1.32995e+06	326.13	326.129	326.13	331.178	331.178	331.179
4977	321.181	1	40.55			0	0	40.18	41.16	2	1.39674e+06	326.166	326.166	326.167	331.214	331.214	331.215
4978	321.181	1	40.02			0	0	39.76	40.29	2	431075	326.166	326.166	326.167	331.214	331.214	331.215
4988	321.181	1	46.38			0	0	45.6	46.62	2	996138	326.166	326.166	326.167	331.214	331.214	331.215
4991	321.136	1	54.28			0	0	53.66	54.73	2	964798	326.122	326.121	326.122	331.17	331.169	331.17
4994	321.181	1	50.97			0	0	50.73	51.14	2	252352	326.166	326.166	326.167	331.214	331.214	331.215
4996	321.181	1	51.33			0	0	51.14	51.66	2	359969	326.166	326.166	326.167	331.214	331.214	331.215
5000	321.217	1	52.96			0	0	52.47	53.29	2	737205	326.202	326.202	326.203	331.251	331.25	331.251
5006	321.131	1	58.28			0	0	57.42	59.01	2	2.39548e+06	326.116	326.116	326.117	331.165	331.164	331.165
5007	321.131	1	56.79			0	0	56.33	57.78	2	4754302	326.116	326.116	326.117	331.165	331.164	331.165
5008	321.131	1	59.86			0	0	59.01	60.48	3	5347639	326.116	326.116	326.117	331.165	331.164	331.165
5015	321.167	1	57.94			0	0	57.16	59.06	3	564058	326.152	326.152	326.153	331.201	331.2	331.201
5016	321.167	1	59.19			0	0	58.5	59.49	3	1217454	326.152	326.152	326.153	331.201	331.2	331.201
5017	321.167	1	58.32			0	0	57.53	58.5	3	334625	326.152	326.152	326.153	331.201	331.2	331.201
5018	321.17	1	59.69			0	0	59.49	60.16	2	235455	326.155	326.154	326.155	331.203	331.203	331.204
5021	321.17	1	59.1			0	0	58.5	59.49	2	513980	326.155	326.154	326.155	331.203	331.203	331.204
5023	321.179	1	58.29			0	0	57.89	59.28	2	1.1714e+06	326.164	326.163	326.164	331.212	331.212	331.213
5025	321.181	1	56.58			0	0	56.07	57.21	2	2881360	326.166	326.166	326.167	331.215	331.214	331.215
5026	321.181	1	57.85			0	0	57.58	58.76	2	1.14506e+06	326.166	326.166	326.167	331.215	331.214	331.215
5027	321.181	1	57.37			0	0	57.11	57.84	2	129858	326.166	326.166	326.167	331.215	331.214	331.215
5028	321.204	1	58.12			0	0	57.63	58.61	2	217440	326.189	326.188	326.189	331.237	331.237	331.238
5030	321.206	1	59.05			0	0	58.61	59.38	2	1.55149e+06	326.191	326.191	326.192	331.24	331.239	331.24
5031	321.206	1	59.67			0	0	59.33	59.95	2	1.18643e+06	326.191	326.191	326.192	331.24	331.239	331.24
5032	321.206	1	58.37			0	0	57.84	58.61	3	894130	326.191	326.191	326.192	331.24	331.239	331.24
5034	321.217	1	55.05			0	0	54.22	55.95	2	4.9656e+06	326.202	326.202	326.203	331.251	331.25	331.251
5037	321.243	1	59.09			0	0	58.45	59.54	2	234525	326.228	326.227	326.228	331.276	331.276	331.277
5038	321.254	1	56.58			0	0	55.95	56.88	2	6975635	326.239	326.238	326.239	331.287	331.287	331.288
5041	321.084	1	61.3			0	0	61	61.6	2	239944	326.069	326.069	326.07	331.118	331.117	331.118
5044	321.095	1	60.13			0	0	59.69	60.8	2	105984	326.08	326.079	326.08	331.128	331.128	331.129
5046	321.131	1	62.52			0	0	61.76	63.38	2	645105	326.116	326.116	326.117	331.164	331.164	331.165
5047	321.131	1	63.76			0	0	63.27	66.31	2	1.05125e+06	326.116	326.116	326.117	331.164	331.164	331.165
5049	321.131	1	60.68			0	0	60.48	61.05	2	742942	326.116	326.116	326.117	331.165	331.164	331.165
5050	321.133	1	61			0	0	60.48	61.4	2	63384.6	326.118	326.118	326.119	331.167	331.166	331.167
5052	321.133	1	61.61			0	0	61.2	62.01	2	47457.6	326.119	326.118	326.119	331.167	331.166	331.167
5057	321.165	1	64.44			0	0	64.21	64.94	2	42552.8	326.15	326.15	326.151	331.199	331.198	331.199
5058	321.167	1	64.73			0	0	64.05	65.89	3	463770	326.152	326.152	326.153	331.201	331.2	331.201
5059	321.167	1	60.91			0	0	60.31	61.25	3	683367	326.152	326.152	326.153	331.201	331.2	331.201
5060	321.167	1	63.76			0	0	63.22	64.44	3	1.33433e+06	326.152	326.152	326.153	331.201	331.2	331.201
5061	321.167	1	61.89			0	0	61.15	62.18	2	2.70877e+06	326.152	326.152	326.153	331.201	331.2	331.201
5062	321.167	1	62.39			0	0	62.18	63.22	3	2.42842e+06	326.153	326.152	326.153	331.201	331.2	331.201
5063	321.167	1	60.14			0	0	59.49	60.68	4	4.2743e+06	326.153	326.152	326.153	331.201	331.2	331.201
5064	321.17	1	64.12			0	0	63.63	64.57	2	191191	326.155	326.154	326.155	331.203	331.203	331.204
5066	321.17	1	62.88			0	0	62.36	63.76	2	338672	326.155	326.154	326.155	331.203	331.203	331.204
5067	321.17	1	60.48			0	0	60.11	61.91	2	645152	326.155	326.154	326.155	331.203	331.203	331.204
5070	321.204	1	64.29			0	0	64.14	64.97	2	167343	326.189	326.188	326.189	331.237	331.237	331.238
5071	321.204	1	62.81			0	0	61.81	63.43	3	505114	326.189	326.188	326.189	331.237	331.237	331.238
5073	321.204	1	60.57			0	0	59.89	61	3	346728	326.189	326.188	326.189	331.237	331.237	331.238
5075	321.206	1	64.77			0	0	64.26	66.53	2	1.9558e+06	326.191	326.191	326.192	331.24	331.239	331.24
5076	321.206	1	62.34			0	0	61.96	63.43	2	2.4324e+06	326.191	326.191	326.192	331.24	331.239	331.24
5078	321.206	1	61.29			0	0	61	61.96	2	1.82344e+06	326.191	326.191	326.192	331.24	331.239	331.24
5079	321.206	1	60.22			0	0	59.54	60.8	2	1.11411e+06	326.191	326.191	326.192	331.24	331.239	331.24
5084	321.24	1	62.82			0	0	62.13	63.22	2	155573	326.225	326.225	326.226	331.274	331.273	331.274
5085	321.24	1	61.39			0	0	60.48	61.6	2	350877	326.225	326.225	326.226	331.274	331.273	331.274
5086	321.24	1	63.86			0	0	63.07	65.27	2	652972	326.225	326.225	326.226	331.274	331.273	331.274
5087	321.242	1	61.17			0	0	60.76	61.5	2	163396	326.228	326.227	326.228	331.276	331.276	331.277
5088	321.242	1	60.61			0	0	60.11	60.95	2	250982	326.228	326.227	326.228	331.276	331.276	331.277
5091	321.17	1	65.1			0	0	64.44	65.89	2	314155	326.155	326.154	326.155	331.203	331.203	331.204
5093	321.206	1	67.46			0	0	66.93	68.85	2	424693	326.191	326.191	326.192	331.24	331.239	331.24
5129	322.005	1	24.31			0	0	23.72	24.48	2	95268.4	326.99	326.989	326.99	332.038	332.038	332.039
5131	322.089	1	24.31			0	0	23.66	24.85	3	3762827	327.074	327.074	327.075	332.123	332.122	332.123
5133	322.14	1	24.64			0	0	24.3	25.17	2	816443	327.125	327.124	327.125	332.173	332.173	332.174
5134	322.173	1	24.63			0	0	24.25	25.17	3	8.28679e+06	327.159	327.158	327.159	332.207	332.206	332.207
5138	322.708	2	24.73			0	0	24.39	25.17	2	8.3807e+06	325.201	325.2	325.201	327.725	327.724	327.725
5147	322.14	1	25.39			0	0	25.05	25.83	2	410340	327.125	327.125	327.126	332.173	332.173	332.174
5152	322.187	2	27.65			0	0	26.95	27.86	2	2.70288e+06	324.68	324.679	324.68	327.204	327.204	327.205
5153	322.69	2	29.13			0	0	28.78	29.4	2	34559080	325.183	325.182	325.183	327.707	327.706	327.707
5155	322.974	1	26.36			0	0	26.09	26.86	2	1.51194e+06	327.959	327.959	327.96	333.008	333.007	333.008
5156	322.982	1	26.35			0	0	26.09	26.9	3	3.65276e+06	327.967	327.966	327.967	333.015	333.015	333.016
5160	322.194	1	34.93			0	0	34.5	35.23	2	2.23985e+06	327.179	327.178	327.179	332.227	332.227	332.228
5169	322.078	1	44.36			0	0	43.83	44.92	2	13498926	327.063	327.062	327.063	332.111	332.111	332.112
5173	322.165	1	43.47			0	0	42.75	43.83	2	2.50291e+06	327.15	327.15	327.151	332.199	332.198	332.199
5175	322.165	1	42.49			0	0	42.08	42.8	2	958672	327.151	327.15	327.151	332.199	332.199	332.2
5183	322.124	2	47.31			0	0	47.02	47.68	2	5036830	324.616	324.616	324.617	327.14	327.14	327.141
5192	322.201	1	51.58			0	0	50.78	52.17	2	356714	327.187	327.186	327.187	332.235	332.234	332.235
5193	322.213	1	51.21			0	0	50.73	51.76	2	701952	327.198	327.197	327.198	332.246	332.246	332.247
5199	322.129	1	59.9			0	0	59.38	60.48	2	64636.8	327.114	327.113	327.114	332.162	332.162	332.163
5201	322.165	1	59.99			0	0	59.59	61.3	2	272882	327.15	327.15	327.151	332.199	332.198	332.199
5204	322.186	1	59.52			0	0	58.86	60	2	175343	327.171	327.171	327.172	332.22	332.219	332.22
5207	322.201	1	59.39			0	0	58.56	60.31	2	512594	327.186	327.186	327.187	332.235	332.234	332.235
5208	322.201	1	57.47			0	0	57.31	57.78	2	234966	327.187	327.186	327.187	332.235	332.234	332.235
5212	322.238	1	59.9			0	0	59.28	60.58	2	117494	327.223	327.222	327.223	332.271	332.271	332.272
5216	322.082	1	63.69			0	0	63.38	64.05	2	40588.5	327.067	327.067	327.068	332.116	332.115	332.116
5217	322.082	1	61.3			0	0	61.05	61.6	3	207542	327.067	327.067	327.068	332.116	332.115	332.116
5218	322.134	1	63.99			0	0	63.38	64.69	2	104285	327.119	327.119	327.12	332.168	332.167	332.168
5219	322.161	2	64.21			0	0	63.79	64.47	2	147544	324.654	324.653	324.654	327.178	327.178	327.179
5221	322.165	1	62.66			0	0	62.08	63.48	2	171453	327.15	327.15	327.151	332.199	332.198	332.199
5222	322.186	1	60.34			0	0	59.84	60.76	2	157289	327.171	327.171	327.172	332.22	332.219	332.22
5223	322.186	1	60.93			0	0	60.31	61.6	3	1.1817e+06	327.171	327.171	327.172	332.22	332.219	332.22
5225	322.201	1	62			0	0	61.45	62.4	2	286372	327.186	327.186	327.187	332.235	332.234	332.235
5229	322.238	1	62.45			0	0	61.86	63.12	2	140758	327.223	327.222	327.223	332.271	332.271	332.272
5232	322.259	1	60.53			0	0	59.89	60.95	2	131642	327.244	327.244	327.245	332.292	332.292	332.293
5263	323.109	1	24.63			0	0	24.25	25.16	2	884642	328.094	328.094	328.095	333.143	333.142	333.143
5275	323.2	2	27.96			0	0	26.95	28.52	3	199669920	325.693	325.692	325.693	328.217	328.216	328.217
5277	323.97	1	26.36			0	0	26.04	26.9	2	5.96242e+06	328.955	328.954	328.955	334.003	334.003	334.004
5278	323.017	1	32.02			0	0	31.32	32.53	2	26693106	328.002	328.001	328.002	333.05	333.05	333.051
5280	323.146	1	31.9			0	0	31.6	32.58	2	24826060	328.131	328.13	328.131	333.179	333.179	333.18
5283	323.16	1	33.24			0	0	32.78	33.46	2	531264	328.145	328.145	328.146	333.194	333.193	333.194
5293	323.17	1	38.79			0	0	38.21	39.81	2	15541491	328.155	328.155	328.156	333.204	333.203	333.204
5294	323.181	1	36.85			0	0	36.52	37.7	2	3988584	328.166	328.166	328.167	333.215	333.214	333.215
5295	323.197	1	39.24			0	0	38.63	39.81	2	490386	328.182	328.181	328.182	333.23	333.23	333.231
5297	323.197	1	37.29			0	0	36.42	37.75	2	1.14467e+06	328.182	328.181	328.182	333.23	333.23	333.231
5301	323.109	1	40.72			0	0	40.29	41.01	2	397426	328.095	328.094	328.095	333.143	333.143	333.143
5302	323.16	1	40.55			0	0	40.18	40.91	2	542418	328.145	328.145	328.146	333.194	333.193	333.194
5307	323.17	1	41.2			0	0	40.75	41.48	3	3.28269e+06	328.155	328.155	328.156	333.204	333.203	333.204
5308	323.197	1	43.01			0	0	42.59	43.9	2	1.30909e+06	328.182	328.181	328.182	333.23	333.23	333.231
5309	323.197	1	40.79			0	0	39.86	41.21	2	888198	328.182	328.181	328.182	333.23	333.23	333.231
5310	323.197	1	42.03			0	0	41.58	42.59	2	1.35001e+06	328.182	328.181	328.182	333.23	333.23	333.231
5311	323.233	1	42.05			0	0	41.78	42.44	2	3847131	328.218	328.218	328.219	333.266	333.266	333.267
5313	323.233	1	43.07			0	0	42.44	43.42	2	1.791e+06	328.218	328.218	328.219	333.267	333.266	333.267
5314	323.233	1	40.05			0	0	39.81	40.65	2	508417	328.218	328.218	328.219	333.267	333.266	333.267
5322	323.197	1	46.06			0	0	45.65	46.57	2	816670	328.182	328.181	328.182	333.23	333.23	333.231
5323	323.197	1	45.45			0	0	44.97	45.75	2	442865	328.182	328.181	328.182	333.23	333.23	333.231
5324	323.197	1	47.46			0	0	47.22	47.89	2	554195	328.182	328.181	328.182	333.23	333.23	333.231
5325	323.197	1	47.82			0	0	47.22	48.06	2	417242	328.182	328.181	328.182	333.23	333.23	333.231
5329	323.233	1	46.01			0	0	45.65	46.52	2	1.10371e+06	328.218	328.218	328.219	333.267	333.266	333.267
5330	323.233	1	49.7			0	0	49.12	50.57	2	5.27209e+06	328.218	328.218	328.219	333.267	333.266	333.267
5339	323.197	1	51.81			0	0	51.19	52.22	2	580506	328.182	328.181	328.182	333.23	333.23	333.231
5341	323.233	1	54.85			0	0	53.66	55.15	2	3.21063e+06	328.218	328.218	328.219	333.267	333.266	333.267
5342	323.233	1	51.68			0	0	50.57	52.17	2	2.40771e+06	328.218	328.218	328.219	333.267	333.266	333.267
5345	323.11	1	57.86			0	0	57.37	58.45	3	570886	328.095	328.095	328.096	333.144	333.143	333.144
5347	323.11	1	58.91			0	0	58.56	59.17	2	258640	328.095	328.095	328.096	333.144	333.143	333.144
5348	323.11	1	59.91			0	0	59.38	60.85	3	739057	328.095	328.095	328.096	333.144	333.143	333.144
5349	323.11	1	58.33			0	0	58.14	58.61	2	346515	328.095	328.095	328.096	333.144	333.143	333.144
5350	323.11	1	59.23			0	0	59.06	59.54	2	253575	328.095	328.095	328.096	333.144	333.143	333.144
5354	323.147	1	58.82			0	0	57.53	59.84	2	7119726	328.132	328.131	328.132	333.18	333.18	333.181
5355	323.149	1	58.19			0	0	57.99	58.81	2	133691	328.134	328.134	328.135	333.182	333.182	333.183
5356	323.149	1	59.27			0	0	58.76	59.64	2	154181	328.134	328.134	328.135	333.183	333.182	333.183
5361	323.183	1	58.07			0	0	57.37	58.5	2	840288	328.168	328.168	328.169	333.216	333.216	333.217
5363	323.185	1	58.33			0	0	58.14	58.76	2	457663	328.171	328.17	328.171	333.219	333.218	333.219
5364	323.185	1	56.79			0	0	56.43	57.31	2	828106	328.171	328.17	328.171	333.219	333.218	333.219
5368	323.207	1	57.64			0	0	56.83	57.99	2	500128	328.192	328.191	328.192	333.24	333.24	333.241
5369	323.222	1	59.24			0	0	58.56	59.49	3	1059666	328.207	328.206	328.207	333.255	333.255	333.256
5370	323.222	1	57.24			0	0	56.43	57.73	3	1.28487e+06	328.207	328.206	328.207	333.255	333.255	333.256
5371	323.222	1	59.84			0	0	59.38	60.58	2	1.31909e+06	328.207	328.206	328.207	333.255	333.255	333.256
5373	323.233	1	58.65			0	0	58.25	59.23	2	195006	328.218	328.218	328.219	333.266	333.266	333.267
5375	323.233	1	56.59			0	0	55.95	57.68	2	9990171	328.218	328.218	328.219	333.267	333.266	333.267
5379	323.269	1	56.58			0	0	56.12	57.84	2	115612872	328.255	328.254	328.255	333.303	333.302	333.303
5381	323.023	8	62.08			0	0	61.5	62.8	3	384693	323.646	323.646	323.647	324.277	324.277	324.278
5386	323.11	9	64.43			0	0	64.14	65.38	3	645728	323.664	323.664	323.665	324.225	324.225	324.225
5388	323.11	1	61.72			0	0	61.4	62.97	2	280980	328.095	328.095	328.096	333.144	333.143	333.144
5392	323.147	1	62.81			0	0	62.6	63.28	2	310726	328.132	328.131	328.132	333.18	333.18	333.181
5393	323.147	1	62.17			0	0	61.61	63.16	3	844595	328.132	328.131	328.132	333.18	333.18	333.181
5395	323.147	1	61.03			0	0	60.53	61.66	3	1.37703e+06	328.132	328.131	328.132	333.18	333.18	333.181
5396	323.147	1	63.8			0	0	63.16	64.44	2	1.36897e+06	328.132	328.131	328.132	333.18	333.18	333.181
5397	323.147	1	60.09			0	0	59.54	60.8	3	2.79647e+06	328.132	328.131	328.132	333.18	333.18	333.181
5400	323.149	1	63.46			0	0	63.22	63.89	2	127332	328.134	328.134	328.135	333.183	333.182	333.183
5401	323.162	1	61.73			0	0	61.35	61.96	2	48535.9	328.147	328.147	328.148	333.196	333.195	333.196
5402	323.162	1	62.34			0	0	61.86	62.65	2	61999.3	328.147	328.147	328.148	333.196	333.195	333.196
5407	323.183	1	63.92			0	0	63.02	64.79	2	1.05216e+06	328.168	328.168	328.169	333.216	333.216	333.217
5411	323.183	1	60.75			0	0	60.16	61.05	2	752560	328.168	328.168	328.169	333.217	333.216	333.217
5412	323.185	1	64.1			0	0	63.76	64.97	2	786249	328.171	328.17	328.171	333.219	333.218	333.219
5413	323.185	1	61.37			0	0	60.63	62.55	2	1.85005e+06	328.171	328.17	328.171	333.219	333.218	333.219
5419	323.219	1	60.82			0	0	60.47	61.25	3	113796	328.205	328.204	328.205	333.253	333.252	333.253
5420	323.219	1	61.88			0	0	61.3	62.5	2	205657	328.205	328.204	328.205	333.253	333.252	333.253
5421	323.219	1	63.67			0	0	63.07	64.83	2	310437	328.205	328.204	328.205	333.253	333.252	333.253
5422	323.219	1	62.81			0	0	62.18	63.07	2	116381	328.205	328.204	328.205	333.253	333.253	333.254
5423	323.222	1	64.85			0	0	64.63	66.37	2	1.8442e+06	328.207	328.206	328.207	333.255	333.255	333.256
5424	323.222	1	62.05			0	0	61.66	62.45	3	1.33856e+06	328.207	328.206	328.207	333.255	333.255	333.256
5425	323.222	1	63.01			0	0	62.82	63.27	3	1.20867e+06	328.207	328.206	328.207	333.255	333.255	333.256
5426	323.222	1	62.53			0	0	62.28	62.82	3	1.83364e+06	328.207	328.206	328.207	333.255	333.255	333.256
5427	323.222	1	63.8			0	0	63.16	64.26	3	2.14078e+06	328.207	328.206	328.207	333.255	333.255	333.256
5428	323.222	1	61.44			0	0	60.63	61.86	3	2.04207e+06	328.207	328.206	328.207	333.255	333.255	333.256
5434	323.256	1	63.45			0	0	62.97	64.52	2	258033	328.241	328.24	328.241	333.289	333.289	333.29
5435	323.258	1	64.24			0	0	63.84	65.43	2	267345	328.243	328.243	328.244	333.292	333.291	333.292
5498	324.155	1	24.62			0	0	23.84	25.17	2	929285	329.141	329.14	329.141	334.189	334.188	334.189
5499	324.192	1	24.66			0	0	24.48	25.16	2	830667	329.177	329.176	329.177	334.225	334.225	334.226
5516	324.632	2	27.74			0	0	26.88	28.22	2	3.6902e+06	327.124	327.124	327.125	329.648	329.648	329.649
5521	324.982	1	26.36			0	0	25.99	26.9	2	8721206	329.967	329.967	329.968	335.016	335.015	335.016
5529	324.164	1	42.83			0	0	42.29	43.11	2	484328	329.149	329.149	329.15	334.198	334.197	334.198
5531	324.848	3	42.9			0	0	42.59	43.52	3	13681750	326.51	326.51	326.51	328.193	328.192	328.193
5536	324.171	1	51.84			0	0	51.56	52.26	2	145610	329.156	329.155	329.156	334.204	334.204	334.205
5539	324.228	1	50.47			0	0	50.26	51.09	2	3668822	329.213	329.213	329.214	334.262	334.261	334.262
5540	324.228	1	50.07			0	0	49.69	50.26	2	2.80137e+06	329.213	329.213	329.214	334.262	334.261	334.262
5544	324.142	1	59.51			0	0	59.12	60.05	3	417520	329.127	329.126	329.127	334.175	334.175	334.176
5545	324.144	1	59.13			0	0	58.56	59.54	2	97700	329.129	329.129	329.13	334.178	334.177	334.178
5546	324.181	1	57.67			0	0	57.31	58.45	2	342286	329.166	329.165	329.166	334.214	334.214	334.215
5547	324.181	1	58.68			0	0	58.35	59.28	2	151327	329.166	329.165	329.166	334.214	334.214	334.215
5548	324.192	1	57.85			0	0	57.47	58.45	2	836946	329.177	329.177	329.178	334.225	334.225	334.226
5549	324.202	1	58.86			0	0	58.45	59.23	2	116816	329.187	329.186	329.187	334.235	334.235	334.236
5551	324.202	1	59.55			0	0	59.22	59.9	2	87374.2	329.187	329.187	329.187	334.235	334.235	334.236
5553	324.217	1	57.96			0	0	57.68	58.5	2	346966	329.202	329.202	329.203	334.251	334.25	334.251
5554	324.217	1	58.69			0	0	58.5	59.12	2	156101	329.202	329.202	329.203	334.251	334.25	334.251
5560	324.136	1	60.58			0	0	60.26	60.9	2	30330.8	329.121	329.121	329.122	334.17	334.169	334.17
5561	324.181	1	61.23			0	0	60.76	61.66	2	177771	329.166	329.165	329.166	334.214	334.214	334.215
5562	324.181	1	64.65			0	0	64.21	65.02	2	68123.4	329.166	329.165	329.166	334.214	334.214	334.215
5563	324.181	1	61.9			0	0	61.5	62.7	2	307754	329.166	329.165	329.166	334.214	334.214	334.215
5564	324.202	1	62.08			0	0	61.6	63.07	2	290391	329.187	329.186	329.187	334.235	334.235	334.236
5566	324.217	1	61.52			0	0	61.15	62.13	2	273438	329.202	329.202	329.203	334.251	334.25	334.251
5567	324.217	1	62.62			0	0	62.13	63.07	2	225525	329.202	329.202	329.203	334.251	334.25	334.251
5568	324.217	1	63.47			0	0	63.02	63.84	3	192742	329.202	329.202	329.203	334.251	334.25	334.251
5569	324.217	1	64.14			0	0	63.74	64.63	2	910010	329.202	329.202	329.203	334.251	334.25	334.251
5570	324.217	1	60.85			0	0	60.48	61.35	2	255888	329.202	329.202	329.203	334.251	334.25	334.251
5619	325.125	1	24.72			0	0	24.33	25.1	2	1.73925e+06	330.11	330.11	330.111	335.159	335.158	335.159
5623	325.175	1	29.97			0	0	29.66	30.34	2	994204	330.16	330.159	330.16	335.208	335.208	335.209
5627	325.18	1	25.52			0	0	25.05	25.99	2	812442	330.165	330.164	330.165	335.213	335.213	335.214
5628	325.212	1	27.03			0	0	26.81	27.7	2	2371659	330.197	330.197	330.198	335.246	335.245	335.246
5632	325.98	1	26.36			0	0	26.04	26.9	3	9523539	330.965	330.965	330.966	336.014	336.013	336.014
5637	325.212	1	32.54			0	0	32.02	33.69	2	3.33202e+06	330.197	330.197	330.198	335.246	335.245	335.246
5638	325.212	1	30.83			0	0	29.57	31.16	2	2.16664e+06	330.197	330.197	330.198	335.246	335.245	335.246
5647	325.212	1	40.73			0	0	40.29	41.06	2	2322067	330.197	330.197	330.198	335.246	335.245	335.246
5648	325.212	1	42.02			0	0	41.58	42.34	2	685565	330.197	330.197	330.198	335.246	335.245	335.246
5666	325.249	1	48.8			0	0	48.21	49.43	2	4.43027e+06	330.234	330.233	330.234	335.282	335.282	335.283
5675	325.212	1	50.74			0	0	50.42	51.04	2	689594	330.197	330.197	330.198	335.246	335.245	335.246
5676	325.212	1	51.25			0	0	50.98	51.76	2	1.24372e+06	330.197	330.197	330.198	335.246	335.245	335.246
5688	325.126	1	56.9			0	0	56.68	57.37	2	649854	330.111	330.11	330.111	335.159	335.159	335.16
5689	325.126	1	58.76			0	0	58.25	59.38	2	406229	330.111	330.11	330.111	335.159	335.159	335.16
5690	325.126	1	58.29			0	0	57.94	59.06	3	705390	330.111	330.11	330.111	335.159	335.159	335.16
5691	325.126	1	57.68			0	0	57.31	57.99	2	706122	330.111	330.111	330.112	335.159	335.159	335.16
5692	325.128	1	59.32			0	0	59.01	59.79	2	92165.3	330.113	330.113	330.114	335.162	335.161	335.162
5693	325.13	1	57.59			0	0	57.31	58.09	2	110800	330.116	330.115	330.116	335.164	335.163	335.164
5696	325.162	1	59.66			0	0	59.49	59.89	2	474121	330.147	330.147	330.148	335.196	335.195	335.196
5697	325.162	1	57.67			0	0	56.68	58.86	2	3231166	330.147	330.147	330.148	335.196	335.195	335.196
5698	325.162	1	59.97			0	0	59.59	60.47	2	748898	330.147	330.147	330.148	335.196	335.195	335.196
5699	325.165	1	59.34			0	0	58.86	59.59	2	376293	330.15	330.149	330.15	335.198	335.198	335.199
5701	325.165	1	58.17			0	0	57.68	58.56	2	402656	330.15	330.149	330.15	335.198	335.198	335.199
5702	325.165	1	57.39			0	0	56.9	57.68	2	546685	330.15	330.149	330.15	335.198	335.198	335.199
5707	325.191	1	56.58			0	0	56.28	57.11	2	850324	330.176	330.176	330.177	335.225	335.224	335.225
5708	325.199	1	58.4			0	0	58.09	58.86	2	406668	330.184	330.183	330.184	335.232	335.232	335.233
5709	325.199	1	59.5			0	0	59.17	59.89	2	230914	330.184	330.183	330.184	335.232	335.232	335.233
5712	325.201	1	59.22			0	0	58.56	59.89	3	1.49251e+06	330.186	330.186	330.187	335.235	335.234	335.235
5714	325.212	1	56.58			0	0	55.99	57.58	2	5.67322e+06	330.197	330.197	330.198	335.246	335.245	335.246
5715	325.212	1	59.79			0	0	59.38	60.41	2	59689.3	330.197	330.197	330.198	335.246	335.245	335.246
5720	325.237	1	58.79			0	0	57.78	59.33	2	432713	330.223	330.222	330.223	335.271	335.27	335.271
5721	325.249	1	56.58			0	0	55.99	56.83	2	4.68335e+06	330.234	330.233	330.234	335.282	335.282	335.283
5723	325.249	1	59.31			0	0	58.56	59.9	2	182242	330.234	330.233	330.234	335.282	335.282	335.283
5724	325.249	1	57			0	0	56.83	57.47	2	2.31702e+06	330.234	330.233	330.234	335.282	335.282	335.283
5727	325.027	9	60.49			0	0	60	60.85	3	30395.5	325.581	325.58	325.581	326.142	326.141	326.142
5733	325.103	1	61.34			0	0	61.1	61.6	2	481430	330.088	330.088	330.089	335.137	335.136	335.137
5740	325.126	9	62.54			0	0	61.35	63.63	3	390427	325.68	325.679	325.68	326.241	326.24	326.241
5741	325.126	1	61.24			0	0	61	62.01	2	185345	330.111	330.11	330.111	335.159	335.159	335.16
5743	325.126	1	63.1			0	0	62.8	63.48	2	146975	330.111	330.11	330.111	335.159	335.159	335.16
5744	325.126	1	60.7			0	0	60.26	61	2	167960	330.111	330.111	330.112	335.159	335.159	335.16
5745	325.132	1	60.17			0	0	59.79	60.41	2	35548.5	330.117	330.116	330.117	335.165	335.165	335.166
5747	325.144	1	60.7			0	0	60.26	61.1	2	48503.7	330.129	330.128	330.129	335.177	335.177	335.178
5751	325.162	1	62.12			0	0	61.71	62.45	2	421875	330.147	330.147	330.148	335.196	335.195	335.196
5752	325.162	1	63.69			0	0	63.43	64.21	2	425681	330.147	330.147	330.148	335.196	335.195	335.196
5753	325.162	1	61.18			0	0	60.85	61.71	2	739735	330.147	330.147	330.148	335.196	335.195	335.196
5754	325.162	1	60.42			0	0	60.21	60.85	2	968441	330.147	330.147	330.148	335.196	335.195	335.196
5755	325.165	1	61.91			0	0	61.3	62.33	2	416892	330.15	330.149	330.15	335.198	335.198	335.199
5757	325.165	1	60.95			0	0	60.41	61.15	2	522548	330.15	330.149	330.15	335.198	335.198	335.199
5758	325.165	1	62.62			0	0	62.13	63.5	2	809541	330.15	330.149	330.15	335.198	335.198	335.199
5760	325.177	1	60.81			0	0	60.26	61.35	2	81874.6	330.163	330.162	330.163	335.211	335.211	335.212
5764	325.178	1	63.92			0	0	63.76	64.74	2	93222.5	330.163	330.162	330.163	335.211	335.211	335.212
5767	325.199	1	61.29			0	0	60.95	61.6	2	243012	330.184	330.183	330.184	335.232	335.232	335.233
5768	325.199	1	63.64			0	0	63.12	64.47	2	379222	330.184	330.183	330.184	335.232	335.232	335.233
5770	325.199	1	61.82			0	0	61.5	62.36	2	234659	330.184	330.183	330.184	335.232	335.232	335.233
5771	325.199	1	60.14			0	0	59.79	60.48	2	285406	330.184	330.183	330.184	335.232	335.232	335.233
5772	325.201	1	62.23			0	0	61.91	62.55	3	521750	330.186	330.186	330.187	335.235	335.234	335.235
5773	325.201	1	64.23			0	0	63.74	64.52	2	390225	330.186	330.186	330.187	335.235	335.234	335.235
5775	325.201	1	61.52			0	0	61.25	61.96	2	737836	330.186	330.186	330.187	335.235	335.234	335.235
5776	325.201	1	62.87			0	0	62.33	63.58	2	625745	330.186	330.186	330.187	335.235	335.234	335.235
5778	325.237	1	61.58			0	0	60.9	62.06	2	571478	330.223	330.222	330.223	335.271	335.27	335.271
5779	325.237	1	64.64			0	0	63.63	65.07	2	391141	330.223	330.222	330.223	335.271	335.27	335.271
5780	325.256	1	64.58			0	0	64.17	65.02	2	103611	330.241	330.241	330.242	335.289	335.289	335.29
5781	325.285	1	62.62			0	0	62.13	62.97	2	88968.1	330.27	330.27	330.271	335.319	335.318	335.319
5786	325.201	1	65.13			0	0	64.97	65.73	2	411369	330.186	330.186	330.187	335.235	335.234	335.235
5787	325.201	1	66.42			0	0	65.73	67.62	2	803980	330.186	330.186	330.187	335.235	335.234	335.235
5839	326.123	1	25.59			0	0	25.32	26.25	2	600047	331.109	331.108	331.109	336.157	336.157	336.158
5843	326.184	1	27.33			0	0	27	27.8	2	229139	331.17	331.169	331.17	336.218	336.217	336.218
5845	326.839	3	25.17			0	0	24.8	26.36	3	23999518	328.501	328.501	328.502	330.184	330.183	330.184
5847	326.839	6	27.26			0	0	26.95	27.82	3	325636	327.67	327.67	327.671	328.512	328.511	328.512
5848	326.839	6	26.59			0	0	26.31	26.88	3	198984	327.67	327.67	327.671	328.512	328.511	328.512
5849	326.978	1	26.35			0	0	26.09	26.9	2	3974351	331.963	331.962	331.963	337.011	337.011	337.012
5858	326.006	2	41.83			0	0	41.58	42.34	2	1.25334e+06	328.498	328.498	328.499	331.022	331.022	331.023
5860	326.518	2	42.67			0	0	42.34	43	2	223269	329.011	329.01	329.011	331.535	331.535	331.536
5861	326.705	2	40.1			0	0	39.81	40.44	2	1.42814e+06	329.198	329.197	329.198	331.722	331.721	331.722
5873	326.217	1	52.76			0	0	52.47	53.24	2	818420	331.203	331.202	331.203	336.251	336.25	336.251
5880	326.233	1	58.13			0	0	57.84	59.22	2	1.09039e+06	331.218	331.217	331.218	336.266	336.266	336.267
5881	326.233	1	59.43			0	0	58.91	59.79	2	707520	331.218	331.217	331.218	336.266	336.266	336.267
5882	326.233	1	59.9			0	0	59.74	60.48	2	238447	331.218	331.217	331.218	336.266	336.266	336.267
5883	326.233	1	57.64			0	0	57.26	57.84	2	598474	331.218	331.217	331.218	336.266	336.266	336.267
5884	326.233	1	56.75			0	0	56.12	57.26	2	3.80407e+06	331.218	331.217	331.218	336.266	336.266	336.267
5885	326.254	1	57.28			0	0	56.9	57.73	2	898729	331.239	331.238	331.239	336.287	336.287	336.288
5887	326.09	1	63.72			0	0	63.48	63.99	2	31727.2	331.075	331.074	331.075	336.123	336.123	336.124
5890	326.16	1	61.21			0	0	61	62.5	2	141030	331.145	331.145	331.146	336.193	336.193	336.194
5894	326.196	1	60.56			0	0	59.79	61.05	2	431601	331.181	331.181	331.182	336.23	336.229	336.23
5896	326.204	1	64.75			0	0	63.99	65.02	2	96214.1	331.19	331.189	331.19	336.238	336.237	336.238
5898	326.233	1	63.5			0	0	63.22	63.79	2	124677	331.218	331.217	331.218	336.266	336.266	336.267
5900	326.233	1	61.61			0	0	60.9	62.18	2	526521	331.218	331.217	331.218	336.266	336.266	336.267
5904	326.196	1	65.31			0	0	64.94	66.15	2	158135	331.181	331.181	331.182	336.23	336.229	336.23
5950	327.078	1	24.33			0	0	23.84	25.17	2	1.93132e+06	332.063	332.063	332.064	337.112	337.111	337.112
5953	327.174	1	24.64			0	0	24.06	24.9	2	804246	332.159	332.159	332.16	337.207	337.207	337.208
5957	327.078	1	28.32			0	0	27.82	28.89	2	2731021	332.063	332.063	332.064	337.112	337.111	337.112
5959	327.078	1	27.13			0	0	26.86	27.82	2	1.86702e+06	332.063	332.063	332.064	337.112	337.111	337.112
5969	327.078	1	34.87			0	0	34.32	35.88	2	3.3532e+06	332.063	332.063	332.064	337.112	337.111	337.112
5970	327.078	1	33.07			0	0	32.48	33.66	2	3014452	332.063	332.063	332.064	337.112	337.111	337.112
5977	327.078	1	39.5			0	0	39.2	39.86	2	1.27306e+06	332.063	332.063	332.064	337.112	337.111	337.112
5981	327.985	1	35.53			0	0	34.98	35.88	2	4.45294e+06	332.97	332.97	332.971	338.019	338.018	338.019
5982	327.078	1	41.25			0	0	41.01	41.58	2	1.02434e+06	332.063	332.063	332.064	337.112	337.111	337.112
5983	327.078	1	43.14			0	0	42.39	43.31	2	877596	332.063	332.063	332.064	337.112	337.111	337.112
5984	327.078	1	40.82			0	0	39.87	41.06	2	1177642	332.063	332.063	332.064	337.112	337.111	337.112
5987	327.078	1	43.49			0	0	43.21	43.9	2	1.39669e+06	332.063	332.063	332.064	337.112	337.111	337.112
5988	327.078	1	44.67			0	0	44.25	45.7	2	2.01559e+06	332.063	332.063	332.064	337.112	337.111	337.112
5990	327.201	1	42.47			0	0	42.08	43.85	4	287701536	332.187	332.186	332.187	337.235	337.234	337.235
5991	327.201	1	44.81			0	0	44.15	45.13	3	2928208	332.187	332.186	332.187	337.235	337.234	337.235
6015	327.228	1	50.16			0	0	49.74	50.88	2	286827	332.213	332.212	332.213	337.261	337.261	337.262
6019	327.078	1	56.38			0	0	55.99	57.42	2	1.46645e+06	332.063	332.063	332.064	337.112	337.111	337.112
6022	327.12	1	58.97			0	0	58.14	59.33	2	60121.3	332.106	332.105	332.106	337.154	337.154	337.155
6023	327.12	1	59.42			0	0	59.12	60	2	96747.1	332.106	332.105	332.106	337.154	337.154	337.155
6027	327.141	1	58.01			0	0	57.42	58.5	2	519894	332.127	332.126	332.127	337.175	337.175	337.176
6028	327.141	1	59.8			0	0	59.06	59.95	2	500655	332.127	332.126	332.127	337.175	337.175	337.176
6031	327.144	1	59.74			0	0	59.23	60.31	2	125198	332.129	332.129	332.13	337.178	337.177	337.178
6033	327.144	1	58.99			0	0	58.5	59.54	2	167979	332.129	332.129	332.13	337.178	337.177	337.178
6037	327.17	1	56.58			0	0	56.04	57	2	1.35609e+06	332.156	332.155	332.156	337.204	337.203	337.204
6038	327.178	1	59.23			0	0	59.01	59.84	2	288142	332.163	332.163	332.164	337.211	337.211	337.212
6039	327.178	1	58.29			0	0	57.99	59.06	3	657854	332.163	332.163	332.164	337.211	337.211	337.212
6041	327.18	1	58.67			0	0	57.37	59.33	3	2.22006e+06	332.165	332.165	332.166	337.214	337.213	337.214
6043	327.193	1	59.47			0	0	57.42	60.26	2	518298	332.178	332.178	332.179	337.227	337.226	337.227
6048	327.217	1	59.9			0	0	59.64	60.47	2	262045	332.202	332.201	332.202	337.25	337.25	337.251
6050	327.228	1	56.59			0	0	55.99	57.26	2	6.28091e+06	332.213	332.213	332.214	337.261	337.261	337.262
6053	327.073	9	64.21			0	0	63.79	64.69	3	86045.2	327.627	327.627	327.628	328.188	328.188	328.189
6054	327.078	1	61.29			0	0	60.8	61.86	2	92706	332.063	332.063	332.064	337.112	337.111	337.112
6055	327.09	1	63.6			0	0	63.22	64.21	2	53461.7	332.076	332.075	332.076	337.124	337.123	337.124
6064	327.142	1	60.3			0	0	59.69	60.48	2	678612	332.127	332.126	332.127	337.175	337.175	337.176
6065	327.142	1	60.87			0	0	60.47	61.55	3	2018851	332.127	332.126	332.127	337.175	337.175	337.176
6071	327.157	1	63.84			0	0	63.02	64.21	2	130522	332.142	332.141	332.142	337.19	337.19	337.191
6074	327.178	1	60.59			0	0	60.36	61.05	3	301316	332.163	332.163	332.164	337.211	337.211	337.212
6075	327.178	1	61.2			0	0	61	61.5	2	116492	332.163	332.163	332.164	337.211	337.211	337.212
6080	327.18	1	61.13			0	0	60.47	62.06	3	1.24248e+06	332.165	332.165	332.166	337.214	337.213	337.214
6081	327.18	1	64.88			0	0	64.21	66.42	2	589280	332.165	332.165	332.166	337.214	337.213	337.214
6083	327.18	1	63.29			0	0	62.75	63.89	2	640090	332.165	332.165	332.166	337.214	337.213	337.214
6084	327.18	1	60.22			0	0	59.89	60.47	2	515600	332.165	332.165	332.166	337.214	337.213	337.214
6085	327.18	1	64.46			0	0	63.89	64.74	2	616452	332.165	332.165	332.166	337.214	337.213	337.214
6086	327.193	1	61.92			0	0	61.45	62.18	3	260609	332.178	332.178	332.179	337.227	337.226	337.227
6087	327.193	1	63.51			0	0	63.02	64.47	2	815371	332.178	332.178	332.179	337.227	337.226	337.227
6088	327.193	1	64.75			0	0	64.37	65.53	2	413905	332.178	332.178	332.179	337.227	337.226	337.227
6092	327.214	1	63.57			0	0	63.02	64.89	3	367847	332.199	332.199	332.2	337.248	337.247	337.248
6093	327.214	1	60.51			0	0	59.54	61	3	378363	332.199	332.199	332.2	337.248	337.247	337.248
6094	327.217	1	61.91			0	0	61.71	62.4	2	331821	332.202	332.201	332.202	337.25	337.25	337.251
6095	327.217	1	64.31			0	0	63.74	65.53	2	594446	332.202	332.201	332.202	337.25	337.25	337.251
6096	327.217	1	62.82			0	0	62.4	63.16	2	327876	332.202	332.201	332.202	337.25	337.25	337.251
6097	327.217	1	63.34			0	0	62.92	64.17	2	197629	332.202	332.201	332.202	337.25	337.25	337.251
6098	327.217	1	60.66			0	0	60.16	60.9	2	365850	332.202	332.201	332.202	337.25	337.25	337.251
6101	327.253	1	60.89			0	0	60.21	61.15	2	117461	332.238	332.238	332.239	337.287	337.286	337.287
6104	327.301	1	61.66			0	0	61.2	62.06	2	132519	332.286	332.285	332.286	337.334	337.334	337.335
6106	327.008	1	67.12			0	0	66.05	68.9	2	7.18107e+06	331.993	331.993	331.994	337.042	337.041	337.042
6107	327.078	1	65.37			0	0	64.79	65.58	2	378960	332.063	332.063	332.064	337.112	337.111	337.112
6108	327.078	1	65.89			0	0	65.58	66.78	2	905842	332.063	332.063	332.064	337.112	337.111	337.112
6173	328.016	1	50.72			0	0	49.74	51.09	2	21705686	333.002	333.001	333.002	338.05	338.05	338.051
6174	328.016	1	51.44			0	0	51.04	52.26	2	18592892	333.002	333.001	333.002	338.05	338.05	338.051
6179	328.166	1	50.81			0	0	50.47	51.76	2	1.06527e+06	333.151	333.15	333.151	338.199	338.199	338.2
6182	328.176	1	59.31			0	0	58.86	59.69	2	287708	333.161	333.16	333.161	338.209	338.209	338.21
6183	328.176	1	57.81			0	0	57.31	58.2	2	229365	333.161	333.16	333.161	338.209	338.209	338.21
6184	328.202	1	56.58			0	0	55.99	57.05	2	1.50696e+06	333.187	333.187	333.188	338.236	338.235	338.236
6185	328.212	1	58.39			0	0	57.84	58.91	2	709159	333.197	333.197	333.198	338.245	338.245	338.246
6188	328.22	1	58.17			0	0	57.47	58.5	2	124448	333.205	333.205	333.206	338.254	338.253	338.254
6189	328.248	1	57.83			0	0	57.58	58.81	2	567987	333.233	333.233	333.234	338.282	338.281	338.282
6195	328.107	1	61.25			0	0	60.95	61.91	2	1.5935e+06	333.092	333.092	333.093	338.141	338.14	338.141
6199	328.176	1	61.08			0	0	60.47	62.45	3	612768	333.161	333.16	333.161	338.209	338.209	338.21
6200	328.176	1	60.19			0	0	59.69	60.47	2	221141	333.161	333.16	333.161	338.209	338.209	338.21
6205	328.212	1	64.17			0	0	63.79	64.69	2	1.07169e+06	333.197	333.197	333.198	338.245	338.245	338.246
6206	328.212	1	63.51			0	0	63.02	64.09	2	241248	333.197	333.197	333.198	338.245	338.245	338.246
6213	328.248	1	64.43			0	0	63.99	65.33	2	323455	333.233	333.233	333.234	338.282	338.281	338.282
6215	328.248	1	63.23			0	0	62.8	63.84	2	451806	333.233	333.233	333.234	338.282	338.281	338.282
6263	328.994	1	26.32			0	0	26.09	26.81	2	621218	333.98	333.979	333.98	339.028	339.027	339.028
6284	329.186	1	43.57			0	0	43.11	43.85	2	645510	334.171	334.171	334.172	339.22	339.219	339.22
6285	329.186	1	42.73			0	0	42.34	43.16	2	734395	334.171	334.171	334.172	339.22	339.219	339.22
6291	329.15	1	45.46			0	0	44.82	45.75	2	422797	334.135	334.134	334.135	339.183	339.183	339.184
6292	329.15	1	46.18			0	0	45.65	46.47	2	356339	334.135	334.134	334.135	339.183	339.183	339.184
6295	329.186	1	45.1			0	0	44.46	45.7	2	542838	334.171	334.171	334.172	339.22	339.219	339.22
6296	329.186	1	46.26			0	0	45.7	46.52	2	200192	334.171	334.171	334.172	339.22	339.219	339.22
6305	329.15	1	51.35			0	0	50.47	51.66	2	3.53762e+06	334.135	334.134	334.135	339.183	339.183	339.184
6310	329.186	1	52.59			0	0	52.17	53.34	2	1.11201e+06	334.171	334.171	334.172	339.22	339.219	339.22
6311	329.186	1	51.98			0	0	51.3	52.31	2	438881	334.171	334.171	334.172	339.22	339.219	339.22
6317	329.222	1	54.62			0	0	53.92	55.35	2	2.4304e+06	334.208	334.207	334.208	339.256	339.255	339.256
6321	329.113	1	57.43			0	0	56.73	58.25	2	272603	334.098	334.098	334.099	339.147	339.146	339.147
6322	329.135	1	58.25			0	0	57.68	58.56	2	142779	334.121	334.12	334.121	339.169	339.169	339.17
6323	329.15	12	59.24			0	0	58.5	59.64	3	406278	329.565	329.565	329.566	329.986	329.985	329.986
6326	329.15	1	57.38			0	0	56.68	58.81	3	2.88891e+06	334.135	334.134	334.135	339.183	339.183	339.184
6329	329.157	1	58.76			0	0	58.14	59.23	2	854850	334.142	334.142	334.143	339.191	339.19	339.191
6331	329.16	1	58.22			0	0	57.37	58.91	3	237291	334.145	334.144	334.145	339.193	339.193	339.194
6336	329.186	1	56.58			0	0	55.99	57.47	2	2.33014e+06	334.171	334.171	334.172	339.22	339.219	339.22
6339	329.194	1	59.21			0	0	58.66	59.59	2	423428	334.179	334.178	334.179	339.227	339.227	339.228
6340	329.194	1	59.9			0	0	59.54	60.53	2	483328	334.179	334.178	334.179	339.227	339.227	339.228
6341	329.194	1	57.62			0	0	57.16	58.81	3	3512086	334.179	334.178	334.179	339.227	339.227	339.228
6343	329.196	1	58.82			0	0	58.04	59.59	2	740939	334.181	334.181	334.182	339.23	339.229	339.23
6347	329.222	1	56.58			0	0	55.99	56.88	2	2029625	334.208	334.207	334.208	339.256	339.256	339.257
6348	329.23	1	57.94			0	0	57.37	58.4	2	246579	334.215	334.215	334.216	339.263	339.263	339.264
6353	329.079	11	60.54			0	0	60.31	61.45	3	43700.9	329.532	329.531	329.532	329.991	329.99	329.991
6354	329.106	1	61.25			0	0	60.95	61.6	2	39550.8	334.092	334.091	334.092	339.14	339.139	339.14
6355	329.127	1	64.05			0	0	63.55	64.57	2	139143	334.112	334.112	334.113	339.161	339.16	339.161
6356	329.127	1	63.25			0	0	62.28	63.55	2	595928	334.112	334.112	334.113	339.161	339.16	339.161
6359	329.157	1	62.11			0	0	61.45	63.02	2	465516	334.142	334.142	334.143	339.191	339.19	339.191
6360	329.16	1	63.24			0	0	62.7	63.79	2	192368	334.145	334.144	334.145	339.193	339.193	339.194
6364	329.172	1	64.17			0	0	63.76	64.52	2	73707.6	334.158	334.157	334.158	339.206	339.205	339.206
6365	329.172	1	62.82			0	0	61.91	63.22	2	291542	334.158	334.157	334.158	339.206	339.205	339.206
6366	329.172	1	63.43			0	0	63.07	63.99	3	257220	334.158	334.157	334.158	339.206	339.205	339.206
6367	329.172	1	61.58			0	0	60.47	62.33	3	698475	334.158	334.157	334.158	339.206	339.205	339.206
6375	329.196	1	60.18			0	0	59.54	60.53	3	772611	334.181	334.181	334.182	339.23	339.229	339.23
6377	329.196	1	64.22			0	0	63.95	64.52	2	121085	334.181	334.181	334.182	339.23	339.229	339.23
6378	329.209	1	62.51			0	0	62.06	63.07	2	352009	334.194	334.193	334.194	339.242	339.242	339.243
6379	329.209	1	64.44			0	0	63.99	65.85	2	665666	334.194	334.193	334.194	339.242	339.242	339.243
6380	329.209	1	60.7			0	0	59.89	61.15	2	339291	334.194	334.193	334.194	339.242	339.242	339.243
6381	329.209	1	63.38			0	0	63.07	64.14	2	927176	334.194	334.193	334.194	339.242	339.242	339.243
6384	329.232	1	62.44			0	0	62.08	63.07	2	217577	334.218	334.217	334.218	339.266	339.265	339.266
6387	329.251	1	62.18			0	0	61.71	62.97	2	156082	334.236	334.236	334.237	339.284	339.284	339.285
6393	329.323	1	64.59			0	0	64.26	65.63	2	575645	334.309	334.308	334.309	339.357	339.357	339.358
6395	329.005	1	67.13			0	0	66	69.93	2	7.41035e+06	333.99	333.99	333.991	339.039	339.038	339.039
6460	330.436	4	27.35			0	0	26.86	27.86	4	9674725	331.683	331.682	331.683	332.945	332.944	332.945
6461	330.882	1	28.5			0	0	28.07	28.84	2	354559	335.867	335.866	335.867	340.915	340.915	340.916
6462	330.976	1	26.36			0	0	26.09	26.88	2	2.24069e+06	335.961	335.961	335.962	341.01	341.009	341.01
6464	330.99	1	26.34			0	0	26.04	26.9	2	5.73472e+06	335.975	335.974	335.975	341.023	341.023	341.024
6472	330.239	1	39.25			0	0	38.94	39.6	2	4301589	335.224	335.223	335.224	340.272	340.272	340.273
6476	330.05	1	41.11			0	0	40.03	41.53	2	7.19928e+06	335.035	335.035	335.036	340.083	340.083	340.084
6478	330.17	1	44.1			0	0	43.83	44.56	2	504068	335.155	335.155	335.156	340.204	340.203	340.204
6482	330.191	1	42.67			0	0	42.34	43.16	2	2.44023e+06	335.176	335.176	335.177	340.225	340.224	340.225
6483	330.081	1	47.54			0	0	46.97	48.06	3	6.45813e+06	335.066	335.065	335.066	340.114	340.114	340.115
6486	330.012	1	50.72			0	0	50.11	51.14	2	4006135	334.997	334.997	334.998	340.046	340.045	340.046
6487	330.012	1	51.43			0	0	51.09	51.81	2	3.15985e+06	334.997	334.997	334.998	340.046	340.045	340.046
6497	330.17	1	57.98			0	0	57.73	58.91	2	263959	335.155	335.155	335.156	340.204	340.203	340.204
6498	330.17	1	59.91			0	0	59.54	60.41	2	171431	335.155	335.155	335.156	340.204	340.203	340.204
6499	330.191	1	58.75			0	0	58.14	59.17	2	255377	335.176	335.176	335.177	340.225	340.224	340.225
6500	330.191	1	57.66			0	0	57.42	58.5	2	572784	335.176	335.176	335.177	340.225	340.224	340.225
6501	330.191	1	59.57			0	0	58.86	60	2	1.77189e+06	335.176	335.176	335.177	340.225	340.224	340.225
6507	330.228	1	59.91			0	0	59.38	60.68	2	461241	335.213	335.212	335.213	340.261	340.261	340.262
6509	330.264	1	58.61			0	0	57.99	59.06	2	211394	335.249	335.249	335.25	340.298	340.297	340.298
6514	330.103	1	61.25			0	0	60.76	61.66	2	172385	335.088	335.087	335.088	340.136	340.136	340.137
6517	330.155	1	64.06			0	0	63.69	64.83	2	40143.3	335.14	335.139	335.14	340.188	340.188	340.189
6518	330.155	1	60.92			0	0	60.63	62.36	2	348040	335.14	335.139	335.14	340.188	340.188	340.189
6519	330.155	1	60.48			0	0	59.89	60.68	2	214614	335.14	335.139	335.14	340.188	340.188	340.189
6522	330.191	1	61.25			0	0	61	62.18	2	588527	335.176	335.176	335.177	340.225	340.224	340.225
6525	330.191	1	60.29			0	0	60	61	2	575453	335.176	335.176	335.177	340.225	340.224	340.225
6526	330.206	1	62.58			0	0	61.61	63.02	2	119489	335.192	335.191	335.192	340.24	340.239	340.241
6528	330.21	1	60.89			0	0	60.48	61.3	2	121328	335.195	335.194	335.195	340.243	340.243	340.244
6529	330.21	1	62.14			0	0	61.3	62.55	2	293104	335.195	335.194	335.195	340.243	340.243	340.244
6530	330.228	1	64.87			0	0	64.26	65.27	2	215921	335.213	335.212	335.213	340.261	340.261	340.262
6531	330.228	1	61.61			0	0	60.58	62.18	2	373704	335.213	335.212	335.213	340.261	340.261	340.262
6532	330.228	1	64.07			0	0	63.63	64.52	2	273267	335.213	335.212	335.213	340.261	340.261	340.262
6533	330.228	1	62.41			0	0	61.91	63.28	2	357028	335.213	335.212	335.213	340.261	340.261	340.262
6534	330.264	1	62.97			0	0	62.5	63.79	2	133931	335.249	335.249	335.25	340.297	340.297	340.298
6535	330.264	1	60.09			0	0	59.84	60.36	2	90532.6	335.249	335.249	335.25	340.298	340.297	340.298
6537	330.191	1	66.73			0	0	65.68	67.82	2	572531	335.176	335.176	335.177	340.225	340.224	340.225
6538	330.191	1	65.08			0	0	64.63	65.68	2	185288	335.176	335.176	335.177	340.225	340.224	340.225
6586	331.499	1	25.31			0	0	25.05	26.19	2	817498	336.484	336.484	336.485	341.533	341.532	341.533
6598	331.721	2	31.16			0	0	29.96	31.75	2	15165844	334.214	334.213	334.214	336.738	336.737	336.738
6601	331.989	1	34.87			0	0	34.32	35.48	2	4399134	336.974	336.974	336.975	342.022	342.022	342.023
6609	331.989	6	40.16			0	0	39.81	40.86	3	198816	332.82	332.819	332.82	333.661	333.661	333.662
6611	331.11	2	47.31			0	0	47.02	47.63	2	621258	333.603	333.602	333.603	336.127	336.126	336.127
6613	331.165	1	46.94			0	0	46.06	47.38	2	1.41637e+06	336.15	336.15	336.151	341.199	341.198	341.199
6614	331.165	1	45.2			0	0	44.56	45.75	2	877834	336.15	336.15	336.151	341.199	341.198	341.199
6616	331.165	1	45.9			0	0	45.65	46.52	2	241705	336.15	336.15	336.151	341.199	341.198	341.199
6623	331.129	1	52			0	0	51.66	52.26	2	213147	336.114	336.114	336.115	341.162	341.162	341.163
6626	331.165	1	51.49			0	0	51.3	52.17	2	4.34991e+06	336.15	336.15	336.151	341.199	341.198	341.199
6627	331.165	1	51.02			0	0	50.16	51.3	2	16662175	336.151	336.15	336.151	341.199	341.198	341.199
6632	331.108	1	57.6			0	0	57.16	58.61	2	436307	336.093	336.092	336.093	341.141	341.141	341.142
6639	331.152	1	58.35			0	0	57.37	58.56	2	123076	336.137	336.136	336.137	341.185	341.185	341.186
6640	331.152	1	59.6			0	0	59.12	60.05	2	235439	336.137	336.136	336.137	341.185	341.185	341.186
6641	331.152	1	58.81			0	0	58.56	59.54	2	155984	336.137	336.136	336.137	341.185	341.185	341.186
6644	331.165	1	55.26			0	0	54.53	55.66	2	52044072	336.15	336.15	336.151	341.199	341.198	341.199
6648	331.165	1	57.33			0	0	56.95	57.89	2	292289	336.151	336.15	336.151	341.199	341.198	341.199
6649	331.173	1	56.88			0	0	56.43	58.25	2	694395	336.158	336.157	336.158	341.206	341.206	341.207
6654	331.19	1	57.97			0	0	57.37	58.61	2	374071	336.176	336.175	336.176	341.224	341.224	341.225
6655	331.191	1	58.73			0	0	58.25	59.59	2	435691	336.176	336.175	336.176	341.224	341.224	341.225
6657	331.202	1	56.58			0	0	55.99	57.26	2	2.8493e+06	336.187	336.186	336.187	341.235	341.235	341.236
6659	331.209	1	57.3			0	0	56.88	58.71	3	22024452	336.194	336.194	336.195	341.243	341.242	341.243
6665	331.23	1	59.4			0	0	58.97	59.84	2	127803	336.216	336.215	336.216	341.264	341.263	341.264
6668	331.303	1	57.63			0	0	56.48	57.89	2	1.89712e+06	336.288	336.287	336.288	341.336	341.336	341.337
6670	331.303	1	59.81			0	0	58.5	60.05	3	4.40222e+06	336.288	336.287	336.288	341.336	341.336	341.337
6674	331.152	1	63.88			0	0	63.07	64.63	2	389755	336.137	336.136	336.137	341.185	341.185	341.186
6677	331.152	1	60.56			0	0	60.05	61.05	3	255271	336.137	336.136	336.137	341.185	341.185	341.186
6679	331.154	1	61.36			0	0	60.53	62.33	2	286309	336.139	336.139	336.14	341.188	341.187	341.188
6682	331.165	1	62.49			0	0	62.06	63.07	2	62018.3	336.15	336.15	336.151	341.199	341.198	341.199
6685	331.176	1	63.83			0	0	63.5	64.26	2	80670.8	336.161	336.16	336.161	341.209	341.209	341.21
6686	331.188	1	64.43			0	0	64.21	65.27	2	189048	336.173	336.173	336.174	341.222	341.221	341.222
6687	331.188	1	63.53			0	0	63.16	64.21	3	337007	336.173	336.173	336.174	341.222	341.221	341.222
6688	331.188	1	60.78			0	0	60.36	61.4	2	220721	336.173	336.173	336.174	341.222	341.221	341.222
6689	331.188	1	61.6			0	0	61.15	61.86	2	295291	336.173	336.173	336.174	341.222	341.221	341.222
6690	331.188	1	62.07			0	0	61.61	62.28	3	272302	336.173	336.173	336.174	341.222	341.221	341.222
6691	331.188	1	60.06			0	0	59.12	60.53	2	403143	336.173	336.173	336.174	341.222	341.221	341.222
6692	331.188	1	62.49			0	0	62.23	63.16	2	417137	336.173	336.173	336.174	341.222	341.221	341.222
6693	331.19	1	61.35			0	0	61.1	61.96	2	130803	336.176	336.175	336.176	341.224	341.224	341.225
6694	331.19	1	60.78			0	0	60.11	61.2	3	364060	336.176	336.175	336.176	341.224	341.224	341.225
6698	331.224	1	62.07			0	0	61.3	62.45	3	321590	336.21	336.209	336.21	341.258	341.257	341.258
6699	331.224	1	63.71			0	0	62.92	64.94	2	577620	336.21	336.209	336.21	341.258	341.257	341.259
6701	331.238	1	62.81			0	0	62.45	63.58	2	118283	336.223	336.223	336.224	341.272	341.271	341.272
6709	331.266	1	62.19			0	0	61.81	62.8	2	136292	336.252	336.251	336.252	341.3	341.299	341.3
6711	331.303	1	63.88			0	0	63.55	64.26	2	1.97039e+06	336.288	336.287	336.288	341.336	341.336	341.337
6713	331.303	1	61.86			0	0	61.3	62.18	2	3.45072e+06	336.288	336.287	336.288	341.336	341.336	341.337
6715	331.303	1	64.7			0	0	64.26	66.3	2	2.74708e+06	336.288	336.287	336.288	341.336	341.336	341.337
6718	331.002	1	67.17			0	0	65.85	68.49	3	2.3905e+06	335.987	335.987	335.988	341.036	341.035	341.036
6721	331.133	1	66.21			0	0	65.22	67.88	2	803352	336.118	336.118	336.119	341.167	341.166	341.167
6722	331.163	1	65.67			0	0	65.38	66.63	2	135054	336.148	336.147	336.148	341.196	341.196	341.197
6779	332.16	1	27.28			0	0	26.95	27.5	2	115397	337.146	337.145	337.146	342.194	342.193	342.195
6785	332.978	1	26.36			0	0	25.99	26.9	2	2526017	337.963	337.963	337.964	343.011	343.011	343.012
6813	332.096	1	52.63			0	0	52.31	52.93	2	2.85252e+06	337.081	337.081	337.082	342.13	342.129	342.13
6820	332.098	1	56.68			0	0	56.43	57.11	2	310315	337.084	337.083	337.084	342.132	342.132	342.133
6823	332.12	1	58.99			0	0	58.5	59.28	2	251515	337.105	337.104	337.105	342.153	342.153	342.154
6826	332.135	1	57.75			0	0	57.53	58.25	2	278942	337.12	337.12	337.121	342.168	342.168	342.169
6827	332.135	1	58.52			0	0	58.25	58.97	2	144522	337.12	337.12	337.121	342.168	342.168	342.169
6829	332.149	1	59.47			0	0	58.91	60.11	2	177652	337.135	337.134	337.135	342.183	342.182	342.183
6830	332.161	1	56.58			0	0	56.04	57	2	3.65122e+06	337.146	337.145	337.146	342.194	342.194	342.195
6831	332.17	1	57.9			0	0	57.26	58.56	2	615524	337.156	337.155	337.156	342.204	342.203	342.205
6832	332.17	1	58.85			0	0	58.56	59.64	2	203517	337.156	337.155	337.156	342.204	342.204	342.205
6834	332.17	1	59.97			0	0	59.64	60.53	2	200212	337.156	337.155	337.156	342.204	342.204	342.205
6835	332.171	1	57.13			0	0	55.99	57.63	2	1.39012e+06	337.156	337.155	337.156	342.204	342.204	342.205
6836	332.186	1	58.63			0	0	57.78	58.91	2	1.32364e+06	337.171	337.17	337.171	342.219	342.219	342.22
6837	332.186	1	59.2			0	0	58.86	60.05	2	1.18036e+06	337.171	337.17	337.171	342.219	342.219	342.22
6839	332.207	1	57.92			0	0	57.47	58.5	2	612048	337.192	337.191	337.192	342.24	342.24	342.241
6840	332.207	1	59.07			0	0	58.5	60.41	2	783958	337.192	337.191	337.192	342.24	342.24	342.241
6841	332.207	1	57.2			0	0	56.88	57.73	2	559270	337.192	337.192	337.193	342.24	342.24	342.241
6845	332.28	1	59.83			0	0	59.43	60.11	2	109626	337.265	337.264	337.265	342.313	342.313	342.314
6846	332.28	1	59.23			0	0	58.45	59.69	2	167861	337.265	337.264	337.265	342.313	342.313	342.314
6848	332.12	1	64.41			0	0	63.22	64.94	2	352639	337.105	337.104	337.105	342.153	342.153	342.154
6849	332.12	1	62.21			0	0	61.66	63.22	2	1.00538e+06	337.105	337.104	337.105	342.153	342.153	342.154
6850	332.149	1	63.28			0	0	62.87	64.09	2	87479.8	337.135	337.134	337.135	342.183	342.182	342.183
6852	332.17	1	64.23			0	0	64.05	64.94	2	50597.9	337.156	337.155	337.156	342.204	342.203	342.204
6855	332.183	1	63.75			0	0	63.27	64.21	2	69999	337.168	337.168	337.169	342.217	342.216	342.217
6857	332.186	1	62.69			0	0	61.76	63.33	2	522954	337.171	337.17	337.171	342.219	342.219	342.22
6858	332.186	1	60.39			0	0	59.89	60.63	2	261635	337.171	337.17	337.171	342.219	342.219	342.22
6861	332.207	1	60.79			0	0	60.41	61.05	2	289321	337.192	337.191	337.192	342.24	342.24	342.241
6862	332.207	1	64.26			0	0	63.99	64.94	2	206806	337.192	337.191	337.193	342.24	342.24	342.241
6863	332.207	1	63.02			0	0	62.7	64.09	2	747447	337.192	337.191	337.193	342.24	342.24	342.241
6864	332.207	1	62.45			0	0	61.91	62.75	2	526620	337.192	337.192	337.193	342.24	342.24	342.241
6866	332.243	1	61.49			0	0	61.15	62.06	2	111692	337.228	337.228	337.229	342.277	342.276	342.277
6867	332.28	1	62.87			0	0	62.01	63.27	2	219961	337.265	337.264	337.265	342.313	342.313	342.314
6868	332.302	1	64.51			0	0	64.17	65.02	2	108619	337.288	337.287	337.288	342.336	342.335	342.337
6869	332.306	1	61.06			0	0	60.71	61.35	2	402077	337.291	337.291	337.292	342.34	342.339	342.34
6903	333.145	1	27.44			0	0	26.95	27.8	2	304880	338.13	338.129	338.13	343.178	343.178	343.179
6905	333.17	3	26.2			2	1	25.77	26.9	5	91318488	334.832	334.831	334.832	336.514	336.514	336.515
6906	333.172	2	26.73			0	0	26.25	26.9	3	949056	335.665	335.664	335.665	338.189	338.188	338.189
6911	333.986	1	26.36			0	0	25.83	26.9	3	16970746	338.971	338.97	338.971	344.019	344.019	344.02
6913	333.145	1	33.15			0	0	32.28	33.66	2	962058	338.13	338.129	338.13	343.178	343.178	343.179
6915	333.7	2	32.93			0	0	32.63	33.3	2	3301061	336.193	336.192	336.193	338.717	338.717	338.718
6918	333.145	1	35.27			0	0	34.8	35.54	2	447546	338.13	338.129	338.13	343.178	343.178	343.179
6920	333.145	1	37.92			0	0	37.24	38.21	2	667121	338.13	338.129	338.13	343.178	343.178	343.179
6931	333.181	1	43.5			0	0	43.11	43.9	2	600175	338.166	338.166	338.167	343.214	343.214	343.215
6932	333.217	1	42.85			0	0	42.34	43.16	2	412392	338.203	338.202	338.203	343.251	343.25	343.251
6935	333.181	1	45.17			0	0	44.72	45.65	2	540293	338.166	338.166	338.167	343.215	343.214	343.215
6937	333.181	1	46.69			0	0	46.01	46.97	2	680190	338.166	338.166	338.167	343.215	343.214	343.215
6947	333.181	1	51.14			0	0	50.62	51.61	2	1071601	338.166	338.166	338.167	343.214	343.214	343.215
6950	333.217	1	52.64			0	0	52.17	53.24	2	605492	338.203	338.202	338.203	343.251	343.25	343.251
6953	333.097	1	57			0	0	56.58	57.53	2	168147	338.082	338.081	338.082	343.13	343.13	343.131
6954	333.108	1	57.27			0	0	56.9	58.09	2	363926	338.093	338.093	338.094	343.142	343.141	343.142
6955	333.131	1	59.03			0	0	58.5	59.89	3	325245	338.116	338.116	338.117	343.164	343.164	343.165
6961	333.167	1	58.61			0	0	58.4	58.97	2	194664	338.152	338.152	338.153	343.201	343.2	343.201
6962	333.167	1	58.07			0	0	57.53	58.5	2	486526	338.152	338.152	338.153	343.201	343.2	343.201
6963	333.167	1	59.35			0	0	58.56	59.89	2	624043	338.152	338.152	338.153	343.201	343.2	343.201
6964	333.167	1	57.06			0	0	56.88	57.53	2	249892	338.152	338.152	338.153	343.201	343.2	343.201
6970	333.217	1	56.58			0	0	56.12	57.26	2	3314119	338.203	338.202	338.203	343.251	343.25	343.251
6973	333.112	1	64.74			0	0	64.42	65.22	2	119926	338.097	338.097	338.098	343.146	343.145	343.146
6974	333.119	1	62.22			0	0	61.5	62.92	2	204649	338.104	338.104	338.105	343.153	343.152	343.153
6975	333.123	12	61.19			0	0	60.36	61.96	3	36724.3	333.538	333.538	333.539	333.959	333.959	333.96
6978	333.131	1	61.19			0	0	60.48	61.6	2	349462	338.116	338.116	338.117	343.164	343.164	343.165
6979	333.131	1	61.61			0	0	61.45	62.18	2	167270	338.116	338.116	338.117	343.165	343.164	343.165
6980	333.131	1	60.17			0	0	59.9	60.8	2	195326	338.116	338.116	338.117	343.165	343.164	343.165
6981	333.137	1	64.24			0	0	63.74	64.74	2	289399	338.123	338.122	338.123	343.171	343.171	343.172
6983	333.146	1	64.25			0	0	63.89	64.52	2	189900	338.131	338.131	338.132	343.18	343.179	343.18
6984	333.159	1	63.71			0	0	63.07	64.09	2	27837.1	338.144	338.143	338.144	343.192	343.192	343.193
6985	333.167	1	64.92			0	0	64.57	66.15	2	431220	338.152	338.152	338.153	343.201	343.2	343.201
6986	333.167	1	61.81			0	0	60.95	62.18	3	1.0242e+06	338.152	338.152	338.153	343.201	343.2	343.201
6987	333.167	1	60.59			0	0	60.11	61.1	3	406834	338.152	338.152	338.153	343.201	343.2	343.201
6988	333.167	1	64.16			0	0	63.84	64.69	2	2.21384e+06	338.152	338.152	338.153	343.201	343.2	343.201
6989	333.167	1	63.54			0	0	63.12	63.89	2	1.30039e+06	338.152	338.152	338.153	343.201	343.2	343.201
6990	333.167	1	60.08			0	0	59.89	60.71	2	238933	338.153	338.152	338.153	343.201	343.2	343.201
6991	333.167	1	62.81			0	0	62.13	63.27	3	1.13961e+06	338.153	338.152	338.153	343.201	343.2	343.201
6993	333.17	1	63.11			0	0	62.82	63.5	2	74151.6	338.155	338.154	338.155	343.203	343.203	343.204
6994	333.17	1	61.07			0	0	59.95	62.06	2	365719	338.155	338.154	338.155	343.203	343.203	343.204
6995	333.17	1	62.2			0	0	61.86	62.82	2	138808	338.155	338.154	338.155	343.203	343.203	343.204
6998	333.204	1	62.82			0	0	61.91	63.16	2	394623	338.189	338.188	338.189	343.237	343.237	343.238
6999	333.204	1	63.87			0	0	63.12	64.57	3	302849	338.189	338.188	338.189	343.237	343.237	343.238
7000	333.204	1	64.38			0	0	64.14	65.73	2	366280	338.189	338.188	338.189	343.237	343.237	343.238
7001	333.206	1	62			0	0	61.6	62.5	2	398574	338.191	338.191	338.192	343.24	343.239	343.24
7002	333.206	1	64.22			0	0	63.63	64.42	2	106545	338.191	338.191	338.192	343.24	343.239	343.24
7003	333.206	1	60.79			0	0	60.53	61.91	2	221942	338.191	338.191	338.192	343.24	343.239	343.24
7006	333.217	1	64.59			0	0	64.21	64.94	2	79408.4	338.202	338.202	338.203	343.251	343.25	343.251
7007	333.249	1	63.47			0	0	63.07	64.21	2	51553.5	338.234	338.233	338.234	343.282	343.282	343.283
7009	333.3	1	62.95			0	0	62.45	63.28	2	95687.6	338.285	338.284	338.285	343.333	343.333	343.334
7068	334.089	1	24.64			0	0	24.43	25.17	2	4444613	339.074	339.074	339.075	344.123	344.122	344.123
7069	334.14	1	24.64			0	0	24.39	25.22	2	830602	339.125	339.124	339.126	344.173	344.173	344.174
7071	334.851	1	24.33			0	0	23.34	24.75	2	469841	339.836	339.836	339.837	344.885	344.884	344.885
7080	334.14	1	25.31			0	0	25.05	25.89	2	1.50514e+06	339.125	339.124	339.125	344.173	344.173	344.174
7084	334.176	1	27.31			0	0	26.95	27.8	2	280639	339.161	339.161	339.162	344.21	344.209	344.21
7085	334.187	1	26.55			0	0	26.04	26.88	2	1.60592e+06	339.173	339.172	339.173	344.221	344.221	344.222
7087	334.176	1	33.3			0	0	32.38	33.66	2	1.48478e+06	339.161	339.161	339.162	344.21	344.209	344.21
7090	334.176	1	30.84			0	0	30.34	31.15	2	768559	339.161	339.161	339.162	344.21	344.209	344.21
7091	334.192	2	32.11			0	0	31.42	32.63	2	3.39269e+06	336.685	336.684	336.685	339.209	339.209	339.21
7097	334.201	1	37.98			0	0	37.45	38.21	2	274437	339.187	339.186	339.187	344.235	344.234	344.235
7114	334.213	1	46.13			0	0	45.7	46.76	2	990102	339.198	339.197	339.198	344.246	344.246	344.247
7124	334.213	1	50.07			0	0	49.43	50.42	2	749897	339.198	339.197	339.198	344.246	344.246	344.247
7127	334.249	1	54.08			0	0	53.65	54.38	2	4.23525e+06	339.234	339.234	339.235	344.283	344.282	344.283
7129	334.114	1	56.69			0	0	56.43	57.53	2	783572	339.099	339.099	339.1	344.148	344.147	344.148
7131	334.129	1	59.1			0	0	58.86	59.9	2	57237.1	339.114	339.113	339.114	344.162	344.162	344.163
7132	334.151	1	59.23			0	0	58.71	59.89	3	834514	339.136	339.135	339.136	344.184	344.184	344.185
7133	334.151	1	58.46			0	0	57.31	58.76	2	928015	339.136	339.135	339.136	344.184	344.184	344.185
7135	334.176	1	59.89			0	0	59.54	60.31	2	232460	339.161	339.161	339.162	344.21	344.209	344.21
7137	334.186	1	58.97			0	0	58.5	59.59	2	342813	339.171	339.171	339.172	344.22	344.219	344.22
7139	334.186	1	59.95			0	0	59.43	61.5	3	1.56866e+06	339.171	339.171	339.172	344.22	344.219	344.22
7141	334.201	1	59.04			0	0	58.61	60.05	2	525569	339.187	339.186	339.187	344.235	344.234	344.235
7142	334.201	1	57.57			0	0	56.48	57.89	2	685120	339.187	339.186	339.187	344.235	344.234	344.235
7144	334.213	1	59.59			0	0	59.17	59.9	2	46046.3	339.198	339.197	339.198	344.246	344.246	344.247
7147	334.223	1	59.23			0	0	58.61	59.9	2	232635	339.208	339.207	339.208	344.256	344.256	344.257
7154	334.116	1	61.37			0	0	61	61.91	2	64745	339.101	339.101	339.102	344.15	344.149	344.15
7158	334.151	1	61.54			0	0	61.1	62.18	2	86062.9	339.136	339.135	339.136	344.184	344.184	344.185
7159	334.151	1	60.12			0	0	59.79	60.71	2	192982	339.136	339.135	339.136	344.184	344.184	344.185
7161	334.165	1	62.1			0	0	61.5	62.8	2	198375	339.15	339.15	339.151	344.199	344.198	344.199
7163	334.186	1	62.53			0	0	61.96	62.75	2	177735	339.171	339.171	339.172	344.22	344.219	344.22
7164	334.201	1	61.32			0	0	61	62.36	2	397117	339.187	339.186	339.187	344.235	344.234	344.235
7165	334.201	1	63.28			0	0	62.8	63.76	2	213540	339.187	339.186	339.187	344.235	344.234	344.235
7166	334.201	1	64.14			0	0	63.76	64.83	2	138514	339.187	339.186	339.187	344.235	344.234	344.235
7167	334.201	1	60.52			0	0	60.05	61	2	601745	339.187	339.186	339.187	344.235	344.234	344.235
7168	334.222	1	60.23			0	0	59.9	60.76	2	185863	339.208	339.207	339.208	344.256	344.256	344.257
7169	334.222	1	61.02			0	0	60.71	61.55	2	130510	339.208	339.207	339.208	344.256	344.256	344.257
7171	334.238	1	62.82			0	0	61.96	63.69	2	82070.3	339.223	339.222	339.223	344.271	344.271	344.272
7215	335.183	1	24.59			0	0	24.34	25.1	2	977276	340.169	340.168	340.169	345.217	345.216	345.217
7222	335.146	1	26.2			0	0	25.87	26.81	3	12199348	340.131	340.13	340.131	345.179	345.179	345.18
7227	335.16	1	33.13			0	0	32.83	33.66	2	392829	340.145	340.145	340.146	345.194	345.193	345.194
7231	335.16	1	37.64			0	0	37.45	38.16	2	375064	340.145	340.145	340.146	345.194	345.193	345.194
7232	335.197	1	39.19			0	0	38.89	39.76	2	347639	340.182	340.181	340.182	345.23	345.23	345.231
7245	335.233	1	42.05			0	0	41.16	42.69	2	4189143	340.218	340.218	340.219	345.267	345.266	345.267
7253	335.197	1	46.89			0	0	45.65	48.01	2	2834270	340.182	340.181	340.182	345.23	345.23	345.231
7258	335.233	1	49.88			0	0	49.43	50.42	2	434930	340.218	340.218	340.219	345.267	345.266	345.267
7262	335.197	1	50.03			0	0	49.74	50.31	2	722624	340.182	340.181	340.182	345.23	345.23	345.231
7264	335.197	1	50.63			0	0	50.26	51.3	2	4958004	340.182	340.181	340.182	345.23	345.23	345.231
7266	335.233	1	51.2			0	0	50.68	51.61	2	664788	340.218	340.218	340.219	345.267	345.266	345.267
7268	335.233	1	51.79			0	0	51.51	52.31	2	400496	340.218	340.218	340.219	345.267	345.266	345.267
7270	335.233	1	50.45			0	0	50.26	50.83	2	241381	340.218	340.218	340.219	345.267	345.266	345.267
7273	335.124	1	57.69			0	0	57	58.14	3	307475	340.109	340.109	340.11	345.157	345.157	345.158
7277	335.147	1	59.18			0	0	58.2	60.31	3	2.45347e+06	340.132	340.131	340.132	345.18	345.18	345.181
7280	335.165	1	59.43			0	0	58.56	60	2	185359	340.15	340.15	340.151	345.199	345.198	345.199
7281	335.183	1	58.14			0	0	57.05	58.45	2	891993	340.168	340.168	340.169	345.217	345.216	345.217
7284	335.185	1	59.17			0	0	58.5	60.16	2	1.26309e+06	340.171	340.17	340.171	345.219	345.218	345.219
7285	335.185	1	57.28			0	0	56.95	57.73	2	508065	340.171	340.17	340.171	345.219	345.218	345.22
7286	335.189	1	57.89			0	0	57.42	58.45	2	96392.8	340.174	340.173	340.174	345.222	345.222	345.223
7287	335.194	1	58.36			0	0	58.09	58.66	2	110683	340.179	340.179	340.18	345.228	345.227	345.228
7289	335.197	1	56.58			0	0	55.99	57.47	2	5311701	340.182	340.181	340.182	345.23	345.23	345.231
7294	335.219	1	58.9			0	0	57.78	59.59	2	795084	340.204	340.204	340.205	345.253	345.252	345.253
7295	335.222	1	58.23			0	0	57.31	58.56	2	348035	340.207	340.206	340.207	345.255	345.255	345.256
7297	335.233	1	59.56			0	0	59.33	60.11	2	104898	340.218	340.218	340.219	345.267	345.266	345.267
7298	335.233	1	58.23			0	0	57.47	58.61	2	661758	340.218	340.218	340.219	345.267	345.266	345.267
7299	335.233	1	56.58			0	0	55.99	57.47	2	7.95633e+06	340.218	340.218	340.219	345.267	345.266	345.267
7303	335.023	9	63.75			0	0	63.5	64.21	3	54162.6	335.577	335.577	335.578	336.138	336.138	336.139
7304	335.041	8	63.62			0	0	63.16	64.17	3	272477	335.665	335.664	335.665	336.296	336.295	336.296
7307	335.092	1	60.42			0	0	59.33	61.81	3	3.73575e+06	340.077	340.076	340.077	345.125	345.125	345.126
7313	335.145	1	63.23			0	0	62.8	63.5	2	259192	340.13	340.129	340.13	345.178	345.178	345.179
7315	335.147	1	64.16			0	0	63.58	65.22	2	507013	340.132	340.131	340.132	345.18	345.18	345.181
7317	335.147	1	62.08			0	0	61.4	63.16	3	1.45365e+06	340.132	340.131	340.132	345.18	345.18	345.181
7319	335.153	1	64.23			0	0	63.76	64.79	2	186578	340.138	340.138	340.139	345.187	345.186	345.187
7320	335.156	1	63.69			0	0	63.02	64.37	2	135427	340.142	340.141	340.142	345.19	345.189	345.19
7322	335.165	1	64.49			0	0	64.21	65.89	2	311364	340.15	340.15	340.151	345.199	345.198	345.199
7324	335.165	1	62.2			0	0	61.3	62.55	2	448954	340.15	340.15	340.151	345.199	345.198	345.199
7325	335.17	1	64.24			0	0	63.95	64.69	2	259404	340.156	340.155	340.156	345.204	345.204	345.205
7326	335.183	1	64.94			0	0	64.09	65.58	3	1.30383e+06	340.168	340.168	340.169	345.216	345.216	345.217
7327	335.183	1	64.02			0	0	63.48	64.37	3	1.65905e+06	340.168	340.168	340.169	345.217	345.216	345.217
7328	335.183	1	63.49			0	0	62.8	63.69	2	621850	340.168	340.168	340.169	345.217	345.216	345.217
7329	335.183	1	64.48			0	0	63.95	64.65	3	332677	340.168	340.168	340.169	345.217	345.216	345.217
7330	335.183	1	61.44			0	0	60.63	61.96	2	673276	340.168	340.168	340.169	345.217	345.216	345.217
7331	335.183	1	60.59			0	0	59.95	61.3	3	1.41911e+06	340.168	340.168	340.169	345.217	345.216	345.217
7332	335.183	1	61.97			0	0	61.66	62.8	2	809177	340.168	340.168	340.169	345.217	345.216	345.217
7334	335.183	1	60.15			0	0	59.23	60.41	3	2.14607e+06	340.168	340.168	340.169	345.217	345.216	345.217
7338	335.185	1	64.73			0	0	64.52	65.48	2	101453	340.171	340.17	340.171	345.219	345.218	345.22
7339	335.185	1	60.4			0	0	59.49	60.58	2	201713	340.171	340.17	340.171	345.219	345.218	345.22
7342	335.197	1	62.54			0	0	62.28	63.07	2	107562	340.182	340.181	340.182	345.23	345.23	345.231
7343	335.197	1	60.9			0	0	60.36	61.5	3	305924	340.182	340.181	340.182	345.23	345.23	345.231
7344	335.219	1	63.76			0	0	63.02	65.43	3	1240262	340.204	340.204	340.205	345.253	345.252	345.253
7345	335.219	1	60.09			0	0	59.59	60.47	2	373206	340.204	340.204	340.205	345.253	345.252	345.253
7346	335.219	1	62.63			0	0	62.18	63.22	2	494516	340.205	340.204	340.205	345.253	345.252	345.253
7347	335.222	1	63.96			0	0	63.55	64.47	2	427226	340.207	340.206	340.207	345.255	345.255	345.256
7348	335.222	1	64.74			0	0	64.37	65.79	2	351940	340.207	340.206	340.207	345.255	345.255	345.256
7349	335.222	1	60.73			0	0	59.89	61.1	2	549874	340.207	340.206	340.207	345.255	345.255	345.256
7350	335.222	1	62.14			0	0	61.15	62.82	2	670855	340.207	340.207	340.208	345.255	345.255	345.256
7351	335.243	1	62.19			0	0	61.25	62.75	4	9996820	340.228	340.228	340.229	345.277	345.276	345.277
7352	335.258	1	62.81			0	0	62.23	63.5	2	144954	340.243	340.243	340.244	345.292	345.291	345.292
7419	336.156	1	24.64			0	0	24.43	25.16	2	833355	341.141	341.14	341.141	346.189	346.189	346.19
7438	336.137	1	26.03			0	0	25.72	26.31	2	203568	341.122	341.122	341.123	346.171	346.17	346.171
7440	336.155	1	27.15			0	0	26.88	27.82	2	661585	341.141	341.14	341.141	346.189	346.188	346.19
7441	336.155	1	25.34			0	0	25.1	25.94	2	1.04795e+06	341.141	341.14	341.141	346.189	346.189	346.19
7442	336.192	1	26.47			0	0	25.62	26.88	2	727989	341.177	341.177	341.178	346.225	346.225	346.226
7443	336.973	1	27.3			0	0	27	27.8	2	272372	341.958	341.957	341.958	347.006	347.006	347.007
7447	336.192	1	30.34			0	0	29.65	31.04	3	1.16512e+06	341.177	341.177	341.178	346.225	346.225	346.226
7449	336.718	2	33.94			1	1	33.66	34.27	2	54851252	339.211	339.21	339.211	341.735	341.735	341.736
7463	336.181	1	45.81			0	0	45.55	46.52	2	453198	341.166	341.165	341.166	346.214	346.214	346.215
7464	336.181	1	45.23			0	0	44.92	45.7	2	430048	341.166	341.165	341.166	346.214	346.214	346.215
7474	336.217	1	50.9			0	0	50.47	51.35	2	391989	341.202	341.202	341.203	346.251	346.25	346.251
7480	336.13	1	56.69			0	0	56.43	57.31	2	321970	341.115	341.115	341.116	346.163	346.163	346.164
7481	336.144	1	57.82			0	0	57.05	58.56	2	276780	341.129	341.129	341.13	346.178	346.177	346.178
7482	336.157	1	57.91			0	0	57.42	58.2	2	207150	341.142	341.142	341.143	346.191	346.19	346.191
7483	336.181	1	59.5			0	0	59.12	59.89	2	201793	341.166	341.165	341.166	346.214	346.214	346.215
7488	336.217	1	58.09			0	0	57.84	58.61	2	305914	341.202	341.202	341.203	346.251	346.25	346.251
7493	336.074	1	64.25			0	0	63.89	64.63	2	558517	341.059	341.059	341.06	346.108	346.107	346.108
7495	336.144	1	60.53			0	0	59.9	61.15	2	347094	341.129	341.129	341.13	346.178	346.177	346.178
7496	336.166	1	63.24			0	0	62.75	63.55	2	122694	341.151	341.15	341.151	346.199	346.199	346.2
7497	336.181	1	60.04			0	0	59.79	60.68	2	189546	341.166	341.165	341.166	346.214	346.214	346.215
7500	336.217	1	64.2			0	0	63.79	64.44	2	143247	341.202	341.202	341.203	346.251	346.25	346.251
7504	336.223	1	62			0	0	61.61	62.8	2	80519.3	341.208	341.207	341.208	346.256	346.256	346.257
7505	336.238	1	62.75			0	0	62.18	63.12	2	121862	341.223	341.223	341.224	346.272	346.271	346.272
7507	336.243	1	62.19			0	0	61.86	62.65	3	1.05307e+06	341.228	341.228	341.229	346.277	346.276	346.277
7508	336.253	1	60.19			0	0	59.33	60.71	3	1.77115e+06	341.239	341.238	341.239	346.287	346.287	346.288
7509	336.895	6	64.89			0	0	63.99	66.68	3	819688	337.726	337.725	337.726	338.567	338.567	338.568
7538	337.089	1	24.23			0	0	23.86	24.48	2	211745	342.074	342.073	342.074	347.122	347.122	347.123
7539	337.1	1	24.32			0	0	23.96	24.8	2	782584	342.085	342.085	342.086	347.133	347.133	347.134
7543	337.83	1	24.64			0	0	24.48	25.05	2	6.35613e+06	342.815	342.815	342.816	347.864	347.863	347.864
7555	337.198	1	26.66			0	0	26.2	26.9	2	429420	342.183	342.182	342.183	347.231	347.231	347.232
7556	337.203	2	25.12			0	0	24.85	25.89	2	64921244	339.696	339.695	339.696	342.22	342.219	342.22
7569	337.938	1	31.6			0	0	31.15	31.95	2	2.01988e+06	342.923	342.922	342.923	347.971	347.971	347.972
7572	337.212	1	39.35			0	0	38.99	39.76	2	285169	342.197	342.197	342.198	347.246	347.245	347.246
7574	337.176	1	42.62			0	0	42.29	43.06	2	246413	342.161	342.16	342.161	347.209	347.209	347.21
7578	337.212	1	44.52			0	0	43.85	45.7	2	728286	342.197	342.197	342.198	347.246	347.245	347.246
7587	337.212	1	46.93			0	0	46.62	47.27	2	277936	342.197	342.197	342.198	347.246	347.245	347.246
7588	337.212	1	45.93			0	0	45.6	46.27	2	416331	342.197	342.197	342.198	347.246	347.245	347.246
7592	337.212	1	46.44			0	0	46.11	46.73	2	213382	342.198	342.197	342.198	347.246	347.245	347.247
7594	337.249	1	46.99			0	0	46.57	47.53	2	1.85589e+06	342.234	342.233	342.234	347.282	347.282	347.283
7596	337.249	1	49.3			0	0	48.66	49.64	2	1402381	342.234	342.233	342.234	347.282	347.282	347.283
7597	337.249	1	46.24			0	0	45.65	46.57	3	1.88066e+06	342.234	342.233	342.234	347.282	347.282	347.283
7599	337.919	1	48.69			0	0	48.41	49.33	2	937504	342.904	342.903	342.904	347.952	347.952	347.953
7602	337.212	1	51.36			0	0	50.52	52.31	2	914062	342.197	342.197	342.198	347.246	347.245	347.246
7603	337.212	1	50.19			0	0	49.79	50.62	2	663442	342.197	342.197	342.198	347.246	347.245	347.246
7605	337.212	1	52.59			0	0	52.22	53.24	2	885490	342.197	342.197	342.198	347.246	347.245	347.246
7606	337.249	1	51.52			0	0	50.73	52.26	2	2.09172e+06	342.234	342.233	342.234	347.282	347.282	347.283
7609	337.249	1	52.6			0	0	52.17	53.66	2	4351582	342.234	342.233	342.234	347.282	347.282	347.283
7611	337.075	1	56.89			0	0	56.43	57.53	2	1.24785e+06	342.06	342.06	342.061	347.109	347.108	347.109
7612	337.075	1	58.23			0	0	57.84	58.81	3	1.132e+06	342.06	342.06	342.061	347.109	347.108	347.109
7613	337.075	1	59.2			0	0	58.5	59.43	3	2136456	342.06	342.06	342.061	347.109	347.108	347.109
7614	337.087	9	59.61			0	0	59.23	59.95	3	472809	337.641	337.641	337.642	338.202	338.202	338.203
7617	337.125	1	57.09			0	0	56.04	57.58	2	2.60208e+06	342.111	342.11	342.111	347.159	347.158	347.16
7618	337.126	1	59.23			0	0	59.01	59.74	2	437454	342.111	342.11	342.111	347.159	347.159	347.16
7619	337.126	1	57.9			0	0	57.42	58.5	3	669856	342.111	342.11	342.112	347.159	347.159	347.16
7620	337.126	1	58.85			0	0	58.25	59.01	2	361849	342.111	342.111	342.112	347.159	347.159	347.16
7623	337.162	1	57.9			0	0	57.53	58.5	2	1.38768e+06	342.147	342.147	342.148	347.196	347.195	347.196
7624	337.162	1	57.2			0	0	56.12	57.53	2	1.60654e+06	342.147	342.147	342.148	347.196	347.195	347.196
7626	337.165	1	57.35			0	0	56.48	58.86	3	477036	342.15	342.149	342.15	347.198	347.198	347.199
7628	337.176	1	59.17			0	0	58.61	59.79	2	1.90062e+06	342.161	342.161	342.162	347.209	347.209	347.21
7630	337.199	1	59.06			0	0	58.5	59.23	2	322344	342.184	342.183	342.184	347.232	347.232	347.233
7631	337.199	1	58.13			0	0	57.42	58.66	2	380862	342.184	342.183	342.184	347.232	347.232	347.233
7633	337.201	1	58.3			0	0	57.53	58.61	2	904085	342.186	342.186	342.187	347.235	347.234	347.235
7635	337.212	1	56.58			0	0	55.99	57.21	2	2.28934e+06	342.197	342.197	342.198	347.246	347.245	347.246
7636	337.222	1	58.73			0	0	58.25	59.38	2	207633	342.207	342.207	342.208	347.256	347.255	347.256
7638	337.222	1	59.71			0	0	59.23	60.8	3	996687	342.207	342.207	342.208	347.256	347.255	347.256
7639	337.235	1	59.23			0	0	58.56	59.49	2	373985	342.22	342.22	342.221	347.269	347.268	347.269
7641	337.237	1	58.05			0	0	57.47	58.56	2	496999	342.223	342.222	342.223	347.271	347.27	347.271
7642	337.237	1	59.67			0	0	59.23	60.31	2	423915	342.223	342.222	342.223	347.271	347.27	347.272
7644	337.237	1	58.96			0	0	58.45	59.23	2	323619	342.223	342.222	342.223	347.271	347.27	347.272
7645	337.249	1	55.46			0	0	54.83	55.66	2	1.43889e+06	342.234	342.233	342.234	347.282	347.282	347.283
7646	337.249	1	56.58			0	0	55.99	57.05	2	16189562	342.234	342.233	342.234	347.282	347.282	347.283
7647	337.029	7	64.32			0	0	63.89	64.97	3	56745.8	337.742	337.741	337.742	338.463	338.462	338.463
7648	337.075	1	63.59			0	0	62.8	64.69	2	3.03955e+06	342.06	342.06	342.061	347.109	347.108	347.109
7649	337.075	1	62.22			0	0	61.6	63.12	4	4.24283e+06	342.06	342.06	342.061	347.109	347.108	347.109
7653	337.105	1	63.29			0	0	62.82	64.47	2	553639	342.09	342.089	342.09	347.138	347.138	347.139
7655	337.126	1	61.19			0	0	60.9	61.66	2	200467	342.111	342.11	342.112	347.159	347.159	347.16
7661	337.162	1	63.03			0	0	62.55	63.48	3	1.29092e+06	342.147	342.147	342.148	347.196	347.195	347.196
7662	337.162	1	60.79			0	0	60.31	61.4	3	1.10653e+06	342.147	342.147	342.148	347.196	347.195	347.196
7663	337.162	1	63.51			0	0	62.65	64.69	3	1.04273e+06	342.147	342.147	342.148	347.196	347.195	347.196
7664	337.162	1	61.61			0	0	61.4	61.86	2	534376	342.147	342.147	342.148	347.196	347.195	347.196
7665	337.162	1	62.42			0	0	61.86	62.75	3	1.52617e+06	342.147	342.147	342.148	347.196	347.195	347.196
7667	337.165	1	62.76			0	0	62.45	63.16	2	53335.9	342.15	342.149	342.15	347.198	347.198	347.199
7668	337.165	1	61.79			0	0	61.3	62.45	2	174375	342.15	342.149	342.15	347.198	347.198	347.199
7671	337.168	1	64.24			0	0	63.5	65.02	2	135565	342.153	342.153	342.154	347.202	347.201	347.202
7672	337.168	1	62.5			0	0	62.18	62.87	2	62418.6	342.153	342.153	342.154	347.202	347.201	347.202
7675	337.199	1	61.97			0	0	61.6	63.07	3	1.26096e+06	342.184	342.183	342.184	347.232	347.232	347.233
7676	337.199	1	63.75			0	0	63.07	64.17	2	600089	342.184	342.183	342.184	347.232	347.232	347.233
7678	337.199	1	60.87			0	0	60.36	61.45	3	766116	342.184	342.183	342.184	347.232	347.232	347.233
7679	337.201	1	61.74			0	0	61.4	62.06	2	484901	342.186	342.186	342.187	347.235	347.234	347.235
7680	337.201	1	62.34			0	0	61.86	63.48	2	927574	342.186	342.186	342.187	347.235	347.234	347.235
7681	337.201	1	64.46			0	0	63.84	66.1	2	850007	342.186	342.186	342.187	347.235	347.234	347.235
7682	337.201	1	60.07			0	0	59.49	61.55	2	1.37345e+06	342.186	342.186	342.187	347.235	347.234	347.235
7688	337.235	1	62.44			0	0	61.6	63.02	2	826188	342.22	342.22	342.221	347.269	347.268	347.269
7691	337.237	1	64.22			0	0	63.74	65.02	2	261261	342.223	342.222	342.223	347.271	347.271	347.272
7692	337.259	1	62.36			0	0	61.96	62.82	2	53220.8	342.244	342.243	342.244	347.292	347.292	347.293
7732	338.084	1	24.31			0	0	23.91	24.53	2	111163	343.069	343.069	343.07	348.118	348.117	348.118
7733	338.168	3	24.63			0	0	24.34	25.22	4	64858412	339.829	339.829	339.83	341.512	341.512	341.513
7755	338.944	4	27.59			0	0	27	28.07	3	4.06276e+06	340.19	340.19	340.191	341.453	341.452	341.453
7777	338.16	1	58.73			0	0	58.56	59.38	2	111075	343.145	343.145	343.146	348.194	348.193	348.194
7778	338.16	1	59.77			0	0	59.22	60.95	2	172930	343.145	343.145	343.146	348.194	348.193	348.194
7780	338.196	1	59.69			0	0	59.28	60.16	2	193120	343.181	343.181	343.182	348.23	348.229	348.23
7781	338.196	1	56.89			0	0	56.48	57.78	2	756374	343.182	343.181	343.182	348.23	348.229	348.23
7784	338.217	1	58.14			0	0	57.63	58.56	2	58896.2	343.203	343.202	343.203	348.251	348.25	348.252
7786	338.233	1	59.13			0	0	58.71	59.54	2	336369	343.218	343.217	343.218	348.266	348.266	348.267
7787	338.233	1	58.44			0	0	57.94	58.86	2	314525	343.218	343.217	343.218	348.266	348.266	348.267
7788	338.244	1	56.58			0	0	56.07	57.37	2	2.11285e+06	343.229	343.229	343.23	348.277	348.277	348.278
7791	338.075	1	62.24			0	0	61.2	63.07	3	1.05317e+06	343.06	343.059	343.06	348.108	348.108	348.109
7795	338.196	1	62.06			0	0	61.71	62.36	2	147083	343.181	343.181	343.182	348.23	348.229	348.23
7796	338.196	1	62.72			0	0	62.33	63.02	2	141309	343.181	343.181	343.182	348.23	348.229	348.23
7797	338.196	1	63.28			0	0	63.02	63.55	2	90757.6	343.181	343.181	343.182	348.23	348.229	348.23
7798	338.196	1	60.52			0	0	59.95	61.35	2	349082	343.181	343.181	343.182	348.23	348.229	348.23
7799	338.217	1	63.11			0	0	62.23	64.09	2	943345	343.203	343.202	343.203	348.251	348.25	348.251
7801	338.233	1	62.93			0	0	62.6	63.74	2	338645	343.218	343.217	343.218	348.266	348.266	348.267
7802	338.233	1	61.21			0	0	60.63	61.71	2	314715	343.218	343.217	343.218	348.266	348.266	348.267
7803	338.233	1	61.73			0	0	61.3	62.13	2	307115	343.218	343.217	343.218	348.266	348.266	348.267
7804	338.233	1	60.37			0	0	59.9	60.68	2	310919	343.218	343.217	343.218	348.266	348.266	348.267
7807	338.342	1	64.41			0	0	63.55	65.07	2	357521	343.327	343.326	343.327	348.375	348.375	348.376
7808	338.983	1	64.59			0	0	64.32	65.17	2	119595	343.968	343.968	343.969	349.017	349.016	349.017
7809	338.233	1	66.04			0	0	64.94	66.58	2	513476	343.218	343.217	343.218	348.266	348.266	348.267
7840	339.895	1	24.39			0	0	23.84	24.75	2	600791	344.88	344.879	344.88	349.928	349.928	349.929
7849	339.155	1	26.62			0	0	26.36	26.88	2	86008.7	344.14	344.14	344.141	349.189	349.188	349.189
7853	339.191	1	30.52			0	0	29.91	30.79	2	256660	344.177	344.176	344.177	349.225	349.225	349.226
7854	339.228	1	33			0	0	32.53	33.69	2	3.67225e+06	344.213	344.212	344.214	349.261	349.261	349.262
7855	339.228	1	31.69			0	0	31.27	32.23	2	3.08172e+06	344.213	344.213	344.214	349.261	349.261	349.262
7867	339.228	1	43			0	0	42.49	43.31	2	1.48409e+06	344.213	344.212	344.214	349.261	349.261	349.262
7868	339.228	1	44.16			0	0	43.83	44.82	2	987325	344.213	344.212	344.214	349.261	349.261	349.262
7886	339.228	1	45.96			0	0	45.6	46.52	2	508684	344.213	344.213	344.214	349.261	349.261	349.262
7887	339.228	1	45.25			0	0	44.77	45.7	2	1.84192e+06	344.213	344.213	344.214	349.261	349.261	349.262
7898	339.228	1	50.82			0	0	50.42	51.19	2	629499	344.213	344.212	344.214	349.261	349.261	349.262
7900	339.228	1	51.97			0	0	50.98	52.31	2	1.77053e+06	344.213	344.213	344.214	349.261	349.261	349.262
7907	339.054	1	57.66			0	0	57	58.09	3	389305	344.039	344.039	344.04	349.088	349.087	349.088
7908	339.054	1	59.74			0	0	59.43	59.95	2	293708	344.039	344.039	344.04	349.088	349.087	349.088
7909	339.054	11	58.17			0	0	57.53	58.56	3	24812.7	339.507	339.507	339.508	339.966	339.966	339.967
7911	339.12	1	59.63			0	0	59.28	59.9	2	52868.1	344.105	344.104	344.105	349.153	349.153	349.154
7916	339.141	1	59.05			0	0	58.56	59.54	2	544595	344.127	344.126	344.127	349.175	349.174	349.176
7917	339.141	1	58.26			0	0	57.78	59.38	2	497276	344.127	344.126	344.127	349.175	349.174	349.176
7919	339.142	1	59.96			0	0	59.49	61.45	3	888533	344.127	344.126	344.127	349.175	349.175	349.176
7924	339.18	1	57.87			0	0	56.95	58.4	3	679159	344.165	344.165	344.166	349.214	349.213	349.214
7925	339.18	1	58.99			0	0	58.4	59.49	2	620685	344.165	344.165	344.166	349.214	349.213	349.214
7930	339.217	1	58.92			0	0	58.61	59.33	2	442228	344.202	344.201	344.202	349.25	349.25	349.251
7932	339.217	1	58.4			0	0	56.53	59.17	2	1011071	344.202	344.201	344.202	349.25	349.25	349.251
7933	339.228	1	56.58			0	0	55.95	57.63	2	5224147	344.213	344.212	344.214	349.261	349.261	349.262
7936	339.054	7	62.42			0	0	61.71	63.12	3	57822.7	339.766	339.766	339.767	340.488	340.487	340.488
7937	339.054	1	60.78			0	0	60.53	61.71	2	566397	344.039	344.039	344.04	349.088	349.087	349.088
7938	339.054	1	60.37			0	0	59.9	60.58	2	396057	344.039	344.039	344.04	349.088	349.087	349.088
7939	339.072	1	63.76			0	0	63.02	65.33	2	411119	344.057	344.057	344.058	349.106	349.105	349.106
7941	339.111	1	60.8			0	0	60.21	61.4	2	188080	344.096	344.095	344.096	349.144	349.144	349.145
7943	339.112	1	63.25			0	0	63.02	63.74	2	99315	344.097	344.096	344.097	349.145	349.145	349.146
7951	339.155	1	64.25			0	0	63.84	64.74	2	352847	344.14	344.139	344.14	349.188	349.188	349.189
7952	339.157	1	60.53			0	0	60	60.9	2	338837	344.142	344.141	344.142	349.19	349.19	349.191
7953	339.157	1	62.18			0	0	61.71	63.02	2	74536.6	344.142	344.141	344.142	349.19	349.19	349.191
7955	339.178	1	63.29			0	0	62.87	64.09	2	246318	344.163	344.162	344.163	349.211	349.211	349.212
7957	339.178	1	61.74			0	0	61.55	62.18	2	189210	344.163	344.162	344.163	349.211	349.211	349.212
7958	339.178	1	62.41			0	0	62.08	63.02	2	206156	344.163	344.162	344.163	349.211	349.211	349.212
7959	339.178	1	60.53			0	0	59.59	60.9	2	830299	344.163	344.162	344.164	349.211	349.211	349.212
7961	339.18	1	64.1			0	0	63.27	64.32	2	282710	344.165	344.165	344.166	349.214	349.213	349.214
7962	339.18	1	61.28			0	0	60.76	61.81	2	307408	344.165	344.165	344.166	349.214	349.213	349.214
7964	339.18	1	60.66			0	0	59.89	61.1	3	637956	344.165	344.165	344.166	349.214	349.213	349.214
7967	339.214	1	63.65			0	0	63.16	64.37	3	260662	344.199	344.199	344.2	349.248	349.247	349.248
7968	339.217	1	61.84			0	0	61.3	62.13	2	431200	344.202	344.201	344.202	349.25	349.25	349.251
7969	339.217	1	60.91			0	0	60.47	61.3	3	317059	344.202	344.201	344.202	349.25	349.25	349.251
7971	339.217	1	62.35			0	0	61.66	62.75	3	424432	344.202	344.201	344.202	349.25	349.25	349.251
7972	339.217	1	60.19			0	0	59.89	60.68	3	580480	344.202	344.201	344.202	349.25	349.25	349.251
7974	339.22	1	61.29			0	0	60.68	61.66	2	2.09259e+06	344.205	344.204	344.205	349.253	349.253	349.254
7976	339.251	1	61.08			0	0	59.95	61.66	2	383378	344.236	344.235	344.236	349.284	349.284	349.285
7978	339.251	1	63.75			0	0	63.12	64.79	2	424227	344.236	344.235	344.236	349.284	349.284	349.285
7980	339.264	1	60.37			0	0	59.95	61.25	2	73159	344.249	344.249	344.25	349.298	349.297	349.298
7981	339.289	1	62.05			0	0	61.35	62.55	2	83436.5	344.275	344.274	344.275	349.323	349.322	349.324
8031	340.866	1	24.32			0	0	23.91	24.95	2	382158	345.851	345.851	345.852	350.9	350.899	350.9
8033	340.977	1	24.64			0	0	24.12	24.9	2	540923	345.962	345.962	345.963	351.011	351.01	351.011
8047	340.26	1	48.42			0	0	48.01	48.97	3	20852640	345.245	345.244	345.245	350.293	350.293	350.294
8052	340.202	1	52.51			0	0	52.22	53.04	2	281084	345.187	345.187	345.188	350.236	350.235	350.236
8053	340.209	2	54.63			0	0	54.33	55.61	2	10192320	342.702	342.701	342.702	345.226	345.225	345.227
8057	340.054	1	59.09			0	0	58.56	59.64	2	86165.1	345.039	345.038	345.04	350.087	350.087	350.088
8060	340.181	1	58.35			0	0	57.99	58.76	2	61705.4	345.166	345.166	345.167	350.215	350.214	350.215
8062	340.212	1	58.74			0	0	58.25	59.54	2	577220	345.197	345.197	345.198	350.245	350.245	350.246
8063	340.212	1	57.24			0	0	57	58.45	2	1.09266e+06	345.197	345.197	345.198	350.245	350.245	350.246
8068	340.248	1	59.75			0	0	58.5	60.41	2	1.3824e+06	345.233	345.233	345.234	350.282	350.281	350.282
8072	340.175	1	61.96			0	0	61.35	62.7	3	173426	345.161	345.16	345.161	350.209	350.209	350.21
8074	340.212	1	62.18			0	0	61.91	62.6	2	217320	345.197	345.197	345.198	350.245	350.245	350.246
8075	340.212	1	62.82			0	0	62.5	63.33	2	106280	345.197	345.197	345.198	350.245	350.245	350.246
8076	340.212	1	64.12			0	0	63.69	64.97	2	189887	345.197	345.197	345.198	350.245	350.245	350.246
8077	340.212	1	60.25			0	0	59.64	60.8	2	165494	345.197	345.197	345.198	350.245	350.245	350.246
8081	340.248	1	63.79			0	0	63.55	64.32	2	818868	345.233	345.233	345.234	350.282	350.281	350.282
8087	340.248	1	65.41			0	0	64.97	66.53	2	638741	345.233	345.233	345.234	350.282	350.281	350.282
8139	341.87	3	28.43			0	0	27.75	28.89	3	9905614	343.531	343.531	343.532	345.214	345.214	345.215
8144	341.12	1	40.73			0	0	40.39	41.31	3	23621412	346.105	346.105	346.106	351.154	351.153	351.154
8151	341.15	1	46.31			0	0	45.65	46.57	2	257806	346.135	346.134	346.135	351.183	351.183	351.184
8152	341.181	1	45.07			0	0	44.3	45.55	2	3.43361e+06	346.166	346.165	346.166	351.214	351.214	351.215
8158	341.983	1	49.17			0	0	48.82	49.59	2	10594600	346.968	346.967	346.969	352.016	352.016	352.017
8165	341.15	1	51.29			0	0	50.31	51.56	2	298904	346.135	346.134	346.135	351.183	351.183	351.184
8170	341.186	1	52.82			0	0	52.22	53.34	2	997023	346.171	346.171	346.172	351.22	351.219	351.22
8172	341.218	1	50.78			0	0	50.16	51.4	2	1.15605e+06	346.204	346.203	346.204	351.252	351.251	351.252
8175	341.018	1	59.83			0	0	59.49	60.47	2	118774	346.003	346.003	346.004	351.051	351.051	351.052
8178	341.034	1	57.88			0	0	57.58	58.61	2	166142	346.019	346.018	346.019	351.067	351.067	351.068
8179	341.034	1	57.32			0	0	57	57.73	2	373114	346.019	346.018	346.019	351.067	351.067	351.068
8183	341.157	1	57.97			0	0	57.37	59.79	2	586104	346.142	346.142	346.143	351.191	351.19	351.191
8185	341.172	1	59.56			0	0	58.09	60.48	2	102886	346.158	346.157	346.158	351.206	351.205	351.206
8188	341.193	1	59.83			0	0	59.59	60.76	2	291900	346.179	346.178	346.179	351.227	351.227	351.228
8192	341.222	1	56.58			0	0	55.99	57.05	2	1.92459e+06	346.208	346.207	346.208	351.256	351.255	351.257
8196	341.251	1	57.19			0	0	56.48	57.58	2	471977	346.236	346.235	346.236	351.284	351.284	351.285
8198	341.291	1	58.52			0	0	58.25	58.86	2	14129536	346.276	346.276	346.277	351.325	351.324	351.325
8199	341.018	10	63.4			0	0	62.87	63.89	3	67343.2	341.516	341.516	341.517	342.021	342.021	342.022
8205	341.108	1	60.8			0	0	60.36	61.05	2	66906.8	346.093	346.093	346.094	351.142	351.141	351.142
8206	341.109	9	64.22			0	0	63.55	64.57	3	168812	341.663	341.662	341.663	342.224	342.223	342.224
8216	341.157	1	61.4			0	0	61	61.71	2	79067.1	346.142	346.142	346.143	351.191	351.19	351.191
8217	341.157	1	60.92			0	0	60.47	61.2	2	149451	346.142	346.142	346.143	351.191	351.19	351.191
8218	341.16	1	61.76			0	0	61.5	62.33	3	155119	346.145	346.144	346.145	351.193	351.193	351.194
8219	341.16	1	63.57			0	0	63.28	64.14	2	130764	346.145	346.144	346.145	351.193	351.193	351.194
8221	341.16	1	60.39			0	0	59.95	60.68	2	135267	346.145	346.144	346.145	351.193	351.193	351.194
8222	341.172	1	62.33			0	0	61.45	63.27	2	386976	346.158	346.157	346.158	351.206	351.205	351.206
8223	341.172	1	63.54			0	0	63.27	64.47	2	259477	346.158	346.157	346.158	351.206	351.205	351.206
8225	341.188	1	61.99			0	0	61.66	62.18	2	27675.5	346.173	346.172	346.173	351.221	351.221	351.222
8226	341.193	1	62.75			0	0	62.08	63.07	2	211953	346.179	346.178	346.179	351.227	351.227	351.228
8227	341.193	1	64.45			0	0	63.79	64.97	2	107253	346.179	346.178	346.179	351.227	351.227	351.228
8228	341.196	1	62.08			0	0	61.71	62.5	2	471809	346.181	346.181	346.182	351.229	351.229	351.23
8229	341.196	1	61.01			0	0	60.68	61.35	2	268545	346.181	346.181	346.182	351.229	351.229	351.23
8230	341.196	1	63.35			0	0	63.12	64.32	2	260934	346.181	346.181	346.182	351.229	351.229	351.23
8231	341.196	1	60.37			0	0	59.59	60.85	3	516701	346.181	346.181	346.182	351.23	351.229	351.23
8232	341.196	1	62.73			0	0	61.96	63.12	2	203574	346.181	346.181	346.182	351.23	351.229	351.23
8233	341.196	1	61.47			0	0	60.76	61.71	2	262174	346.181	346.181	346.182	351.23	351.229	351.23
8234	341.2	1	63.49			0	0	63.16	63.79	2	30589.7	346.185	346.184	346.185	351.233	351.233	351.234
8235	341.207	1	61.67			0	0	61.1	62.01	2	44650.1	346.192	346.192	346.193	351.241	351.24	351.241
8236	341.21	1	64.81			0	0	64.32	65.02	2	42249.4	346.195	346.194	346.195	351.243	351.243	351.244
8237	341.232	1	61.39			0	0	60.48	62.06	2	359276	346.217	346.217	346.218	351.266	351.265	351.266
8238	341.232	1	63.2			0	0	62.75	63.55	2	162228	346.218	346.217	346.218	351.266	351.265	351.266
8239	341.236	1	63.86			0	0	62.8	64.32	3	324787	346.222	346.221	346.222	351.27	351.269	351.27
8240	341.236	1	64.86			0	0	64.21	65.68	2	348754	346.222	346.221	346.222	351.27	351.269	351.27
8241	341.251	1	64.57			0	0	64.09	65.22	2	785874	346.236	346.235	346.236	351.284	351.284	351.285
8249	341.196	1	65.78			0	0	64.94	66.46	2	363555	346.181	346.181	346.182	351.229	351.229	351.23
8294	342.156	1	24.65			0	0	24.33	25.17	2	3.17759e+06	347.141	347.14	347.141	352.189	352.189	352.19
8295	342.166	1	24.62			0	0	24.48	25.16	2	341200	347.151	347.151	347.152	352.2	352.199	352.2
8297	342.693	2	24.79			0	0	24.43	25.17	2	4.10953e+06	345.186	345.185	345.186	347.71	347.709	347.71
8300	342.685	2	27.28			0	0	26.95	27.75	2	179934	345.178	345.177	345.178	347.702	347.701	347.702
8302	342.181	1	47.62			0	0	47.33	48.06	2	1.49129e+06	347.166	347.166	347.167	352.215	352.214	352.215
8307	342.181	1	51.97			0	0	51.76	52.31	2	745819	347.166	347.166	347.167	352.215	352.214	352.215
8314	342.191	1	57.26			0	0	56.9	57.84	2	311575	347.176	347.176	347.177	352.225	352.224	352.225
8315	342.191	1	59.13			0	0	58.81	59.54	2	247637	347.176	347.176	347.177	352.225	352.224	352.225
8324	342.155	1	60.18			0	0	59.43	60.48	2	111398	347.14	347.139	347.141	352.188	352.188	352.189
8329	342.191	1	61.9			0	0	61.5	62.55	2	306237	347.176	347.176	347.177	352.225	352.224	352.225
8330	342.191	1	62.81			0	0	62.55	63.99	2	352884	347.176	347.176	347.177	352.225	352.224	352.225
8331	342.228	1	63.23			0	0	62.45	63.76	2	661679	347.213	347.212	347.213	352.261	352.261	352.262
8332	342.228	1	64.12			0	0	63.55	65.17	3	673384	347.213	347.212	347.213	352.261	352.261	352.262
8334	342.228	1	62.24			0	0	61.55	62.45	2	308571	347.213	347.212	347.213	352.261	352.261	352.262
8335	342.228	1	61.31			0	0	60.8	61.61	2	206766	347.213	347.212	347.213	352.261	352.261	352.262
8373	343.814	1	24.41			0	0	23.15	24.8	2	744704	348.799	348.799	348.8	353.848	353.847	353.848
8378	343.661	2	32.85			0	0	32.17	33.18	2	1.60544e+06	346.153	346.153	346.154	348.678	348.677	348.678
8381	343.199	2	35.31			0	0	34.75	35.59	2	3462346	345.691	345.691	345.692	348.216	348.215	348.216
8382	343.165	1	44.65			0	0	44.25	45.23	2	315071	348.15	348.15	348.151	353.199	353.198	353.199
8384	343.202	1	44.8			0	0	44.25	45.34	2	933484	348.187	348.186	348.187	353.235	353.235	353.236
8385	343.165	1	49.52			0	0	49.18	50	3	8.35751e+06	348.15	348.15	348.151	353.199	353.198	353.199
8386	343.165	1	48.28			0	0	48.01	49.18	2	615271	348.15	348.15	348.151	353.199	353.198	353.199
8391	343.981	1	49.17			0	0	48.82	49.54	3	10755259	348.966	348.965	348.966	354.014	354.014	354.015
8392	343.034	1	52.44			0	0	52.12	53.04	2	17314330	348.019	348.019	348.02	353.068	353.067	353.068
8398	343.202	1	52.89			0	0	52.26	53.24	2	574438	348.187	348.186	348.187	353.235	353.235	353.236
8403	343.165	1	56.58			0	0	55.99	57.42	2	4007723	348.15	348.15	348.151	353.199	353.198	353.199
8404	343.173	1	59.99			0	0	59.64	60.36	2	73960	348.158	348.157	348.158	353.206	353.206	353.207
8408	343.173	1	57.41			0	0	57.11	58.25	2	2.83093e+06	348.158	348.157	348.158	353.206	353.206	353.207
8409	343.175	1	57.67			0	0	57.31	58.2	2	331995	348.16	348.16	348.161	353.209	353.208	353.209
8410	343.175	1	59.69			0	0	59.17	60.16	2	146778	348.16	348.16	348.161	353.209	353.208	353.209
8412	343.202	1	56.58			0	0	55.99	57	2	3823046	348.187	348.186	348.187	353.235	353.235	353.236
8414	343.212	1	58.25			0	0	57.37	58.76	2	482516	348.197	348.196	348.197	353.245	353.245	353.246
8424	343.296	1	58.43			0	0	58.14	59.06	2	6184716	348.281	348.28	348.281	353.329	353.329	353.33
8432	343.15	1	64.79			0	0	64.44	65.63	2	164917	348.135	348.134	348.135	353.183	353.183	353.184
8439	343.173	1	63.13			0	0	62.08	64.14	3	1.43053e+06	348.158	348.157	348.158	353.206	353.206	353.207
8440	343.175	1	61.75			0	0	61.35	63.02	2	317208	348.16	348.16	348.161	353.209	353.208	353.209
8444	343.188	1	62.24			0	0	61.66	63.07	3	799662	348.173	348.173	348.174	353.222	353.221	353.222
8445	343.188	1	64.02			0	0	63.07	65.33	3	1.08299e+06	348.173	348.173	348.174	353.222	353.221	353.222
8448	343.188	1	61.39			0	0	60.47	61.91	3	1.28548e+06	348.173	348.173	348.174	353.222	353.221	353.222
8450	343.209	1	64.16			0	0	63.69	64.83	2	100074	348.194	348.194	348.195	353.243	353.242	353.243
8451	343.209	1	60.7			0	0	60.36	60.95	2	57829.7	348.194	348.194	348.195	353.243	353.242	353.243
8452	343.212	1	62.16			0	0	61.5	62.55	2	195603	348.197	348.196	348.197	353.245	353.245	353.246
8454	343.212	1	60.51			0	0	60.26	60.95	2	129631	348.197	348.196	348.197	353.245	353.245	353.246
8455	343.212	1	64.7			0	0	64.17	64.97	2	97227.8	348.197	348.196	348.197	353.245	353.245	353.246
8456	343.224	1	63.81			0	0	63.33	64.17	2	43427.6	348.21	348.209	348.21	353.258	353.257	353.258
8461	343.266	1	62.81			0	0	62.45	63.55	3	586925	348.252	348.251	348.252	353.3	353.299	353.3
8464	343.175	1	65.79			0	0	64.94	66.31	2	157496	348.16	348.16	348.161	353.209	353.208	353.209
8521	344.011	1	42.96			0	0	42.34	43.42	2	28759488	348.997	348.996	348.997	354.045	354.044	354.045
8523	344.012	1	41.78			0	0	41.48	42.39	2	21453512	348.997	348.996	348.997	354.045	354.045	354.046
8524	344.016	1	41.83			0	0	41.31	42.44	2	12636311	349.001	349.001	349.002	354.05	354.049	354.05
8525	344.016	1	43.14			0	0	42.39	43.52	2	6.23233e+06	349.001	349.001	349.002	354.05	354.049	354.05
8528	344.182	1	44.62			0	0	44.3	44.97	2	1.33504e+06	349.167	349.166	349.167	354.215	354.215	354.216
8531	344.228	1	42.47			0	0	42.13	43.85	4	156195248	349.213	349.213	349.214	354.261	354.261	354.262
8535	344.152	1	45.26			0	0	44.87	45.65	2	1.03501e+06	349.137	349.136	349.137	354.185	354.185	354.186
8539	344.205	1	46.1			0	0	45.65	46.47	2	544188	349.191	349.19	349.191	354.239	354.238	354.24
8542	344.953	1	48.37			0	0	47.94	48.82	2	4979084	349.939	349.938	349.939	354.987	354.987	354.988
8544	344.011	1	51.5			0	0	51.14	51.92	2	2.21411e+06	348.997	348.996	348.997	354.045	354.044	354.046
8554	344.149	1	59.6			0	0	58.97	60.26	2	220896	349.134	349.134	349.135	354.183	354.182	354.183
8555	344.149	1	57.99			0	0	57.73	58.4	2	114574	349.135	349.134	349.135	354.183	354.182	354.183
8556	344.17	1	59.29			0	0	58.2	59.89	2	508981	349.156	349.155	349.156	354.204	354.203	354.205
8559	344.207	1	58.85			0	0	58.5	59.06	2	271522	349.192	349.191	349.192	354.24	354.24	354.241
8560	344.207	1	59.71			0	0	59.01	59.95	2	461210	349.192	349.191	349.193	354.24	354.24	354.241
8561	344.207	1	57.54			0	0	57	57.94	2	627299	349.192	349.191	349.193	354.24	354.24	354.241
8562	344.215	1	59.51			0	0	59.28	59.74	2	29029.3	349.2	349.2	349.201	354.249	354.248	354.249
8563	344.222	1	58.12			0	0	57.84	58.45	2	55899.8	349.207	349.207	349.208	354.256	354.255	354.256
8566	344.243	1	59.87			0	0	59.12	60.26	2	383516	349.228	349.228	349.229	354.277	354.276	354.277
8571	343.997	1	62.68			0	0	62.06	62.92	2	49303.8	348.982	348.982	348.983	354.031	354.03	354.031
8572	344.1	9	63.7			0	0	63.38	64.09	3	141448	344.654	344.654	344.655	345.215	345.215	345.216
8575	344.126	1	60.01			0	0	59.69	60.41	2	136643	349.111	349.11	349.112	354.159	354.159	354.16
8579	344.17	1	60.37			0	0	59.89	61	2	245368	349.156	349.155	349.156	354.204	354.203	354.205
8580	344.207	1	64.94			0	0	64.69	66.25	3	656718	349.192	349.191	349.192	354.24	354.24	354.241
8581	344.207	1	61.78			0	0	60.85	62.01	2	650521	349.192	349.191	349.193	354.24	354.24	354.241
8582	344.207	1	62.24			0	0	62.01	62.97	2	548481	349.192	349.191	349.193	354.24	354.24	354.241
8584	344.207	1	64.43			0	0	64.05	64.79	3	751919	349.192	349.191	349.193	354.24	354.24	354.241
8585	344.207	1	60.24			0	0	59.95	60.9	2	690471	349.192	349.191	349.193	354.24	354.24	354.241
8590	344.243	1	61.62			0	0	61	62.13	2	637098	349.228	349.228	349.229	354.277	354.276	354.277
8591	344.243	1	60.47			0	0	60.11	61	2	411395	349.228	349.228	349.229	354.277	354.276	354.277
8652	345.13	1	25.83			0	0	25.57	26.19	2	357133	350.115	350.115	350.116	355.164	355.163	355.164
8654	345.166	2	27.83			0	0	27.5	28.22	3	28572586	347.659	347.658	347.659	350.183	350.183	350.184
8661	345.152	1	38.61			0	0	38.21	39.81	2	5.43565e+06	350.137	350.137	350.138	355.186	355.185	355.186
8666	345.05	1	40.9			0	0	40.59	41.31	2	5582258	350.035	350.034	350.036	355.083	355.083	355.084
8669	345.715	2	41.68			0	0	41.11	41.98	2	2.93982e+06	348.207	348.207	348.208	350.731	350.731	350.732
8671	345.083	1	45.95			0	0	45.65	46.47	2	602936	350.068	350.068	350.069	355.117	355.116	355.117
8674	345.145	1	46.17			0	0	45.65	46.52	2	191805	350.13	350.129	350.13	355.178	355.178	355.179
8675	345.181	1	45.14			0	0	44.87	45.7	2	374906	350.166	350.166	350.167	355.214	355.214	355.215
8678	345.181	1	49.96			0	0	49.69	50.26	2	603442	350.166	350.166	350.167	355.214	355.214	355.215
8680	345.181	1	51.52			0	0	50.88	52.12	2	4.42991e+06	350.166	350.166	350.167	355.214	355.214	355.215
8681	345.181	1	52.68			0	0	52.26	53.14	2	600322	350.166	350.166	350.167	355.214	355.214	355.215
8685	345.217	1	54.58			0	0	54.22	54.94	2	453813	350.203	350.202	350.203	355.251	355.25	355.251
8686	345.238	1	52.8			0	0	52.26	53.14	2	931623	350.224	350.223	350.224	355.272	355.272	355.273
8688	345.13	1	58.27			0	0	57.89	58.61	2	381528	350.115	350.115	350.116	355.164	355.163	355.164
8689	345.137	1	59.51			0	0	59.17	59.74	2	69946	350.122	350.121	350.122	355.17	355.17	355.171
8690	345.144	1	58.4			0	0	57.99	58.97	2	353671	350.13	350.129	350.13	355.178	355.178	355.179
[truncated: 10,267 more rows]

## Sheet: index to search
Consensus Features	Avg. m/z [Da]	Charge	Max. Apex S/N	Avg. Apex RT [min]	# PSMs	# Peptide Groups	Left RT [min]	Right RT [min]	# Isotopes	Abundances
26	201.149	1	162.2	61.29	0	0	61	61.6	2	508582
55	207.099	1	13.72	57.99	0	0	57.26	58.66	2	234923
72	209.115	1	77.18	58.67	0	0	58.3	59.54	2	434898
88	210.025	1	124.86	28.42	0	0	27.75	29.21	2	17938034
93	210.025	1	36.88	31.45	0	0	31.1	32.12	2	6.48041e+06
94	210.025	1	116.17	30	0	0	29.57	30.23	2	8394094
95	210.025	1	172.2	30.6	0	0	30.18	31.15	2	6366136
98	210.025	1	2842.23	36.4	0	0	35.83	37.55	2	1503902592
102	210.025	1	1130.37	42.96	0	0	42.54	43.42	2	28287132
104	210.025	1	1170.93	41.79	0	0	41.37	42.54	2	41751040
109	210.025	1	93.35	48.28	0	0	47.89	48.92	2	7802517
112	210.025	1	1660.93	51.45	0	0	51.09	52.83	2	42861584
113	210.025	1	1262	50.71	0	0	50.05	51.09	2	37043436
114	210.11	1	139.45	54.88	0	0	54.58	55.35	2	7.11743e+06
118	210.025	1	358.87	61.25	0	0	60.9	61.6	2	1.06521e+06
122	211.025	1	27.25	36.39	0	0	35.98	37.09	2	20337696
125	211.009	1	24.71	42.06	0	0	41.63	42.9	2	25794296
158	212.021	1	257.12	36.4	0	0	35.93	37.14	2	130404656
187	212.041	1	36.94	56.99	0	0	56.53	57.78	2	1.44266e+06
218	215.118	1	40.43	57.3	0	0	56.83	57.99	2	996129
255	219.159	1	182.83	61.29	0	0	61	61.61	2	607674
275	223.046	1	124.89	49.95	0	0	49.59	50.52	2	3.25805e+06
286	223.064	1	124.53	62.21	0	0	61.61	63.22	2	1.56483e+06
319	225.073	1	71.98	51.91	0	0	51.14	52.26	2	1.09098e+06
363	227.128	1	60.53	60.71	0	0	60.21	61.5	2	375755
372	228.196	1	85.56	61.66	0	0	60.71	62.18	2	757334
378	229.143	1	43.33	57.86	0	0	57.53	58.56	2	618227
384	230.144	2	226.5	61.29	0	0	61	61.6	2	609482
415	234.023	1	144.02	31.45	0	0	31.1	31.95	2	10789523
422	235.108	1	62.3	27.82	0	0	27.4	28.22	2	23494818
432	235.13	1	135.05	60.63	0	0	59.79	61.05	2	581082
462	237.146	1	369.79	61.54	0	0	61.25	61.91	2	977512
470	238.133	2	246.68	61.29	0	0	61	61.6	2	764682
481	239.125	1	98.08	58.28	0	0	57.78	59.49	2	696590
489	239.128	1	129.29	64.25	0	0	63.76	64.63	2	663415
520	241.177	1	76.04	59.94	0	0	59.69	60.26	2	309291
521	241.029	1	36.85	64.58	0	0	64.32	64.94	2	142385
526	241.141	1	1124.27	61.29	0	0	60.95	61.71	2	3.46008e+06
564	243.123	1	52.9	57.6	0	0	56.68	58.04	2	475954
577	244.013	1	151.02	42.97	0	0	42.64	43.47	2	3.91204e+06
589	245.078	1	65.2	62.57	0	0	62.06	62.82	2	164862
598	246.079	1	257.74	41.83	0	0	41.48	42.49	2	4793774
611	247.129	1	10.71	54.28	0	0	53.97	54.73	2	4.71575e+06
636	249.11	1	93.1	58.14	0	0	57.42	59.12	2	935384
654	250.178	1	164.6	61.61	0	0	60.95	62.13	2	1.42704e+06
660	251.089	1	39.76	57.75	0	0	57.16	57.99	2	335355
663	251.125	1	41.93	57.25	0	0	56.58	57.53	2	638922
664	251.125	1	56.32	59.54	0	0	58.81	59.9	2	381459
665	251.125	1	207.29	57.84	0	0	57.53	58.81	2	2.57211e+06
699	252.036	1	563.01	26.37	0	0	25.99	26.9	2	22966530
716	253.105	1	21.58	57.69	0	0	57.21	58.09	2	277550
720	253.141	1	56.55	58.62	0	0	58.35	59.17	2	265372
722	253.141	1	8.9	59.95	0	0	59.54	61	2	156525
727	253.143	1	11.96	59.28	0	0	58.56	59.49	2	160149
745	255.047	1	674.23	27.3	0	0	26.9	27.75	2	14042232
761	255.159	1	52.98	62.44	0	0	61.76	62.82	2	397374
764	255.159	1	753.27	63.22	0	0	62.8	63.69	2	2.53712e+06
787	257.043	1	48.89	27.3	0	0	27	27.65	2	1.08888e+06
791	257.138	1	7.2	59.23	0	0	58.86	59.64	2	67980.5
802	258.944	1	6.51	24.12	0	0	23.83	24.7	2	98099.7
803	258.17	1	14.76	59.68	0	0	59.33	59.89	2	50039.3
804	259.092	1	48.45	26.08	0	0	25.62	26.31	2	1.0621e+06
826	260.16	1	36.91	46.68	0	0	46.32	47.07	2	7.63693e+06
843	261.11	1	534.01	61.71	0	0	61	62.06	2	2.24334e+06
866	262.165	1	25.99	57.91	0	0	57.42	58.56	2	171496
867	262.165	1	12.39	58.75	0	0	58.45	59.43	2	59153.7
877	263.125	1	34.13	59.68	0	0	59.28	60.05	2	190861
918	265.105	1	35.78	57.96	0	0	57.78	58.71	2	343196
919	265.105	1	65.36	57.36	0	0	56.95	57.78	2	638332
921	265.105	1	11.08	59.23	0	0	59.06	59.43	2	43296.4
923	265.107	1	15.57	59.64	0	0	59.33	59.9	2	68212.6
942	265.177	1	23.43	61.54	0	0	60.9	61.91	2	123949
943	265.18	1	56.48	64.18	0	0	63.79	64.63	2	270442
965	267.063	1	112.4	26.21	0	0	25.89	26.81	2	12686804
972	267.12	1	45.78	57.91	0	0	57.68	58.3	2	461144
973	267.12	1	43.49	58.76	0	0	58.25	60	2	534443
985	267.123	1	62.63	63.02	0	0	62.75	63.74	2	274665
1005	269.062	1	7370.28	26.36	0	0	25.72	26.9	2	329693056
1038	270.062	1	111.13	26.36	0	0	26.09	26.88	2	4.73225e+06
1053	271.058	1	687.75	26.36	0	0	25.87	26.9	3	29307666
1057	271.968	1	45.4	48.39	0	0	47.99	48.82	2	3.34704e+06
1066	271.154	1	14.72	60.3	0	0	60	61	2	173556
1080	272.186	1	709.46	63.22	0	0	62.87	63.63	2	2.18559e+06
1093	273.17	1	5.83	58.39	0	0	57.89	59.06	2	74579.9
1123	274.018	1	82.62	39.31	0	0	38.63	39.71	2	2.52785e+06
1125	274.129	1	6.89	60.91	0	0	60.41	61.25	2	32907.4
1126	274.133	2	44.15	63.24	0	0	62.92	63.5	2	139358
1161	276.144	1	25.93	57.69	0	0	57.26	58.35	2	76655.9
1166	277.029	1	212.57	27.31	0	0	26.95	27.65	2	3.02868e+06
1178	277.141	1	34.95	62.71	0	0	61.45	62.87	2	293712
1179	277.141	1	367.77	63.23	0	0	62.82	63.76	2	1.52789e+06
1181	277.18	1	307.68	64.24	0	0	63.38	65.02	2	1.70671e+06
1196	278.956	1	70.37	26.34	0	0	26.04	26.9	2	7.04744e+06
1215	279.12	1	57.4	57.59	0	0	56.78	58.2	2	800028
1246	280.047	2	76.21	26.36	0	0	26.09	26.71	2	3.58429e+06
1269	281.138	1	21.67	58.28	0	0	57.78	58.76	2	227328
1270	281.138	1	37.31	57.47	0	0	57.11	57.78	2	315962
1271	281.138	1	95.74	59.86	0	0	59.17	60.41	3	616522
1274	281.186	1	72.35	58.29	0	0	57.84	58.91	3	418537
1275	281.102	1	144.62	63.02	0	0	62.75	63.28	2	508871
1281	281.172	1	34.73	62.66	0	0	61.55	63.27	2	249252
1284	281.175	1	43.26	60.14	0	0	59.54	60.48	2	255414
1310	283.118	1	145.97	58.74	0	0	58.14	59.28	2	621878
1314	283.118	1	91.77	61.99	0	0	61.55	62.4	2	335104
1342	285.057	1	82.33	26.37	0	0	25.94	26.9	2	5187986
1352	285.185	1	5.55	59.6	0	0	59.22	59.9	2	41474.1
1389	287.149	1	31.19	57.78	0	0	56.68	58.56	2	731088
1390	287.149	1	11.89	59.91	0	0	59.54	60.47	2	166487
1391	287.185	1	46.86	59.72	0	0	59.23	61.4	2	261178
1392	287.201	1	15.36	59.05	0	0	58.04	59.54	2	381629
1393	287.201	1	37.56	59.78	0	0	59.49	60.16	2	262790
1396	287.149	1	47.18	60.71	0	0	60.41	61.45	2	269182
1397	287.201	1	88.74	62.08	0	0	61.71	62.75	3	538426
1399	287.201	1	40.98	64.75	0	0	64.14	65.22	2	411780
1400	287.201	1	155.34	63.03	0	0	62.36	63.27	2	900675
1401	287.201	1	102.21	63.51	0	0	63.27	64.14	2	502149
1402	287.201	1	100.65	61.46	0	0	60.63	61.76	2	544592
1409	288.036	1	696.73	26.36	0	0	26.09	26.76	3	31810052
1416	288.181	1	13.84	62.33	0	0	61.55	62.75	2	84502.8
1455	289.18	1	16.9	61.58	0	0	61.3	62.18	2	185638
1457	289.216	1	10.94	62.14	0	0	61.81	62.45	2	110728
1460	289.216	1	20.46	62.81	0	0	62.36	63.55	2	236498
1473	290.088	1	21.39	47.6	0	0	47.12	47.99	2	1472730
1482	291.044	1	290.92	26.36	0	0	25.87	26.9	2	16466399
1492	291.159	1	16.56	61.61	0	0	61.3	62.28	2	136039
1494	291.196	1	25.61	62.07	0	0	61.81	62.28	2	146048
1496	291.196	1	26.58	61.61	0	0	60.8	61.86	2	310476
1497	291.196	1	25.45	62.49	0	0	62.28	63.43	2	310621
1516	293.021	1	163.88	26.35	0	0	25.99	26.9	2	12618009
1519	293.177	2	15.13	29.63	0	0	29.4	30.01	2	41677360
1524	293.136	1	60	59.9	0	0	58.71	60.58	2	813167
1526	293.175	1	16.35	59.95	0	0	59.43	60.41	2	235273
1527	293.175	1	26.71	59.23	0	0	58.86	59.54	3	235872
1529	293.196	1	284.81	58.81	0	0	58.25	59.59	2	1.43035e+06
1530	293.211	1	18.07	59.12	0	0	58.86	59.9	2	289211
1531	293.211	1	21.81	58.63	0	0	58.09	58.91	2	215414
1532	293.211	1	9.7	57.42	0	0	57.26	58.09	2	236929
1533	293.136	1	32.1	61.35	0	0	60.95	61.61	2	193488
1536	293.136	1	73.43	62.46	0	0	62.13	63.27	2	324750
1537	293.136	1	24.27	60.75	0	0	60.58	60.95	2	98375
1540	293.172	1	77.12	61.24	0	0	60.71	61.71	2	643256
1543	293.175	1	30.4	61.61	0	0	60.8	62.06	2	352441
1544	293.175	1	17.91	62.8	0	0	62.55	63.22	2	161472
1545	293.175	1	37.64	64.15	0	0	63.22	64.57	2	370560
1547	293.211	1	11.58	64.91	0	0	64.47	65.73	2	197732
1575	294.178	1	5.46	60.71	0	0	60.36	61	2	26120.7
1576	294.206	1	87.97	64.25	0	0	63.89	64.65	2	477290
1581	295.524	1	55.42	26.38	0	0	26.09	26.66	2	2436871
1588	295.118	1	22.05	59.85	0	0	59.28	60.11	2	180028
1589	295.152	1	49.35	58.41	0	0	57.31	59.64	2	1.0158e+06
1594	295.19	1	16.31	59.87	0	0	59.23	60.26	2	271301
1595	295.19	1	93.41	58.59	0	0	58.25	59.23	2	603522
1606	295.152	1	230.72	60.47	0	0	59.59	60.9	2	948423
1610	295.188	1	8.51	61.75	0	0	61.1	62.5	2	58172
1611	295.19	1	19.98	64.88	0	0	64.26	65.53	2	310919
1613	295.19	1	35.59	64.05	0	0	63.69	64.42	2	245596
1636	296.033	1	25.18	26.39	0	0	26.14	26.71	2	856343
1654	297.022	1	151.43	26.36	0	0	26.09	26.71	2	7.06956e+06
1665	297.167	1	11.63	58.96	0	0	58.45	59.17	2	70627
1666	297.17	1	42.67	57.49	0	0	57	58.45	2	648180
1674	297.082	1	123.56	62.22	0	0	61.3	63.22	2	1.97213e+06
1677	297.17	1	20.26	64.35	0	0	63.99	64.89	2	149638
1678	297.17	1	21.27	62.33	0	0	61.61	62.7	2	218570
1679	297.17	1	18.63	61.06	0	0	60.9	61.61	2	168386
1680	297.17	1	13.51	63.17	0	0	62.75	63.43	2	81655.6
1682	297.206	1	9.15	61.95	0	0	61.45	62.75	2	116450
1698	298.169	2	19.72	29.64	0	0	29.4	30.01	2	33681204
1703	298.173	1	10.89	58.85	0	0	58.56	59.79	2	141145
1710	299.062	1	16.2	24.32	0	0	23.96	25.16	2	565736
1724	299.149	1	58.02	59.41	0	0	58.71	59.79	3	438128
1726	299.149	1	87.82	59.88	0	0	59.64	60.48	2	519988
1729	299.062	1	16.6	60.78	0	0	60.26	62.01	3	318666
1736	299.162	1	196.15	64.24	0	0	63.84	64.65	2	1.09155e+06
1740	299.185	1	25.16	62.4	0	0	62.08	62.82	2	138149
1742	299.185	1	89.47	60.14	0	0	59.49	60.76	2	625092
1770	300.956	1	18.06	55.35	0	0	55	55.71	2	6.72903e+06
1791	301.165	1	59.12	58.85	0	0	58.56	59.79	2	649580
1801	301.165	1	51.27	60.09	0	0	59.79	60.71	2	388296
1806	301.18	1	10.34	62.36	0	0	61.6	63.5	2	242103
1807	301.18	1	14.71	64.64	0	0	64.09	65.22	2	184737
1832	302.954	1	19.06	55.36	0	0	55	55.71	2	6.1071e+06
1859	303.195	1	11.28	64.01	0	0	63.55	64.32	2	158794
1860	303.196	1	19.86	62.25	0	0	62.06	62.87	3	229415
1861	303.196	1	20.69	61.7	0	0	61.2	62.06	2	181615
1862	303.196	1	14.2	62.95	0	0	62.01	63.55	2	172279
1863	303.196	1	18.08	60.19	0	0	59.74	60.48	2	133603
1864	303.196	1	15.74	64.61	0	0	64.21	64.83	2	120068
1909	304.129	1	19.34	26.61	0	0	26.25	26.9	2	391144
1911	304.166	1	13.54	27.52	0	0	27.3	27.86	2	216810
1912	304.166	1	5.37	28.31	0	0	27.86	28.89	2	501410
1915	304.154	1	18.79	34.46	0	0	34.22	34.86	2	449219
1916	304.154	1	34.8	32.18	0	0	31.42	32.58	2	1.63845e+06
1917	304.166	1	41.57	31.95	0	0	31.45	32.48	2	1183526
1918	304.166	1	46.32	32.76	0	0	32.48	33.66	2	1940070
1927	304.065	1	774.63	40.39	0	0	39.92	40.75	2	11738511
1944	304.227	1	8.71	46	0	0	45.7	46.52	2	182222
1947	304.137	1	350.45	51.54	0	0	51.09	51.87	2	4.62039e+06
1948	304.16	2	13.41	50.92	0	0	50.31	51.4	2	621686
1951	304.174	1	78.97	53.02	0	0	52.12	53.34	2	3.35911e+06
1960	304.227	1	6.25	50.91	0	0	50.57	51.3	2	222069
1964	304.116	1	20.68	59.23	0	0	58.56	59.59	2	90932.6
1969	304.139	1	25.68	58.76	0	0	57.89	59.33	2	450023
1970	304.139	1	36.59	59.59	0	0	59.33	60.05	2	201356
1971	304.176	1	75.78	57.8	0	0	57.11	58.56	3	1.85253e+06
1974	304.176	1	54.09	59.95	0	0	59.12	60.47	2	1409282
1977	304.199	1	34.08	59.07	0	0	58.5	59.33	2	259788
1978	304.199	1	32.69	59.6	0	0	59.23	60.53	2	568737
1980	304.212	1	26.68	57.65	0	0	57.31	57.89	2	292459
1981	304.212	1	13.3	58.82	0	0	58.3	59.23	2	284176
1983	304.212	1	51.64	59.73	0	0	59.23	59.95	2	291061
1985	304.227	1	42.22	56.58	0	0	55.99	57.31	2	5809211
1994	304.115	1	8.93	61.26	0	0	60.85	61.45	2	23864.2
1996	304.118	1	5.96	60.1	0	0	59.89	60.85	2	55500.1
1998	304.152	1	9.89	63.57	0	0	62.97	63.95	2	89970.2
2000	304.152	1	7.86	60	0	0	59.33	60.47	2	80304.3
2001	304.152	1	5.91	61.46	0	0	61	62.18	2	61024.5
2002	304.154	1	19.42	62	0	0	61.5	62.36	2	167333
2003	304.154	1	19.22	62.52	0	0	62.33	63.27	2	141213
2004	304.154	1	11.06	60.91	0	0	60.31	61.5	2	226044
2007	304.16	1	6.98	64.65	0	0	64.26	64.97	2	55025.4
2011	304.176	1	56.01	62.74	0	0	62.45	63.74	2	441143
2012	304.176	1	297.03	60.71	0	0	60.47	61.15	2	2.00248e+06
2013	304.176	1	296.31	61.62	0	0	60.8	62.45	3	3278080
2014	304.191	1	39.1	61.77	0	0	61.5	62.18	2	191858
2015	304.191	1	20.35	60.71	0	0	60.21	61.5	2	177592
2016	304.199	1	39.64	61.71	0	0	61.5	62.08	2	281313
2017	304.199	1	20.38	62.92	0	0	62.45	63.48	3	399109
2018	304.199	1	25.28	61.25	0	0	60.63	61.5	2	318225
2019	304.212	1	20.35	64.76	0	0	63.74	64.97	2	188521
2065	305.161	1	10.47	24.61	0	0	24.34	25.17	2	443050
2082	305.099	1	18.42	25.36	0	0	25.1	25.72	2	512109
2087	305.192	4	35.92	26.18	0	0	25.87	26.88	3	3.81501e+06
2097	305.171	1	59.39	30.25	0	0	29.91	30.59	2	1.0343e+06
2104	305.15	1	7.73	35.52	0	0	34.86	35.8	2	616550
2105	305.157	1	9.48	39.79	0	0	38.94	40.54	3	24623896
2109	305.15	1	14.4	41.61	0	0	39.86	42.9	2	30283118
2115	305.15	1	27.74	47.4	0	0	46.91	48.01	2	4.06432e+06
2119	305.186	1	11.47	45.04	0	0	44.51	45.7	2	973131
2120	305.186	1	8.8	46.99	0	0	46.73	48.01	2	825296
2125	305.186	1	21.26	52.62	0	0	51.81	53.24	2	1891130
2126	305.186	1	39.69	51.55	0	0	51.14	51.81	2	870853
2128	305.186	1	303.67	50.43	0	0	49.95	51.25	2	7869994
2129	305.222	1	6.26	52.5	0	0	52.22	53.09	2	226853
2133	305.1	1	59.72	59.56	0	0	59.28	59.95	2	416907
2134	305.1	1	25.11	59.1	0	0	58.71	59.69	3	282988
2138	305.136	1	55.28	57.14	0	0	56.58	57.47	2	656901
2139	305.136	1	31.72	58.07	0	0	57.42	58.56	2	966135
2140	305.136	1	93.02	59.54	0	0	58.45	59.74	2	1.76217e+06
2142	305.138	1	12.62	59.11	0	0	58.56	59.89	2	207089
2144	305.15	1	24.21	59.9	0	0	59.06	60.36	2	98974.8
2147	305.172	1	17.69	59.16	0	0	58.5	59.79	2	382547
2149	305.175	1	36.5	58.24	0	0	57.26	58.71	2	1.26819e+06
2151	305.179	1	16.5	57.65	0	0	57.16	58.56	2	315629
2153	305.184	1	160.58	57.34	0	0	56.95	57.84	2	1.08296e+06
2154	305.186	1	12.57	58.08	0	0	57.73	58.86	2	136011
2155	305.186	1	24.25	56.58	0	0	55.99	57.31	2	4213510
2162	305.211	1	24.7	56.94	0	0	56.43	58.04	2	1.40951e+06
2164	305.211	1	112.58	59.09	0	0	58.5	59.43	2	2.23012e+06
2165	305.211	1	185.93	59.77	0	0	59.38	60.71	3	2.08e+06
2171	305.1	1	15.45	60.31	0	0	59.9	60.58	2	161951
2172	305.1	1	26.41	60.89	0	0	60.48	61.5	2	178575
2176	305.136	1	109.88	62.06	0	0	61.81	62.7	2	1.04142e+06
2177	305.136	1	230.39	63.6	0	0	62.7	65.22	2	3.3409e+06
2178	305.136	1	187.83	60.9	0	0	60.41	61.81	3	3.54978e+06
2182	305.138	1	34.6	61.93	0	0	61.3	62.5	3	247772
2183	305.138	1	11.36	60.54	0	0	60.31	60.85	2	117895
2184	305.138	1	22.1	60.09	0	0	59.59	60.36	2	223838
2185	305.138	1	15.41	62.6	0	0	62.33	63.27	2	130546
2189	305.159	2	44.11	64.24	0	0	63.27	64.52	2	288500
2191	305.172	1	44.75	64.71	0	0	64.32	65.89	2	444863
2192	305.172	1	39.74	62.72	0	0	62.28	63.27	3	346642
2194	305.172	1	91.33	63.76	0	0	63.07	64.47	2	1144698
2196	305.175	1	104.94	64.13	0	0	63.55	64.89	3	823040
2198	305.175	1	27.11	63.58	0	0	63.22	64.37	2	195300
2199	305.175	1	36.15	61.26	0	0	60.71	61.86	2	946904
2205	305.209	1	20.66	61.01	0	0	60.48	61.45	2	154167
2207	305.209	1	15.18	63.68	0	0	63.48	63.99	2	63560.3
2208	305.211	1	576.37	62.08	0	0	61.71	62.33	3	3.97917e+06
2209	305.211	1	741.13	63.03	0	0	62.75	63.27	3	4342810
2210	305.211	1	270.32	64.76	0	0	64.21	65.53	2	4553209
2211	305.211	1	466.23	63.88	0	0	63.69	64.21	3	3.25597e+06
2212	305.211	1	722.65	61.45	0	0	60.68	61.71	3	4894571
2213	305.211	1	596.27	63.47	0	0	63.27	63.74	3	3684299
2214	305.211	1	602.88	62.53	0	0	62.33	62.75	2	2.53233e+06
2215	305.211	1	130.45	60.42	0	0	60.05	60.71	3	1.79412e+06
2223	305.209	1	5.02	65.01	0	0	64.57	65.27	2	62109.8
2225	305.211	1	46.43	66.85	0	0	66.05	67.62	3	1.44919e+06
2275	306.145	1	24.06	25.89	0	0	25.47	26.19	2	1.11231e+06
2276	306.145	1	20.19	27.59	0	0	26.9	27.86	2	848054
2277	306.17	1	7.44	29.96	0	0	29.66	30.39	2	924533
2279	306.181	1	7.53	27.42	0	0	26.95	27.82	2	229667
2280	306.68	4	6.1	26.88	0	0	26.56	27.6	3	24438044
2296	306.005	1	83.42	44.21	0	0	43.78	44.77	3	5525279
2299	306.083	1	46.51	44.76	0	0	44.05	45.7	2	3.46023e+06
2313	306.17	1	32.71	51.46	0	0	50.98	52.02	2	656747
2325	306.119	1	125.62	56.89	0	0	56.58	57.58	3	2.30856e+06
2326	306.119	1	40.23	57.73	0	0	57.53	58.35	2	285060
2327	306.134	1	12.44	59.42	0	0	58.91	59.9	2	122169
2328	306.134	1	9.08	57.64	0	0	57.21	58.76	2	403016
2334	306.17	1	21.23	59	0	0	58.5	59.49	3	370942
2336	306.181	1	9.76	58.69	0	0	58.14	59.12	2	39548.5
2337	306.191	1	162.99	59.45	0	0	59.12	59.84	2	1.35907e+06
2338	306.191	1	95.04	58.93	0	0	57.89	59.12	2	797911
2347	306.243	1	237.67	57.26	0	0	56.88	57.84	2	986041
2350	306.087	1	7.42	63.95	0	0	63.63	64.47	2	26537.8
2352	306.116	1	24.21	64.06	0	0	63.58	64.37	2	77345.4
2353	306.123	1	13.94	64.45	0	0	64.14	64.79	2	93468
2360	306.17	1	8.46	63.28	0	0	62.6	63.89	2	97264.2
2362	306.17	1	19.96	60.21	0	0	59.49	60.76	2	425695
2363	306.191	1	47.05	61.11	0	0	60.76	61.5	2	193764
2364	306.191	1	71.1	62.3	0	0	61.5	62.8	2	398815
2365	306.191	1	93.52	63.5	0	0	63.16	64.09	2	425739
2367	306.206	1	17.62	62.14	0	0	61.66	62.5	2	129447
2371	306.228	1	14.81	63.36	0	0	62.7	63.63	2	88820
2372	306.243	1	12.3	62.43	0	0	61.61	63.07	2	138898
2450	307.039	1	165.02	24.61	0	0	24.08	25.22	2	6674474
2461	307.848	1	22.99	24.32	0	0	23.09	24.75	2	1.39153e+06
2464	307.009	1	45.08	26.35	0	0	26.04	26.9	2	4016438
2465	307.018	1	122.46	26.36	0	0	26.04	26.9	3	7135635
2466	307.039	1	65.66	26.47	0	0	26.04	26.9	2	3.73982e+06
2469	307.115	1	211.51	25.48	0	0	25.16	25.99	2	4805551
2470	307.129	1	21.61	27.32	0	0	26.95	27.82	2	420230
2473	307.174	2	57.75	29.64	0	0	29.4	30.01	2	121128416
2475	307.958	1	376.67	27.3	0	0	26.9	27.75	2	6.45157e+06
2476	307.969	1	7.88	27.31	0	0	27.05	27.6	2	148983
2479	307.165	1	22.71	31.67	0	0	31.27	32.38	2	1.18573e+06
2483	307.165	1	18.16	37.16	0	0	36.47	37.55	2	1.53877e+06
2484	307.165	1	12.12	37.81	0	0	37.24	38.21	2	627951
2489	307.165	1	14.2	40.88	0	0	40.13	41.38	2	2895445
2494	307.202	1	6.51	42.53	0	0	42.29	43.06	2	645760
2498	307.202	1	5.57	41.59	0	0	41.11	42.08	2	900028
2504	307.165	1	32.41	45.82	0	0	45.34	46.52	2	2.30164e+06
2507	307.202	1	12.9	45.96	0	0	45.65	46.52	2	592768
2508	307.202	1	22.32	49.95	0	0	49.54	50.36	2	826298
2509	307.202	1	31.34	48.89	0	0	48.36	49.23	2	1.95908e+06
2516	307.202	1	5.17	54.23	0	0	53.66	54.78	2	1.32245e+06
2518	307.202	1	29.99	51.25	0	0	50.68	51.87	2	1.64819e+06
2525	307.115	1	48.24	56.9	0	0	56.48	57.58	3	1.89479e+06
2526	307.115	1	109.91	58.5	0	0	57.78	59.01	3	4036551
2527	307.115	1	200.88	59.22	0	0	58.97	59.89	2	2.31298e+06
2531	307.152	1	26.94	56.9	0	0	56.12	57.53	2	1.55085e+06
2532	307.152	1	129.91	58.36	0	0	57.37	58.61	3	3.09855e+06
2534	307.152	1	267	59.71	0	0	59.43	60.36	2	3.37102e+06
2535	307.154	1	23.41	58.13	0	0	57.68	58.56	2	374766
2536	307.154	1	39.79	59.64	0	0	59.23	60.31	2	494470
2538	307.163	1	40.51	59.15	0	0	58.76	59.74	2	114438
2545	307.19	1	10.59	56.66	0	0	56.07	57	2	836264
2547	307.19	1	44.94	57.69	0	0	57.05	58.45	2	1317896
2549	307.19	1	73.47	59.76	0	0	59.43	60.05	2	502177
2551	307.202	1	7.86	57.8	0	0	57.31	58.2	2	151081
2552	307.202	1	22.12	56.58	0	0	55.95	57.73	2	3.69447e+06
2553	307.212	1	29.18	57.61	0	0	56.9	58.56	2	288023
2558	307.227	1	60.74	59.16	0	0	58.5	59.9	2	1.61346e+06
2559	307.238	1	41.26	56.58	0	0	55.99	57.21	2	6.1068e+06
2561	307.248	1	8.67	59.58	0	0	59.12	59.84	2	42196.6
2563	307.092	1	14.48	63.96	0	0	63.55	64.17	2	42907
2564	307.093	1	74.96	61.34	0	0	61.05	61.71	2	198096
2566	307.097	1	18.68	61.85	0	0	61.61	62.4	2	192821
2567	307.097	1	275.05	60.55	0	0	59.84	61.61	3	1.32802e+06
2568	307.103	1	44	61.71	0	0	61.05	62.01	2	178574
2571	307.115	1	23.02	63.62	0	0	63.16	63.89	2	158698
2572	307.115	1	76.12	61.79	0	0	61.6	62.08	2	390397
2573	307.115	1	44.37	62.36	0	0	62.08	63.02	2	331280
2574	307.115	1	220.39	60.7	0	0	60.41	61.61	4	2.18999e+06
2575	307.115	1	100.08	60.11	0	0	59.89	60.48	2	1.13126e+06
2577	307.118	1	11.27	60.01	0	0	59.23	60.71	2	115529
2581	307.152	1	101.99	64.13	0	0	63.95	64.42	3	795596
2582	307.152	1	80.18	63.24	0	0	62.97	63.69	3	897915
2583	307.152	1	118.91	63.58	0	0	63.38	63.95	2	1.02852e+06
2584	307.152	1	101.75	64.65	0	0	64.21	65.95	3	1.06728e+06
2585	307.152	1	153.98	62.5	0	0	62.18	62.97	3	1.7001e+06
2586	307.152	1	434.68	61.61	0	0	60.85	62.28	4	5.73516e+06
2587	307.152	1	205.21	60.51	0	0	60.05	61.05	3	2157077
2588	307.154	1	34.89	62.27	0	0	61.6	63.07	2	643633
2589	307.154	1	33.41	60.97	0	0	60.71	61.6	2	367249
2590	307.154	1	16.82	63.18	0	0	62.97	63.95	2	312989
2594	307.165	1	16.96	60.94	0	0	60.68	61.3	2	97171.4
2598	307.188	1	52.99	63.71	0	0	63.16	64.74	2	1.38946e+06
2602	307.19	1	57.55	62.24	0	0	61.76	62.6	2	866125
2603	307.19	1	94.22	61.57	0	0	60.58	62.08	2	1.89416e+06
2604	307.19	1	100.51	62.79	0	0	62.33	63.76	3	1.24281e+06
2605	307.19	1	57.47	60.15	0	0	59.59	60.76	2	948301
2606	307.227	1	99.74	62.82	0	0	62.55	63.28	3	1.01311e+06
2608	307.227	1	107.6	61.59	0	0	61.35	62.36	3	1.03363e+06
2609	307.227	1	98.13	61.16	0	0	59.84	61.5	3	1.71374e+06
2611	307.263	1	9.06	62.28	0	0	61.91	63.27	2	170136
2614	307.152	1	12.15	66.8	0	0	66.46	67.98	2	321531
2616	307.19	1	14.72	65.35	0	0	64.83	66.37	2	631026
2673	308.135	1	44.01	24.32	0	0	24.08	24.8	2	457819
2674	308.161	1	10.74	24.64	0	0	23.84	25.17	2	1.68435e+06
2675	308.674	1	75.55	24.65	0	0	24.39	25.05	2	4831691
2676	308.9	1	34.59	24.43	0	0	24.08	25.17	2	605456
2679	308.905	9	7.45	24.61	0	0	24.34	25.16	3	891184
2683	308.161	1	12.46	27.11	0	0	26.88	27.82	2	794915
2684	308.161	1	17.08	25.46	0	0	25.05	26.9	2	2458690
2689	308.687	2	154.08	26.32	0	0	26.04	26.88	2	8370319
2691	308.9	1	18.9	27.17	0	0	26.88	27.8	2	533354
2692	308.9	1	6.75	26.18	0	0	25.62	26.41	2	1316302
2693	308.9	1	20.47	26.64	0	0	26.31	26.9	2	531925
2698	308.161	1	504.23	32.4	0	0	31.91	33.66	2	9270838
2702	308.197	1	15.25	30.23	0	0	29.86	30.54	2	435846
2704	308.9	6	10.31	31.71	0	0	31.27	32.17	3	454380
2706	308.062	1	9.9	39.42	0	0	38.74	39.81	2	1.45402e+06
2708	308.062	1	252.44	37.74	0	0	37.29	38.16	2	6086600
2724	308.9	1	10.52	40.4	0	0	39.76	40.86	2	890200
2728	308.099	1	44.42	47.66	0	0	47.27	47.99	2	1.32423e+06
2755	308.149	1	11.02	57.66	0	0	56.95	58.3	3	408763
2756	308.149	1	14.87	58.27	0	0	58.04	59.23	2	350182
2757	308.161	1	6.29	59.12	0	0	58.4	59.74	2	46869.2
2758	308.186	1	12.86	57.02	0	0	56.58	57.58	2	454913
2759	308.186	1	95.4	58.14	0	0	57.58	58.61	3	611991
2760	308.207	1	122.79	59.65	0	0	58.56	60.85	2	810266
2761	308.222	1	42.71	59.33	0	0	58.97	59.95	2	311486
2763	308.222	1	170.46	57.79	0	0	57.31	58.97	2	1.07577e+06
2766	308.134	1	9.96	62.76	0	0	62.28	63.22	2	70527.3
2768	308.147	1	8.1	63.03	0	0	62.28	63.27	2	43924.4
2770	308.149	1	8.24	60.76	0	0	60.31	61.6	2	196540
2775	308.186	1	24.28	64.26	0	0	63.58	64.83	2	295747
2834	309.094	1	7.19	24.61	0	0	24.33	25.1	2	383016
2849	309.108	1	37.54	25.84	0	0	25.32	26.25	2	799689
2851	309.145	1	13.9	27.21	0	0	26.9	27.82	2	592885
2857	309.954	1	35.52	27.31	0	0	26.95	27.7	2	564130
2861	309.145	1	7.66	32.7	0	0	32.07	32.93	2	412810
2865	309.181	1	5.54	32.95	0	0	32.38	33.74	2	1.28403e+06
2866	309.181	1	7.29	30.65	0	0	30.13	31.16	2	1352194
2873	309.181	1	10.07	37.83	0	0	37.24	38.16	2	481128
2875	309.181	1	12.27	38.71	0	0	38.16	38.99	2	829604
2876	309.181	1	6.45	35.51	0	0	35.18	35.83	2	539201
2881	309.217	1	22.81	39.99	0	0	39.76	40.29	2	696956
2885	309.181	1	11.03	40.89	0	0	40.64	41.58	2	1.91332e+06
2888	309.181	1	271.13	41.71	0	0	41.38	42.39	2	5.97277e+06
2889	309.181	1	12.75	42.59	0	0	42.34	42.9	2	561526
2893	309.217	1	10.16	41.59	0	0	41.37	42.08	2	1.14324e+06
2895	309.217	1	7.72	42.15	0	0	41.88	43.06	2	2128119
2897	309.217	1	29.65	40.51	0	0	40.08	41.37	2	1.23279e+06
2898	309.217	1	12.65	43.49	0	0	43.21	43.9	2	736015
2908	309.217	1	21.87	48.19	0	0	47.53	48.71	2	2.64502e+06
2909	309.217	1	18.66	48.82	0	0	48.15	49.28	2	1.1398e+06
2910	309.217	1	12.21	46.75	0	0	46.16	47.53	2	2.63995e+06
2911	309.927	1	21.72	48.38	0	0	47.99	49.02	2	2.06043e+06
2914	309.131	1	25.71	51.31	0	0	50.83	52.31	2	1.77364e+06
2915	309.131	1	184.7	50.2	0	0	49.48	50.88	2	5.20954e+06
2923	309.217	1	14.81	52.55	0	0	51.87	53.14	2	2.62364e+06
2925	309.217	1	20.93	50.89	0	0	50.16	51.51	2	1.69908e+06
2926	309.217	1	23.27	50.06	0	0	49.69	50.83	2	1.68009e+06
2927	309.9	6	20.1	51.32	0	0	50.78	51.71	3	448512
2929	309.095	1	35.84	59.59	0	0	59.23	60.05	2	254438
2930	309.108	1	25.35	58.75	0	0	58.35	59.12	2	118245
2931	309.11	1	21.7	59.9	0	0	58.61	60.63	2	317606
2935	309.131	1	6.27	55	0	0	54.17	55.56	2	3368169
2937	309.131	1	164.82	56.9	0	0	56.04	57.31	3	3.72379e+06
2938	309.131	1	282.95	57.78	0	0	57.26	57.99	3	3.87742e+06
2939	309.131	1	220.78	58.16	0	0	57.63	59.17	3	3.1048e+06
2941	309.131	1	277.51	59.7	0	0	59.17	60.48	3	4745335
2943	309.133	1	9.66	59.3	0	0	58.45	60	2	100632
2944	309.133	1	10.23	58.75	0	0	58.2	59.38	2	178220
2948	309.167	1	204.96	58.65	0	0	57.99	58.97	2	2504425
2949	309.167	1	100.18	57.18	0	0	56.04	57.47	2	2.56919e+06
2950	309.167	1	172.41	59.2	0	0	58.91	59.38	2	1.33065e+06
2951	309.167	1	404.93	59.73	0	0	59.33	60.63	2	4976305
2953	309.17	1	78.24	58.93	0	0	58.45	59.59	2	934481
2954	309.17	1	45.45	58.11	0	0	57.84	58.5	2	794494
2956	309.17	1	159.97	57.46	0	0	57	57.99	2	2.67369e+06
2958	309.181	1	9.69	56.59	0	0	55.99	57.99	2	2.22579e+06
2959	309.181	1	8.07	58.82	0	0	58.61	59.23	2	57187.7
2962	309.183	1	256.66	59.9	0	0	59.38	60.76	2	832022
2963	309.189	1	14.12	58.28	0	0	57.78	59.01	2	118378
2964	309.191	1	8.15	56.59	0	0	56.07	57.42	2	1.26071e+06
2968	309.206	1	115.78	58.84	0	0	58.5	59.54	3	1.22407e+06
2969	309.206	1	29.9	56.85	0	0	56.43	57.26	2	676744
2971	309.217	1	37.3	56.58	0	0	55.99	57.26	2	6.34628e+06
2973	309.227	1	1509.28	57.29	0	0	56.78	58.56	2	15309229
2979	309.092	1	43.56	60.12	0	0	59.74	60.8	3	242510
2985	309.131	1	88.33	63.55	0	0	63.22	64.65	2	1.01289e+06
2986	309.131	1	129.36	62.77	0	0	62.45	63.43	3	992511
2987	309.131	1	355.33	60.71	0	0	60.47	61.5	3	4.25999e+06
2988	309.131	1	359.92	61.67	0	0	61.35	62.5	3	2.61615e+06
2989	309.133	1	8.91	61.42	0	0	60.71	62.06	2	92133.5
2991	309.133	1	12.13	60.1	0	0	59.64	60.71	2	204390
2993	309.133	1	9.77	64.17	0	0	63.5	64.57	2	122317
2995	309.146	1	13.84	61.28	0	0	60.68	61.66	2	153446
2996	309.146	1	5.94	62.36	0	0	61.66	62.97	2	55121
2999	309.167	1	123.42	63.75	0	0	63.55	65.02	3	1306095
3000	309.167	1	141.11	62.2	0	0	61.5	63.07	3	2.50285e+06
3001	309.167	1	133.83	63.42	0	0	63.07	63.63	2	899828
3002	309.167	1	261.78	60.83	0	0	60.47	61.76	3	2.42948e+06
3003	309.17	1	71.84	63.93	0	0	63.58	64.17	2	477302
3004	309.17	1	134.37	60.25	0	0	60	60.9	2	1.41089e+06
3005	309.17	1	93.43	62.17	0	0	61.91	62.97	2	1005608
3006	309.17	1	33.23	63.21	0	0	62.65	63.58	3	754940
3007	309.17	1	200.87	61.51	0	0	60.9	61.91	2	2.25299e+06
3009	309.181	1	6.83	60.57	0	0	60.31	61	2	25205
3010	309.181	1	5.11	61.58	0	0	61.05	61.91	2	29813.1
3012	309.183	1	33.7	61.04	0	0	60.76	61.6	2	86803.2
3016	309.204	1	48.6	63.61	0	0	62.75	64.74	3	1.67872e+06
3017	309.204	1	52.24	61.57	0	0	60.76	61.86	2	951728
3018	309.204	1	32.45	60.27	0	0	59.89	60.76	2	588814
3019	309.204	1	54.35	62.35	0	0	61.81	62.75	2	412053
3020	309.206	1	123.96	62.06	0	0	61.76	62.33	2	880174
3021	309.206	1	90	62.5	0	0	62.28	63.58	2	1414272
3024	309.206	1	83.24	60.63	0	0	60.36	61.4	2	751089
3029	309.242	1	22.54	62.62	0	0	62.23	63.99	2	558358
3032	309.17	1	26.39	65.35	0	0	64.97	66.31	2	1.08048e+06
3033	309.17	1	9.82	67.36	0	0	66.83	68.29	2	467075
3037	309.206	1	23.43	65.67	0	0	65.02	66.99	2	709089
3038	309.242	1	5	66.42	0	0	65.73	67.3	2	162886
3094	310.14	1	13.23	24.63	0	0	23.83	25.22	2	2025672
3102	310.14	1	10.8	25.36	0	0	25.1	26.2	2	507097
3104	310.173	3	15.43	25.14	0	0	24.8	25.83	3	14710555
3105	310.176	1	22.99	26.08	0	0	25.67	26.31	2	911786
3107	310.176	1	14.82	26.67	0	0	26.31	26.9	2	600864
3129	310.14	2	161.8	47.33	0	0	47.02	47.73	3	6789276
3135	310.213	1	10.12	51.34	0	0	51.09	52.12	2	266723
3139	310.129	1	7.62	59.81	0	0	59.38	60.41	2	87502.3
3140	310.129	1	5.28	58.47	0	0	57.89	59.01	2	84447.4
3142	310.165	1	7.1	56.83	0	0	56.43	57.78	2	695397
3144	310.199	1	8.26	57.99	0	0	57.68	58.25	2	58687.9
3149	310.223	1	164.71	58.81	0	0	57.99	59.22	2	931326
3151	310.238	1	96.94	59.06	0	0	58.5	59.59	2	377707
3154	310.096	1	427.16	61.25	0	0	60.95	61.86	2	1.37715e+06
3155	310.126	1	91.42	61.83	0	0	61.2	62.65	3	229947
3157	310.15	1	9.26	63.68	0	0	63.22	63.95	2	44245.9
3158	310.165	1	11.59	63.75	0	0	63.43	64.21	2	80448.7
3159	310.165	1	8.08	62.76	0	0	62.23	63.55	2	150573
3160	310.201	1	48.06	64.17	0	0	63.89	64.69	2	373426
3197	311.109	1	78.7	24.63	0	0	23.88	25.22	3	7528853
3200	311.135	1	10.45	24.61	0	0	24.15	25.16	2	464182
3201	311.16	1	14.97	24.7	0	0	24.33	25.17	2	498822
3207	311.109	1	6.71	25.76	0	0	25.1	26.25	2	1.4988e+06
3213	311.16	1	37.01	28.84	0	0	28.47	29.25	2	28053578
3214	311.16	1	8.97	27.14	0	0	26.88	27.86	2	501816
3215	311.16	1	7.88	25.45	0	0	25.1	26.25	2	979764
3216	311.168	3	26.33	25.16	0	0	24.59	26.2	3	19503644
3218	311.197	1	12.52	28.28	0	0	27.86	28.84	2	2.65128e+06
3221	311.114	1	175.75	30.18	0	0	29.66	30.69	2	3.81723e+06
3222	311.124	1	131.51	34.64	0	0	34.27	34.98	2	2053727
3223	311.16	1	144.8	33.63	0	0	32.83	33.84	2	74356888
3224	311.16	1	398.11	34.4	0	0	34.21	35.33	2	40925100
3225	311.16	1	227.6	34.05	0	0	33.84	34.27	2	37529136
3226	311.16	1	11.33	30.27	0	0	29.91	30.64	2	418157
3227	311.16	1	412.54	32.34	0	0	31.6	32.98	3	16351945
3228	311.197	1	19.84	33.26	0	0	32.98	33.74	2	1.60687e+06
3229	311.197	1	30.65	34.51	0	0	34.22	35.18	2	2.26221e+06
3232	311.682	2	32.05	32.61	0	0	32.18	32.93	2	1.15219e+06
3235	311.16	1	889.59	39.54	0	0	38.94	39.87	3	24667634
3237	311.197	1	6.62	37.31	0	0	37.04	38.01	2	589497
3242	311.233	1	19.38	37.74	0	0	37.29	38.16	2	738408
3245	311.16	1	34.87	42.77	0	0	42.34	43.06	2	2.25222e+06
3246	311.16	1	9.21	42.1	0	0	41.63	42.49	2	2.81365e+06
3247	311.16	1	203.35	43.33	0	0	43.06	43.52	2	5052046
3254	311.197	1	37.49	44.5	0	0	43.83	44.82	2	2.81256e+06
3256	311.233	1	27.32	42.79	0	0	42.44	43.26	2	1.68004e+06
3258	311.116	1	29.9	49.67	0	0	49.33	50.16	2	3.81161e+06
3264	311.185	1	11.31	46.11	0	0	45.6	46.57	2	393838
3286	311.185	1	10.84	50.59	0	0	50.26	50.88	2	552172
3290	311.185	1	11.29	51.14	0	0	50.83	51.81	2	830778
3291	311.185	1	11.87	52.54	0	0	52.17	53.04	2	741694
3294	311.197	1	11.05	50.89	0	0	50.57	51.35	2	474608
3301	311.269	1	133	50.91	0	0	50.62	51.71	2	2.03869e+06
3305	311.11	1	7.09	57.28	0	0	57.11	57.68	2	198708
3306	311.11	1	26.24	58.01	0	0	57.58	59.38	2	494393
3307	311.11	1	9.34	59.72	0	0	59.38	60.53	2	177059
3309	311.125	1	12.82	58.39	0	0	57.78	58.56	2	110005
3310	311.126	1	19.81	58.74	0	0	58.5	59.59	2	148575
3311	311.128	1	5.39	59.02	0	0	58.61	59.54	2	69751.8
3313	311.147	1	27.79	56.3	0	0	55.99	56.58	2	847622
3314	311.147	1	35.67	56.9	0	0	56.53	57.94	2	4.39953e+06
3315	311.147	1	470.23	59.48	0	0	59.12	59.84	2	4.22694e+06
3316	311.147	1	398.46	58.94	0	0	57.94	59.12	2	4.34299e+06
3318	311.149	1	25.88	58.71	0	0	58.5	59.17	2	195824
3319	311.149	1	18.88	57.92	0	0	57.31	58.56	2	728384
3320	311.149	1	36.28	59.87	0	0	59.28	60.47	2	368920
3323	311.183	1	45.73	58	0	0	57.53	58.91	3	952787
3324	311.183	1	58.85	59.73	0	0	59.43	60.47	2	479560
3325	311.183	1	16.67	57.14	0	0	56.78	57.63	3	659037
3326	311.183	1	114.28	59.1	0	0	58.5	59.49	2	1.21652e+06
3328	311.185	1	89.6	59.24	0	0	58.81	59.64	2	1051138
3330	311.185	1	105.18	57.03	0	0	56.78	57.63	2	2141000
3331	311.185	1	94.13	58.04	0	0	57.47	58.5	2	1.1051e+06
3335	311.197	1	26.65	56.58	0	0	56.33	57.68	2	5231645
3342	311.233	1	26.01	56.6	0	0	56.04	56.95	2	5.26745e+06
3348	311.062	9	37.17	64.71	0	0	64.26	64.97	3	310187
3350	311.098	1	5.78	63.45	0	0	62.97	63.84	2	54279.2
3353	311.11	1	11.93	63.06	0	0	62.65	63.69	2	85353.7
3356	311.116	1	81.06	60.71	0	0	60.36	61.35	2	282006
3358	311.117	1	55.31	63.25	0	0	62.65	63.55	2	311066
3360	311.126	1	21.69	60.47	0	0	59.9	60.76	2	129785
3363	311.126	1	5.29	63.7	0	0	63.22	64.26	2	61859.7
3364	311.147	1	293.78	61.1	0	0	60.71	61.35	2	1.2437e+06
3365	311.147	1	80.05	63.5	0	0	63.02	64.21	2	493620
3366	311.147	1	174.56	61.56	0	0	61.35	61.71	2	541357
3367	311.147	1	413.77	62.3	0	0	61.71	63.02	3	2.14122e+06
3368	311.147	1	703.32	60.06	0	0	59.69	60.76	3	5.2074e+06
3369	311.149	1	22.34	60.86	0	0	60.47	61.3	2	289063
3370	311.149	1	47.74	61.64	0	0	61.3	62.33	2	414119
3371	311.149	1	20.79	63.76	0	0	63.48	64.65	3	264113
3374	311.164	1	7.79	64.05	0	0	63.63	64.57	2	55338.5
3375	311.183	1	24.64	63.87	0	0	63.58	64.65	2	288789
3376	311.183	1	41.23	61.69	0	0	61.4	61.96	2	299678
3377	311.183	1	46.21	62.23	0	0	61.96	63.07	2	603422
3378	311.183	1	35.98	63.39	0	0	63.07	63.63	2	258945
3379	311.183	1	155.3	61	0	0	60.47	61.5	2	741807
3380	311.185	1	70.57	61	0	0	60.68	61.25	2	674016
3382	311.185	1	61.86	64.15	0	0	63.79	64.63	2	791013
3383	311.185	1	73.03	61.65	0	0	61.15	62.06	2	1.16018e+06
3385	311.185	1	234.61	62.82	0	0	62.06	63.33	2	1.50589e+06
3386	311.185	1	73.44	60.48	0	0	60.26	61.4	2	463597
3387	311.185	1	85.79	63.51	0	0	63.28	63.79	2	597797
3389	311.198	1	8.91	63.75	0	0	62.87	64.83	2	328405
3390	311.198	1	15.78	62.25	0	0	61.86	62.87	2	173481
3391	311.219	1	9.63	63.83	0	0	63.28	64.74	2	169925
3392	311.219	1	11.42	61.35	0	0	61	61.76	2	112719
3396	311.222	1	62.23	60.13	0	0	59.59	60.85	2	1.10252e+06
3397	311.258	1	21.51	62.76	0	0	62.23	63.5	2	229863
3398	311.269	1	30.38	60.89	0	0	60.48	61.3	2	79245.7
3404	311.185	1	20.47	66	0	0	65.58	66.94	2	790434
3472	312.679	2	33.32	30.24	0	0	29.91	30.59	2	416738
3476	312.039	1	295.89	41.11	0	0	40.23	41.63	2	9351325
3477	312.164	1	42.85	43.66	0	0	43.26	43.9	2	527799
3484	312.171	1	6.43	51.34	0	0	51.04	51.66	2	145902
3488	312.144	1	11.02	59.98	0	0	59.17	60.26	2	151952
3494	312.217	1	84.73	59.08	0	0	58.81	60.48	2	679541
3495	312.092	1	49.11	61.25	0	0	60.71	62.06	2	158457
3496	312.1	1	14.14	61.09	0	0	60.85	61.4	2	37739.2
3497	312.1	1	26.65	60.05	0	0	59.79	60.41	2	76105.4
3498	312.1	1	19.17	60.68	0	0	60.05	60.9	2	61406.8
3500	312.11	1	46.98	61.57	0	0	61.25	62.28	2	184417
3501	312.111	1	19.33	64.4	0	0	63.79	64.94	2	137589
3503	312.181	1	31.99	60.71	0	0	60.31	61.15	2	308609
3507	312.204	2	26.51	63.26	0	0	62.97	63.55	2	122905
3510	312.217	1	82.61	64.24	0	0	63.89	65.27	3	753194
3511	312.253	1	7.66	61.29	0	0	61.1	61.66	2	27873.9
3513	312.253	1	5.07	62.61	0	0	62.08	62.97	2	23139.9
3514	312.253	1	73.32	60.63	0	0	59.54	61.1	2	505665
3552	313.139	1	22.92	24.61	0	0	24.34	25.17	2	673849
3557	313.027	1	323.81	26.35	0	0	25.77	26.9	3	29432808
3559	313.13	1	19.97	26.35	0	0	26.14	26.81	2	767282
3561	313.143	1	20.64	28.37	0	0	27.82	28.84	2	1.27834e+06
3562	313.143	1	6.35	26.23	0	0	25.62	26.9	2	1.6072e+06
3563	313.144	1	18.37	25.89	0	0	25.37	26.19	2	1.61505e+06
3565	313.176	1	11.78	27.42	0	0	26.95	27.86	2	410089
3571	313.13	1	240.41	31.44	0	0	31.15	32.17	2	19045668
3573	313.143	1	15.42	33.22	0	0	32.58	33.66	2	2.27733e+06
3574	313.143	1	7.51	34.84	0	0	34.21	35.08	2	1.93608e+06
3578	313.97	1	15.07	30.66	0	0	29.96	31.1	2	2.55083e+06
3582	313.143	1	10.07	36.62	0	0	36.32	37.04	2	877449
3584	313.143	1	11.17	39.48	0	0	38.89	39.86	2	978230
3591	313.143	1	10.41	44.21	0	0	43.83	44.77	2	1.12608e+06
3592	313.143	1	17.4	40.29	0	0	39.76	40.49	2	1.24513e+06
3593	313.143	1	7.41	40.85	0	0	40.49	41.26	2	1.47894e+06
3596	313.155	1	8.81	42.85	0	0	42.39	43.21	2	931593
3607	313.155	1	12.14	45.65	0	0	43.78	46.47	2	17206520
3612	313.176	1	6.28	47.29	0	0	46.73	47.99	2	369574
3624	313.155	1	12.61	51.77	0	0	51.51	52.26	2	396236
3626	313.155	1	21.76	51.2	0	0	50.68	51.56	2	558164
3634	313.082	9	11.51	59.64	0	0	59.38	60.48	3	238112
3636	313.092	1	11.77	57.7	0	0	57.26	58.71	2	300733
3650	313.155	1	12.62	56.58	0	0	56.04	57.31	2	2.16202e+06
3652	313.162	1	58.06	58.06	0	0	57.53	58.5	2	423348
3654	313.162	1	133.94	57.23	0	0	56.9	57.89	3	1.83654e+06
3655	313.162	1	331.62	59.64	0	0	58.5	60.36	3	2379485
3656	313.165	1	34.26	59.72	0	0	59.38	60.26	3	629095
3658	313.165	1	69.26	59.19	0	0	58.5	59.54	2	729822
3660	313.165	1	63.36	58.78	0	0	58.5	59.22	2	551977
3661	313.168	1	8.41	56.58	0	0	55.99	57.47	2	1.3026e+06
3664	313.183	1	14.63	57.34	0	0	57.05	57.94	3	314127
3669	313.199	1	11.41	59.2	0	0	58.5	59.74	2	158647
3670	313.201	1	16.44	57.86	0	0	57.47	58.5	2	491465
3673	313.212	1	12.81	57.75	0	0	57.21	58.09	2	86416
3674	313.212	1	62.08	58.35	0	0	57.94	58.61	2	210770
3675	313.212	1	20.61	55.07	0	0	54.48	55.85	2	4338076
3676	313.214	1	9.57	59.9	0	0	59.22	60.95	2	297544
3678	313.22	1	11.98	58.59	0	0	58.3	59.12	2	102258
3680	313.237	1	43.56	58.87	0	0	58.35	59.79	2	751466
3683	313.071	1	6.52	61.12	0	0	60.85	61.66	2	44316.6
3686	313.071	8	38.91	60.51	0	0	60.16	61.1	3	343061
3687	313.077	1	10.33	62.13	0	0	61.25	62.7	2	237386
3688	313.078	12	12.14	64.68	0	0	64.26	64.97	3	34508.5
3693	313.113	1	12.01	60.71	0	0	60.26	61.25	2	59071.3
3694	313.114	1	9.88	61.56	0	0	61.25	62.6	2	125705
3695	313.114	1	10.62	64.4	0	0	64.09	65.02	2	70828
3699	313.12	1	16.56	64.65	0	0	64.32	65.07	3	112295
3705	313.144	1	17.76	60.97	0	0	60.58	61.55	2	146354
3708	313.15	1	47.92	63.24	0	0	62.92	63.58	2	251424
3710	313.155	12	5.58	60.7	0	0	60.47	61.1	3	28256.3
3712	313.162	1	37.97	60.55	0	0	60.31	61.1	2	286905
3713	313.162	1	56.51	61.73	0	0	61.1	62.36	2	502432
3715	313.165	1	52.83	62.74	0	0	62.45	63.02	2	410778
3716	313.165	1	25.05	64.19	0	0	63.55	64.94	3	397524
3717	313.165	1	39.14	63.33	0	0	63.02	63.55	2	296472
3718	313.165	1	44.13	60.48	0	0	60.26	61.1	3	361536
3719	313.178	1	12.38	63.62	0	0	63.22	64.05	2	87595.9
3722	313.183	1	66.71	62.83	0	0	62.18	63.22	2	1.17612e+06
3723	313.183	1	51.05	63.96	0	0	63.76	64.57	2	483191
3724	313.183	1	57.12	64.72	0	0	64.21	65.07	2	998586
3725	313.183	1	52.8	61.03	0	0	60.68	61.3	2	524794
3726	313.183	1	58.43	61.93	0	0	61.3	62.23	3	896679
3727	313.183	1	41.53	60.38	0	0	59.9	60.71	2	566732
3729	313.199	1	21.45	61.21	0	0	60.95	61.55	2	183647
3730	313.199	1	24.82	61.84	0	0	61.45	63.02	2	469480
3731	313.199	1	39.13	60.75	0	0	60.26	61	2	173693
3735	313.201	1	13.76	62.99	0	0	62.7	63.5	2	325146
3736	313.201	1	40.67	62.03	0	0	61.76	62.87	2	535668
3737	313.201	1	47.92	64.01	0	0	63.5	64.69	2	757734
3738	313.201	1	36.17	61.59	0	0	61.1	61.96	2	338746
3739	313.205	1	13.59	63.98	0	0	63.28	64.32	2	114441
3741	313.205	1	9.61	63.57	0	0	62.7	63.99	2	105916
3742	313.214	1	21.51	63.53	0	0	63.07	64.89	2	315782
3743	313.214	1	15.07	62.15	0	0	61.6	63.12	2	221614
3745	313.216	1	5.24	60.7	0	0	60.53	61.3	2	37146
3747	313.237	1	22.38	63.83	0	0	63.28	64.37	2	375695
3748	313.237	1	29.57	60.03	0	0	59.33	60.76	2	617177
3750	313.256	1	8.34	62.17	0	0	61.71	62.75	2	85934.1
3755	313.143	1	22.38	65.24	0	0	64.74	65.43	2	227164
3757	313.183	1	22.21	65.45	0	0	64.44	66.42	2	1.21352e+06
3759	313.183	1	19.5	66.62	0	0	66.37	67.88	2	799700
3814	314.146	1	16.15	27.34	0	0	27.05	27.8	2	259145
3818	314.127	1	6.31	33.42	0	0	32.93	33.69	2	287825
3830	314.181	1	108.11	42.26	0	0	41.93	42.9	2	2.35293e+06
3832	314.991	1	10.68	44.22	0	0	43.9	44.87	2	915533
3842	314.196	1	68.97	50.42	0	0	50.05	50.98	2	1.51028e+06
3845	314.16	1	85.4	59.61	0	0	59.22	60.68	2	1.17207e+06
3847	314.175	1	38.67	59.18	0	0	58.76	60	2	527600
3849	314.196	1	31.85	58.13	0	0	57.78	58.45	2	511551
3850	314.196	1	42.16	59.01	0	0	58.45	59.95	2	846045
3852	314.204	1	7.64	59.23	0	0	58.35	59.59	2	103391
3858	314.139	1	7.75	61.9	0	0	61.35	62.18	2	43653.9
3860	314.16	1	34.86	61.95	0	0	61.76	62.6	2	233159
3861	314.16	1	156.71	61.05	0	0	60.63	61.35	2	531570
3862	314.16	1	10.33	62.82	0	0	62.45	63.55	2	121249
3863	314.16	1	23.16	61.6	0	0	61.3	61.81	2	163661
3864	314.164	1	68.44	64.25	0	0	63.99	65.07	2	353460
3865	314.175	1	5.13	63.66	0	0	63.22	64.42	2	97290.1
3868	314.196	1	59.25	61.08	0	0	60.85	61.66	2	414685
3869	314.196	1	23.93	63.73	0	0	63.5	64.44	2	288464
3870	314.196	1	48.45	62.77	0	0	61.66	63.27	2	691464
3871	314.196	1	133.45	63.22	0	0	62.97	63.5	2	698524
3872	314.196	1	38.34	60.69	0	0	60.21	60.9	2	195380
3876	314.233	1	98.84	60.29	0	0	59.84	60.76	2	394683
3878	314.666	2	33.98	64.25	0	0	63.95	64.74	2	143646
3880	314.187	1	6.49	65.8	0	0	65.22	66.3	2	121123
3915	315.203	1	5.36	24.64	0	0	24.43	25.16	2	660656
3926	315.134	1	58.84	35	0	0	34.75	35.54	2	920054
3929	315.134	1	33.2	38.95	0	0	38.26	39.45	2	1.49281e+06
3933	315.191	1	15.1	35.55	0	0	34.87	35.88	2	7063649
3940	315.17	1	6.06	42.06	0	0	41.78	42.64	2	789901
3943	315.129	2	109.1	47.32	0	0	47.02	47.68	2	3903853
3951	315.17	1	24.61	47.2	0	0	46.52	47.43	2	874468
3952	315.17	1	6.61	46.11	0	0	45.6	46.57	2	351447
3954	315.17	1	26.15	47.71	0	0	47.38	48.06	2	807300
3955	315.17	1	24.98	49.01	0	0	48.61	49.33	2	766356
3969	315.17	1	7.17	50.74	0	0	50.26	51.14	2	544204
3971	315.17	1	195.99	52.89	0	0	52.22	53.34	2	3.16848e+06
3978	315.093	1	20.65	58.2	0	0	57.78	58.5	2	226208
3983	315.132	1	41.93	59	0	0	58.5	59.28	2	140979
3987	315.142	1	11.57	58.3	0	0	57.78	59.69	2	422807
3989	315.142	1	5.3	59.91	0	0	59.69	60.68	2	59822.5
3991	315.144	1	28.99	57.89	0	0	57.47	58.5	2	384798
3992	315.144	1	14.46	59.49	0	0	58.97	60	2	307968
3993	315.144	1	17.44	58.72	0	0	58.25	59.01	2	154408
3994	315.155	1	28.76	59.72	0	0	59.28	60.26	2	104021
3997	315.157	1	6.02	58.84	0	0	58.3	59.69	2	149998
4000	315.17	1	6.57	56.6	0	0	56.04	57.26	2	1.65524e+06
4001	315.17	1	17.07	58.38	0	0	57.53	58.76	2	170570
4004	315.178	1	2511.23	58.81	0	0	57.94	60.58	3	14987195
4005	315.18	1	120.33	59.11	0	0	58.56	59.49	2	537291
4006	315.18	1	24.16	57.22	0	0	56.48	58.2	2	656857
4007	315.18	1	28.24	59.7	0	0	59.49	60	2	207857
4008	315.18	1	19.59	57.86	0	0	57.63	58.71	2	383653
4014	315.037	1	6.33	64.63	0	0	64.37	64.83	2	19386.2
4019	315.073	1	15.7	64.35	0	0	63.89	64.65	2	91297.6
4021	315.093	1	95.01	62.21	0	0	61.61	63.07	2	1.14446e+06
4022	315.12	1	29.39	63.89	0	0	63.27	64.37	2	215436
4023	315.12	1	13.68	61.93	0	0	60.41	63.02	2	266844
4026	315.126	1	15.67	61.55	0	0	61.05	61.81	2	52460
4027	315.142	1	5.99	61.41	0	0	60.68	61.81	2	66655.5
4028	315.144	1	29.55	61.2	0	0	60.68	61.6	2	147738
4029	315.144	1	16.78	61.77	0	0	61.5	62.87	3	138191
4031	315.144	1	11.43	60.2	0	0	59.89	60.47	2	118602
4036	315.148	2	6.44	64.43	0	0	63.99	65.02	2	70388.2
4037	315.157	1	10.67	62.29	0	0	62.01	63.22	2	186396
4039	315.157	1	11.77	63.76	0	0	62.97	64.05	2	155429
4040	315.159	1	39.39	62.29	0	0	61.3	63.28	2	398623
4043	315.18	1	14.52	62.05	0	0	61.76	62.82	2	190683
4044	315.18	1	26.47	60.83	0	0	60.58	61.1	2	159097
4045	315.18	1	15.82	61.24	0	0	61.05	61.76	2	91303.7
4048	315.18	1	15.77	60.27	0	0	59.89	60.58	2	162941
4057	315.214	1	31.28	63.83	0	0	63.27	64.37	2	308680
4058	315.214	1	18.72	62.88	0	0	61.61	63.27	2	232324
4059	315.217	1	11.64	61.4	0	0	61.15	61.66	2	115237
4060	315.217	1	18.72	60.7	0	0	59.89	61.15	2	196020
4062	315.229	1	14.68	62.25	0	0	61.55	63.16	2	300384
4063	315.229	1	16.29	63.51	0	0	63.16	65.12	2	378050
4110	316.182	1	18.78	24.61	0	0	24.34	25.1	2	583730
4111	316.5	2	13.98	24.63	0	0	24.12	25.1	2	1495798
4124	316.176	3	7838.83	25.14	2	1	24.25	26.41	5	10078533632
4127	316.176	3	56.64	26.61	0	0	26.31	26.9	3	1.48661e+06
4132	316.841	3	266.77	25.15	0	0	24.8	26.2	3	276160128
4134	316.974	1	42.83	27.3	0	0	26.95	27.65	2	842581
4144	316.212	1	1058.48	35.12	0	0	34.8	35.8	2	26098206
4151	316.212	1	61.59	44.63	0	0	44.41	44.97	2	1180398
4159	316.212	1	35.7	45.3	0	0	44.87	45.75	2	2.85908e+06
4168	316.093	1	5.03	59.05	0	0	58.5	59.43	2	76169.7
4169	316.093	1	6.79	59.46	0	0	59.23	60	2	77198
4170	316.104	1	23.44	57	0	0	56.48	57.94	3	1.50093e+06
4171	316.118	1	129.21	57.94	0	0	57.26	58.45	2	388403
4174	316.139	1	60.69	57.84	0	0	57.58	58.5	2	300816
4177	316.154	1	25.77	59.79	0	0	59.22	60.63	2	242404
4179	316.176	1	363.5	59.47	0	0	58.76	59.64	2	2.64986e+06
4180	316.176	1	24.16	56.74	0	0	56.43	57.21	2	725191
4181	316.176	1	646.15	59.86	0	0	59.59	61	3	3.71506e+06
4182	316.176	1	221.82	58.29	0	0	57.42	58.81	3	2.10562e+06
4186	316.212	1	22.19	57.84	0	0	57.42	58.2	2	486203
4188	316.212	1	28.84	58.32	0	0	58.14	58.81	2	211959
4195	316.093	1	5.87	60.47	0	0	59.95	61.05	2	60942
4197	316.093	1	10.63	61.01	0	0	60.53	61.91	2	136000
4201	316.139	1	59.34	61.75	0	0	61.45	62.08	2	235707
4202	316.139	1	15.6	60.1	0	0	59.74	60.68	2	207620
4203	316.15	1	12.84	64.96	0	0	64.57	65.22	2	114601
4204	316.154	1	10.31	64.14	0	0	63.27	64.83	2	122785
4205	316.154	1	7.27	62.73	0	0	62.4	63.48	2	99173.3
4207	316.175	1	32.23	63.06	0	0	62.8	63.48	2	278927
4208	316.175	1	36.61	62.08	0	0	61.55	62.7	2	448186
4209	316.176	1	66.26	64.03	0	0	63.43	64.94	2	621935
4210	316.176	1	51.84	62.47	0	0	62.23	62.8	2	389440
4212	316.191	1	15.5	61.47	0	0	60.8	62.36	2	248781
4213	316.191	1	5.79	64.16	0	0	63.63	64.94	2	123089
4215	316.212	1	27.84	61.59	0	0	61.3	62.18	2	412663
4216	316.212	1	87.76	62.41	0	0	61.96	62.92	2	480042
4217	316.212	1	15.12	64.71	0	0	64.09	65.12	2	276158
4218	316.212	1	259.6	60.14	0	0	59.43	60.95	2	2.06486e+06
4220	316.248	1	21.06	61.21	0	0	60.36	61.71	2	227416
4224	316.285	1	30.91	63.6	0	0	63.22	64.21	2	169124
4273	317.047	1	17.51	26.41	0	0	26.09	26.9	2	1926090
4275	317.161	1	6.46	27.4	0	0	26.95	27.8	2	228650
4279	317.979	1	312.6	26.36	0	0	25.99	26.9	2	23232152
4282	317.081	1	59.03	30.56	0	0	30.01	31.04	2	2.50201e+06
4285	317.15	1	24.73	32.99	0	0	32.73	33.66	2	677432
4286	317.15	1	180.2	34.98	0	0	34.32	35.59	2	3274002
4292	317.15	1	141.3	38.95	0	0	38.21	39.5	2	4.69932e+06
4293	317.15	1	23.79	37.51	0	0	36.62	38.11	2	882104
4298	317.15	1	17.51	40.35	0	0	39.76	40.96	2	988572
4299	317.15	1	83.49	44.43	0	0	43.85	44.82	2	2317074
4300	317.15	1	87.31	40.82	0	0	40.54	41.21	2	1.79918e+06
4302	317.186	1	6.88	43.06	0	0	42.44	43.37	2	433481
4303	317.186	1	21.88	43.47	0	0	43.26	43.9	2	441157
4305	317.113	1	57.46	47.33	0	0	46.81	47.73	2	1855782
4316	317.15	1	265.48	50.47	0	0	49.48	50.83	2	6.64737e+06
4318	317.15	1	85.05	51.08	0	0	50.78	51.45	2	1.71057e+06
4322	317.186	1	14.77	51.17	0	0	50.68	51.56	2	525651
4323	317.186	1	52.14	50.04	0	0	47.99	50.68	2	7745780
4328	317.124	1	8.4	59.88	0	0	58.97	60.9	2	294461
4329	317.136	1	12.88	57.02	0	0	56.73	57.78	2	282680
4330	317.136	1	11.42	58.42	0	0	57.63	58.81	2	395540
4336	317.15	1	105.59	57.03	0	0	56.78	57.73	2	1.88416e+06
4342	317.16	1	15.77	58.44	0	0	57.84	58.81	2	168096
4343	317.172	1	20.94	59.72	0	0	59.01	60.58	2	511206
4344	317.172	1	369.86	58.59	0	0	57.94	59.06	2	1.8666e+06
4346	317.175	1	55.71	58.88	0	0	58.56	59.9	3	1.05221e+06
4347	317.185	1	19.9	58.82	0	0	58.5	59.12	2	93171.6
4349	317.186	1	68.12	56.58	0	0	55.99	56.9	2	10262560
4352	317.194	1	112.29	56.67	0	0	56.04	57.53	2	2.41376e+06
4354	317.222	1	36.66	56.58	0	0	55.99	56.83	2	5.188e+06
4359	317.1	1	6.54	61.62	0	0	61.4	62.65	2	43730.7
4361	317.134	1	14.78	63.22	0	0	62.8	63.58	2	65223.8
4362	317.136	1	31.78	61.22	0	0	60.76	61.71	2	383829
4363	317.136	1	48.69	63.51	0	0	63.27	63.95	2	323310
4364	317.136	1	33.55	62.07	0	0	61.6	62.8	2	497468
4365	317.136	1	28.18	64.22	0	0	63.84	64.89	2	250628
4367	317.147	1	15.71	63.27	0	0	62.97	63.74	2	70880.6
4371	317.172	1	19.34	61.88	0	0	61.55	62.23	2	173086
4373	317.172	1	19.15	63.63	0	0	63.02	64.14	2	233496
4374	317.172	1	2809.47	64.24	0	0	63.48	65.22	3	18079410
4375	317.172	1	58.14	62.82	0	0	62.08	63.22	2	602314
4376	317.175	1	20.14	64.85	0	0	64.32	65.79	2	439707
4378	317.175	1	26.64	61.3	0	0	60.85	61.5	2	404591
4381	317.179	1	9.96	60.67	0	0	60.26	60.95	2	53053.6
4391	317.211	1	82.5	62.39	0	0	61.35	63.22	2	478770
4393	317.233	1	728.98	62.19	0	0	61.86	62.55	3	2.03458e+06
4398	317.251	1	5.55	62.22	0	0	61.61	62.55	2	29757.5
4402	317.211	1	12.75	66.31	0	0	65.73	66.83	2	370767
4457	318.177	1	14.34	24.01	0	0	23.84	24.2	2	82729.6
4464	318.145	1	64.11	29.91	0	0	29.62	30.54	2	8806571
4468	318.181	1	21.4	27.18	0	0	26.9	27.7	2	318641
4470	318.202	2	27.77	27.14	0	0	26.88	27.65	2	424381
4472	318.98	1	47.3	26.36	0	0	26.04	26.88	2	2653399
4476	318.17	1	10.23	30.68	0	0	29.91	31.1	2	1.9061e+06
4478	318.181	1	28.59	34.58	0	0	34.27	34.98	2	650833
4493	318.08	1	516.19	47.8	0	0	47.33	48.56	3	28286380
4504	318.196	2	465.87	53.89	0	0	53.65	54.94	2	12736431
4512	318.046	1	317.25	58.62	0	0	58.35	59.12	2	1.16891e+06
4513	318.119	1	10.06	58.08	0	0	57.37	58.35	2	124361
4514	318.119	1	6.6	59.71	0	0	59.38	59.89	2	24113.6
4515	318.119	1	12.46	58.57	0	0	58.14	59.49	2	177459
4516	318.119	1	84.74	57	0	0	56.43	57.89	2	1.41847e+06
4517	318.131	12	6.61	59.22	0	0	58.61	59.64	3	49245.5
4521	318.155	1	55.39	59.9	0	0	59.43	60.8	2	630879
4522	318.155	1	28.63	57.92	0	0	57.37	58.76	3	598130
4523	318.155	1	5.07	56.82	0	0	56.48	57.53	2	361080
4524	318.168	1	9.82	59.34	0	0	58.81	59.84	2	132185
4526	318.191	1	338.64	58.74	0	0	57.89	59.79	2	4.10527e+06
4528	318.206	1	13.29	59.02	0	0	58.5	59.23	2	203099
4529	318.206	1	16.89	59.9	0	0	59.23	60.21	2	158943
4531	318.218	1	31.03	57.78	0	0	57.42	58.25	2	127608
4532	318.228	1	34.53	58.39	0	0	58.2	59.84	2	561500
4533	318.228	1	30.05	56.89	0	0	56.48	57.63	2	683738
4537	318.3	1	5.73	59.95	0	0	59.33	60.76	2	84934.8
4540	318.068	10	8.99	61.51	0	0	60.53	62.13	3	89213.7
4541	318.087	1	9.26	61.3	0	0	61.05	61.55	2	52091.9
4542	318.101	1	12.4	64.24	0	0	63.99	64.52	2	86937.1
4546	318.134	1	10.76	62.93	0	0	62.5	63.38	2	80934.8
4547	318.134	1	53.38	60.52	0	0	59.95	61.1	2	478329
4550	318.152	1	5.43	64.58	0	0	64.26	64.94	2	28586.2
4551	318.155	1	33.44	61.82	0	0	61.5	63.16	2	238224
4554	318.168	1	8.18	60.38	0	0	59.84	60.9	2	78265.2
4555	318.17	1	46.04	61.69	0	0	61.15	62.08	2	240641
4556	318.17	1	16.8	60.07	0	0	59.79	61.2	3	239038
4557	318.17	1	17.79	64.18	0	0	63.55	64.65	2	200439
4558	318.191	1	25.09	62.16	0	0	61.86	63.16	2	406097
4559	318.191	1	46.82	61.62	0	0	61.15	62.92	2	526674
4560	318.191	1	77.83	64.65	0	0	64.37	65.17	2	670818
4561	318.191	1	162.05	63.87	0	0	63.12	64.42	3	1.83574e+06
4562	318.191	1	118.49	60.11	0	0	59.69	60.58	2	1.14922e+06
4564	318.206	1	19.5	62.54	0	0	61.76	62.8	2	238025
4566	318.218	1	5.03	62.12	0	0	61.61	62.82	2	57797.5
4567	318.218	1	9.37	61.29	0	0	59.95	61.91	2	308338
4568	318.228	1	23.38	60.47	0	0	59.9	61	2	247454
4569	318.228	1	15.91	62.35	0	0	62.13	62.75	2	98589.2
4570	318.3	1	6.06	62.8	0	0	62.5	63.69	2	56003
4571	318.3	1	5.4	62.26	0	0	61.6	62.6	2	44690.6
4575	318.17	1	5.58	67.3	0	0	66.42	67.82	2	201788
4603	319.239	3	69.05	24.64	0	0	24.1	25.1	3	6.0324e+06
4605	319.703	2	31.44	24.9	0	0	24.55	25.17	2	1.3184e+06
4619	319.156	1	29.38	26.29	0	0	26.09	26.9	3	1.94435e+06
4621	319.703	2	985.33	26.61	0	0	25.37	26.9	3	16068440
4626	319.979	1	50.63	26.34	0	0	26.09	26.9	2	4287977
4629	319.115	1	358.26	31.54	0	0	31.22	31.95	3	8.10102e+06
4633	319.166	1	35.49	37.27	0	0	36.42	38.16	2	1511702
4636	319.129	1	445.04	40.06	0	0	39.81	40.59	2	7.74905e+06
4648	319.165	1	79.43	49.98	0	0	49.69	50.31	2	1.74589e+06
4649	319.165	1	119.25	45.14	0	0	44.3	46.22	2	16100410
4650	319.165	1	6.13	46.46	0	0	45.7	47.02	2	2.08393e+06
4651	319.165	1	45.22	47.34	0	0	46.67	47.63	2	2314108
4664	319.202	1	6.03	50.39	0	0	50	50.73	2	479375
4666	319.097	1	19.88	59.09	0	0	58.76	59.89	2	165303
4668	319.115	1	19.38	59.01	0	0	58.3	59.33	2	413592
4669	319.115	1	41.65	59.64	0	0	59.28	60.41	2	663377
4677	319.152	1	56.35	59.01	0	0	58.3	59.28	2	750131
4678	319.152	1	47.67	59.54	0	0	59.12	59.9	2	570604
4679	319.152	1	414.32	57.49	0	0	57	57.94	2	3.3409e+06
4680	319.154	1	8.42	57.07	0	0	56.43	57.63	2	480741
4686	319.188	1	130.84	59.4	0	0	57.26	60.21	2	2.00756e+06
4687	319.19	1	84.45	59.12	0	0	58.5	59.43	3	837541
4688	319.19	1	120.25	59.87	0	0	58.86	60.48	3	1.77875e+06
4692	319.199	1	513.21	57.87	0	0	57.53	58.25	2	1.88888e+06
4695	319.202	1	46.43	56.58	0	0	55.99	57.84	2	7564060
4696	319.227	1	26.39	58.02	0	0	57.42	58.56	2	415312
4700	319.097	1	82.64	64.39	0	0	64.05	64.79	2	364372
4701	319.097	8	6.57	62.02	0	0	61.5	62.8	3	87014.4
4706	319.115	1	18.14	61.58	0	0	61.2	62.06	2	138122
4707	319.115	1	66.56	61.05	0	0	60.63	61.3	2	280501
4712	319.152	1	70.7	62.52	0	0	62.01	63.07	3	1.06635e+06
4714	319.152	1	45.14	61.84	0	0	61.05	62.01	3	383393
4715	319.152	1	74.79	63.78	0	0	63.02	64.09	3	998592
4716	319.152	1	265.71	64.34	0	0	63.99	65.07	3	1.31481e+06
4719	319.154	1	12.76	63.12	0	0	62.8	63.84	2	164492
4722	319.188	1	36.45	64.12	0	0	63.84	66.15	2	694252
4723	319.188	1	30.02	62.58	0	0	62.06	62.97	2	351078
4724	319.188	1	53	63.63	0	0	62.8	65.07	2	828196
4725	319.188	1	67.71	61.66	0	0	60.58	62.13	2	524129
4726	319.19	1	103.9	62.41	0	0	61.71	62.7	2	1.42878e+06
4727	319.19	1	74.12	61.21	0	0	61	61.76	2	886869
4728	319.19	1	73.3	62.82	0	0	62.4	63.58	3	994967
4729	319.19	1	132.16	64.65	0	0	63.63	66.3	3	2.02893e+06
4732	319.227	1	24.35	63.92	0	0	63.55	64.47	3	435031
4737	319.19	1	13.33	66.52	0	0	66.2	67.45	2	371443
4738	319.227	1	16.87	65.5	0	0	65.12	66.94	2	633464
4790	320.161	1	10.01	27.56	0	0	26.88	27.86	2	639916
4794	320.197	1	10.9	27.41	0	0	27.05	27.8	2	198100
4811	320.06	1	81.01	40.73	0	0	40.29	41.26	3	4115900
4818	320.186	1	42.73	44.69	0	0	43.85	45.02	2	1.54887e+06
4825	320.076	1	46.85	47.79	0	0	47.38	48.41	2	2.34573e+06
4842	320.222	1	34.39	50.7	0	0	49.48	51.04	2	1.36839e+06
4848	320.111	1	218.14	59.73	0	0	59.38	60	2	634125
4852	320.124	1	201.26	59.53	0	0	59.23	59.9	2	587784
4853	320.135	1	257.82	58.1	0	0	57.84	60.36	3	2.40728e+06
4854	320.135	1	754.75	57.58	0	0	56.9	57.84	2	3.1061e+06
4855	320.149	1	8.95	57.86	0	0	57.42	58.35	2	245253
4858	320.17	1	64.4	58.29	0	0	57.89	58.61	2	496601
4864	320.197	1	9.83	58.9	0	0	58.45	59.17	2	57852.9
4865	320.207	1	29.82	58.62	0	0	57.89	59.01	2	410302
4866	320.207	1	34.14	59.24	0	0	58.86	59.79	2	386689
4871	320.258	1	61.71	57.74	0	0	57.47	58.4	2	288997
4876	320.149	1	6.9	62.22	0	0	61.81	62.7	2	85932
4879	320.17	1	30.98	63.6	0	0	63.12	64.17	2	123901
4880	320.17	1	26.07	61.25	0	0	60.95	61.6	2	169022
4882	320.17	1	10.1	61.9	0	0	61.5	62.23	2	90436.3
4887	320.186	1	30.48	60.54	0	0	60.11	61.15	2	316069
4894	320.258	1	24.94	63.95	0	0	63.27	64.52	2	376738
4942	321.508	3	3274.55	24.63	0	0	24.43	24.9	4	305356672
4955	321.508	3	164.34	25.17	1	1	24.85	26.88	4	265566976
4956	321.508	3	25.73	27.19	0	0	26.81	27.8	3	1.99275e+06
4960	321.974	1	758.56	26.35	0	0	25.77	26.9	2	68077464
4962	321.985	1	68.15	26.39	0	0	26.09	26.9	2	3.36162e+06
4964	321.094	1	59.21	32.34	0	0	32.07	33.04	2	1143715
4976	321.145	1	27.87	40.57	0	0	39.86	41.11	2	1.32995e+06
4977	321.181	1	40.26	40.55	0	0	40.18	41.16	2	1.39674e+06
4978	321.181	1	11.66	40.02	0	0	39.76	40.29	2	431075
4988	321.181	1	29.54	46.38	0	0	45.6	46.62	2	996138
4991	321.136	1	5.27	54.28	0	0	53.66	54.73	2	964798
4994	321.181	1	8.74	50.97	0	0	50.73	51.14	2	252352
4996	321.181	1	6.46	51.33	0	0	51.14	51.66	2	359969
5000	321.217	1	9.54	52.96	0	0	52.47	53.29	2	737205
5006	321.131	1	165.19	58.28	0	0	57.42	59.01	2	2.39548e+06
5007	321.131	1	75.22	56.79	0	0	56.33	57.78	2	4754302
5008	321.131	1	523.1	59.86	0	0	59.01	60.48	3	5347639
5015	321.167	1	37.03	57.94	0	0	57.16	59.06	3	564058
5016	321.167	1	54.88	59.19	0	0	58.5	59.49	3	1217454
5017	321.167	1	27.26	58.32	0	0	57.53	58.5	3	334625
5018	321.17	1	16.57	59.69	0	0	59.49	60.16	2	235455
5021	321.17	1	21.86	59.1	0	0	58.5	59.49	2	513980
5023	321.179	1	183.58	58.29	0	0	57.89	59.28	2	1.1714e+06
5025	321.181	1	16.31	56.58	0	0	56.07	57.21	2	2881360
5026	321.181	1	364.99	57.85	0	0	57.58	58.76	2	1.14506e+06
5027	321.181	1	12.8	57.37	0	0	57.11	57.84	2	129858
5028	321.204	1	14.92	58.12	0	0	57.63	58.61	2	217440
5030	321.206	1	147.43	59.05	0	0	58.61	59.38	2	1.55149e+06
5031	321.206	1	127.65	59.67	0	0	59.33	59.95	2	1.18643e+06
5032	321.206	1	97.11	58.37	0	0	57.84	58.61	3	894130
5034	321.217	1	14.51	55.05	0	0	54.22	55.95	2	4.9656e+06
5037	321.243	1	10.67	59.09	0	0	58.45	59.54	2	234525
5038	321.254	1	48.57	56.58	0	0	55.95	56.88	2	6975635
5041	321.084	1	34.65	61.3	0	0	61	61.6	2	239944
5044	321.095	1	10.19	60.13	0	0	59.69	60.8	2	105984
5046	321.131	1	52.53	62.52	0	0	61.76	63.38	2	645105
5047	321.131	1	44.48	63.76	0	0	63.27	66.31	2	1.05125e+06
5049	321.131	1	81.19	60.68	0	0	60.48	61.05	2	742942
5050	321.133	1	6.94	61	0	0	60.48	61.4	2	63384.6
5052	321.133	1	7.42	61.61	0	0	61.2	62.01	2	47457.6
5057	321.165	1	7.9	64.44	0	0	64.21	64.94	2	42552.8
5058	321.167	1	28.24	64.73	0	0	64.05	65.89	3	463770
5059	321.167	1	75.57	60.91	0	0	60.31	61.25	3	683367
5060	321.167	1	104.49	63.76	0	0	63.22	64.44	3	1.33433e+06
5061	321.167	1	241.97	61.89	0	0	61.15	62.18	2	2.70877e+06
5062	321.167	1	504.01	62.39	0	0	62.18	63.22	3	2.42842e+06
5063	321.167	1	612.36	60.14	0	0	59.49	60.68	4	4.2743e+06
5064	321.17	1	16.22	64.12	0	0	63.63	64.57	2	191191
5066	321.17	1	19.77	62.88	0	0	62.36	63.76	2	338672
5067	321.17	1	26.93	60.48	0	0	60.11	61.91	2	645152
5070	321.204	1	20.48	64.29	0	0	64.14	64.97	2	167343
5071	321.204	1	31.93	62.81	0	0	61.81	63.43	3	505114
5073	321.204	1	20.09	60.57	0	0	59.89	61	3	346728
5075	321.206	1	65.8	64.77	0	0	64.26	66.53	2	1.9558e+06
5076	321.206	1	101.12	62.34	0	0	61.96	63.43	2	2.4324e+06
5078	321.206	1	105.65	61.29	0	0	61	61.96	2	1.82344e+06
5079	321.206	1	72.95	60.22	0	0	59.54	60.8	2	1.11411e+06
5084	321.24	1	22.29	62.82	0	0	62.13	63.22	2	155573
5085	321.24	1	13.02	61.39	0	0	60.48	61.6	2	350877
5086	321.24	1	19.85	63.86	0	0	63.07	65.27	2	652972
5087	321.242	1	16.89	61.17	0	0	60.76	61.5	2	163396
5088	321.242	1	23.42	60.61	0	0	60.11	60.95	2	250982
5091	321.17	1	7.68	65.1	0	0	64.44	65.89	2	314155
5093	321.206	1	17.71	67.46	0	0	66.93	68.85	2	424693
5129	322.005	1	10.86	24.31	0	0	23.72	24.48	2	95268.4
5131	322.089	1	249.38	24.31	0	0	23.66	24.85	3	3762827
5133	322.14	1	5.24	24.64	0	0	24.3	25.17	2	816443
5134	322.173	1	86.18	24.63	0	0	24.25	25.17	3	8.28679e+06
5138	322.708	2	728.5	24.73	0	0	24.39	25.17	2	8.3807e+06
5147	322.14	1	6.82	25.39	0	0	25.05	25.83	2	410340
5152	322.187	2	197.78	27.65	0	0	26.95	27.86	2	2.70288e+06
5153	322.69	2	19.94	29.13	0	0	28.78	29.4	2	34559080
5155	322.974	1	15.1	26.36	0	0	26.09	26.86	2	1.51194e+06
5156	322.982	1	58.1	26.35	0	0	26.09	26.9	3	3.65276e+06
5160	322.194	1	52.47	34.93	0	0	34.5	35.23	2	2.23985e+06
5169	322.078	1	327.79	44.36	0	0	43.83	44.92	2	13498926
5173	322.165	1	46.46	43.47	0	0	42.75	43.83	2	2.50291e+06
5175	322.165	1	15.12	42.49	0	0	42.08	42.8	2	958672
5183	322.124	2	115.7	47.31	0	0	47.02	47.68	2	5036830
5192	322.201	1	6.42	51.58	0	0	50.78	52.17	2	356714
5193	322.213	1	36.01	51.21	0	0	50.73	51.76	2	701952
5199	322.129	1	5.84	59.9	0	0	59.38	60.48	2	64636.8
5201	322.165	1	12.63	59.99	0	0	59.59	61.3	2	272882
5204	322.186	1	17.86	59.52	0	0	58.86	60	2	175343
5207	322.201	1	78.61	59.39	0	0	58.56	60.31	2	512594
5208	322.201	1	31.99	57.47	0	0	57.31	57.78	2	234966
5212	322.238	1	12.04	59.9	0	0	59.28	60.58	2	117494
5216	322.082	1	15.36	63.69	0	0	63.38	64.05	2	40588.5
5217	322.082	1	26.61	61.3	0	0	61.05	61.6	3	207542
5218	322.134	1	6.49	63.99	0	0	63.38	64.69	2	104285
5219	322.161	2	37.22	64.21	0	0	63.79	64.47	2	147544
5221	322.165	1	20.7	62.66	0	0	62.08	63.48	2	171453
5222	322.186	1	20.78	60.34	0	0	59.84	60.76	2	157289
5223	322.186	1	217.4	60.93	0	0	60.31	61.6	3	1.1817e+06
5225	322.201	1	19.46	62	0	0	61.45	62.4	2	286372
5229	322.238	1	13.37	62.45	0	0	61.86	63.12	2	140758
5232	322.259	1	8.07	60.53	0	0	59.89	60.95	2	131642
5263	323.109	1	8.49	24.63	0	0	24.25	25.16	2	884642
5275	323.2	2	6297.59	27.96	0	0	26.95	28.52	3	199669920
5277	323.97	1	68.32	26.36	0	0	26.04	26.9	2	5.96242e+06
5278	323.017	1	1570.05	32.02	0	0	31.32	32.53	2	26693106
5280	323.146	1	861.44	31.9	0	0	31.6	32.58	2	24826060
5283	323.16	1	10.01	33.24	0	0	32.78	33.46	2	531264
5293	323.17	1	283.97	38.79	0	0	38.21	39.81	2	15541491
5294	323.181	1	84.96	36.85	0	0	36.52	37.7	2	3988584
5295	323.197	1	9.17	39.24	0	0	38.63	39.81	2	490386
5297	323.197	1	5.89	37.29	0	0	36.42	37.75	2	1.14467e+06
5301	323.109	1	27.9	40.72	0	0	40.29	41.01	2	397426
5302	323.16	1	12.12	40.55	0	0	40.18	40.91	2	542418
5307	323.17	1	16.95	41.2	0	0	40.75	41.48	3	3.28269e+06
5308	323.197	1	6.14	43.01	0	0	42.59	43.9	2	1.30909e+06
5309	323.197	1	7.72	40.79	0	0	39.86	41.21	2	888198
5310	323.197	1	12.2	42.03	0	0	41.58	42.59	2	1.35001e+06
5311	323.233	1	5.97	42.05	0	0	41.78	42.44	2	3847131
5313	323.233	1	13.45	43.07	0	0	42.44	43.42	2	1.791e+06
5314	323.233	1	25.03	40.05	0	0	39.81	40.65	2	508417
5322	323.197	1	23.06	46.06	0	0	45.65	46.57	2	816670
5323	323.197	1	9.14	45.45	0	0	44.97	45.75	2	442865
5324	323.197	1	12.54	47.46	0	0	47.22	47.89	2	554195
5325	323.197	1	14.2	47.82	0	0	47.22	48.06	2	417242
5329	323.233	1	49.36	46.01	0	0	45.65	46.52	2	1.10371e+06
5330	323.233	1	130.79	49.7	0	0	49.12	50.57	2	5.27209e+06
5339	323.197	1	17.53	51.81	0	0	51.19	52.22	2	580506
5341	323.233	1	31.66	54.85	0	0	53.66	55.15	2	3.21063e+06
5342	323.233	1	6.09	51.68	0	0	50.57	52.17	2	2.40771e+06
5345	323.11	1	18.82	57.86	0	0	57.37	58.45	3	570886
5347	323.11	1	33.22	58.91	0	0	58.56	59.17	2	258640
5348	323.11	1	54.94	59.91	0	0	59.38	60.85	3	739057
5349	323.11	1	49.54	58.33	0	0	58.14	58.61	2	346515
5350	323.11	1	22.59	59.23	0	0	59.06	59.54	2	253575
5354	323.147	1	264.43	58.82	0	0	57.53	59.84	2	7119726
5355	323.149	1	5.63	58.19	0	0	57.99	58.81	2	133691
5356	323.149	1	13.72	59.27	0	0	58.76	59.64	2	154181
5361	323.183	1	20.27	58.07	0	0	57.37	58.5	2	840288
5363	323.185	1	34.63	58.33	0	0	58.14	58.76	2	457663
5364	323.185	1	11.71	56.79	0	0	56.43	57.31	2	828106
5368	323.207	1	26.91	57.64	0	0	56.83	57.99	2	500128
5369	323.222	1	55.31	59.24	0	0	58.56	59.49	3	1059666
5370	323.222	1	43.39	57.24	0	0	56.43	57.73	3	1.28487e+06
5371	323.222	1	62.84	59.84	0	0	59.38	60.58	2	1.31909e+06
5373	323.233	1	58.91	58.65	0	0	58.25	59.23	2	195006
5375	323.233	1	58.31	56.59	0	0	55.95	57.68	2	9990171
5379	323.269	1	844.27	56.58	0	0	56.12	57.84	2	115612872
5381	323.023	8	19.12	62.08	0	0	61.5	62.8	3	384693
5386	323.11	9	84.35	64.43	0	0	64.14	65.38	3	645728
5388	323.11	1	13.94	61.72	0	0	61.4	62.97	2	280980
5392	323.147	1	29.64	62.81	0	0	62.6	63.28	2	310726
5393	323.147	1	42.66	62.17	0	0	61.61	63.16	3	844595
5395	323.147	1	179.73	61.03	0	0	60.53	61.66	3	1.37703e+06
5396	323.147	1	129.04	63.8	0	0	63.16	64.44	2	1.36897e+06
5397	323.147	1	207.36	60.09	0	0	59.54	60.8	3	2.79647e+06
5400	323.149	1	18.23	63.46	0	0	63.22	63.89	2	127332
5401	323.162	1	6.66	61.73	0	0	61.35	61.96	2	48535.9
5402	323.162	1	6.24	62.34	0	0	61.86	62.65	2	61999.3
5407	323.183	1	35.95	63.92	0	0	63.02	64.79	2	1.05216e+06
5411	323.183	1	121.16	60.75	0	0	60.16	61.05	2	752560
5412	323.185	1	67.77	64.1	0	0	63.76	64.97	2	786249
5413	323.185	1	59.25	61.37	0	0	60.63	62.55	2	1.85005e+06
5419	323.219	1	10.72	60.82	0	0	60.47	61.25	3	113796
5420	323.219	1	18.12	61.88	0	0	61.3	62.5	2	205657
5421	323.219	1	12.03	63.67	0	0	63.07	64.83	2	310437
5422	323.219	1	14.31	62.81	0	0	62.18	63.07	2	116381
5423	323.222	1	108.23	64.85	0	0	64.63	66.37	2	1.8442e+06
5424	323.222	1	152.78	62.05	0	0	61.66	62.45	3	1.33856e+06
5425	323.222	1	175.06	63.01	0	0	62.82	63.27	3	1.20867e+06
5426	323.222	1	355.64	62.53	0	0	62.28	62.82	3	1.83364e+06
5427	323.222	1	142.21	63.8	0	0	63.16	64.26	3	2.14078e+06
5428	323.222	1	205.51	61.44	0	0	60.63	61.86	3	2.04207e+06
5434	323.256	1	12.24	63.45	0	0	62.97	64.52	2	258033
5435	323.258	1	9.02	64.24	0	0	63.84	65.43	2	267345
5498	324.155	1	14.28	24.62	0	0	23.84	25.17	2	929285
5499	324.192	1	6.26	24.66	0	0	24.48	25.16	2	830667
5516	324.632	2	6.46	27.74	0	0	26.88	28.22	2	3.6902e+06
5521	324.982	1	130.08	26.36	0	0	25.99	26.9	2	8721206
5529	324.164	1	9.28	42.83	0	0	42.29	43.11	2	484328
5531	324.848	3	608.6	42.9	0	0	42.59	43.52	3	13681750
5536	324.171	1	6.29	51.84	0	0	51.56	52.26	2	145610
5539	324.228	1	130.82	50.47	0	0	50.26	51.09	2	3668822
5540	324.228	1	140.13	50.07	0	0	49.69	50.26	2	2.80137e+06
5544	324.142	1	95.23	59.51	0	0	59.12	60.05	3	417520
5545	324.144	1	6.88	59.13	0	0	58.56	59.54	2	97700
5546	324.181	1	14.54	57.67	0	0	57.31	58.45	2	342286
5547	324.181	1	14.35	58.68	0	0	58.35	59.28	2	151327
5548	324.192	1	297.66	57.85	0	0	57.47	58.45	2	836946
5549	324.202	1	14.85	58.86	0	0	58.45	59.23	2	116816
5551	324.202	1	30.09	59.55	0	0	59.22	59.9	2	87374.2
5553	324.217	1	13.45	57.96	0	0	57.68	58.5	2	346966
5554	324.217	1	25.26	58.69	0	0	58.5	59.12	2	156101
5560	324.136	1	9.81	60.58	0	0	60.26	60.9	2	30330.8
5561	324.181	1	15.56	61.23	0	0	60.76	61.66	2	177771
5562	324.181	1	11.18	64.65	0	0	64.21	65.02	2	68123.4
5563	324.181	1	35.52	61.9	0	0	61.5	62.7	2	307754
5564	324.202	1	22.65	62.08	0	0	61.6	63.07	2	290391
5566	324.217	1	15.84	61.52	0	0	61.15	62.13	2	273438
5567	324.217	1	19.9	62.62	0	0	62.13	63.07	2	225525
5568	324.217	1	18.93	63.47	0	0	63.02	63.84	3	192742
5569	324.217	1	190.61	64.14	0	0	63.74	64.63	2	910010
5570	324.217	1	49.32	60.85	0	0	60.48	61.35	2	255888
5619	325.125	1	177.5	24.72	0	0	24.33	25.1	2	1.73925e+06
5623	325.175	1	8.36	29.97	0	0	29.66	30.34	2	994204
5627	325.18	1	56.24	25.52	0	0	25.05	25.99	2	812442
5628	325.212	1	8.81	27.03	0	0	26.81	27.7	2	2371659
5632	325.98	1	148.11	26.36	0	0	26.04	26.9	3	9523539
5637	325.212	1	8.14	32.54	0	0	32.02	33.69	2	3.33202e+06
5638	325.212	1	18.97	30.83	0	0	29.57	31.16	2	2.16664e+06
5647	325.212	1	35.92	40.73	0	0	40.29	41.06	2	2322067
5648	325.212	1	12.58	42.02	0	0	41.58	42.34	2	685565
5666	325.249	1	69.66	48.8	0	0	48.21	49.43	2	4.43027e+06
5675	325.212	1	13.6	50.74	0	0	50.42	51.04	2	689594
5676	325.212	1	28.33	51.25	0	0	50.98	51.76	2	1.24372e+06
5688	325.126	1	16.35	56.9	0	0	56.68	57.37	2	649854
5689	325.126	1	25.85	58.76	0	0	58.25	59.38	2	406229
5690	325.126	1	76.51	58.29	0	0	57.94	59.06	3	705390
5691	325.126	1	39.71	57.68	0	0	57.31	57.99	2	706122
5692	325.128	1	6.29	59.32	0	0	59.01	59.79	2	92165.3
5693	325.13	1	26.05	57.59	0	0	57.31	58.09	2	110800
5696	325.162	1	89.58	59.66	0	0	59.49	59.89	2	474121
5697	325.162	1	159.96	57.67	0	0	56.68	58.86	2	3231166
5698	325.162	1	109.77	59.97	0	0	59.59	60.47	2	748898
5699	325.165	1	29.72	59.34	0	0	58.86	59.59	2	376293
5701	325.165	1	16.52	58.17	0	0	57.68	58.56	2	402656
5702	325.165	1	14.68	57.39	0	0	56.9	57.68	2	546685
5707	325.191	1	5.56	56.58	0	0	56.28	57.11	2	850324
5708	325.199	1	17	58.4	0	0	58.09	58.86	2	406668
5709	325.199	1	18.54	59.5	0	0	59.17	59.89	2	230914
5712	325.201	1	51.9	59.22	0	0	58.56	59.89	3	1.49251e+06
5714	325.212	1	35.84	56.58	0	0	55.99	57.58	2	5.67322e+06
5715	325.212	1	10.47	59.79	0	0	59.38	60.41	2	59689.3
5720	325.237	1	16.51	58.79	0	0	57.78	59.33	2	432713
5721	325.249	1	27.14	56.58	0	0	55.99	56.83	2	4.68335e+06
5723	325.249	1	39.01	59.31	0	0	58.56	59.9	2	182242
5724	325.249	1	225.99	57	0	0	56.83	57.47	2	2.31702e+06
5727	325.027	9	6.02	60.49	0	0	60	60.85	3	30395.5
5733	325.103	1	166.87	61.34	0	0	61.1	61.6	2	481430
5740	325.126	9	22.82	62.54	0	0	61.35	63.63	3	390427
5741	325.126	1	17.88	61.24	0	0	61	62.01	2	185345
5743	325.126	1	18.68	63.1	0	0	62.8	63.48	2	146975
5744	325.126	1	19.03	60.7	0	0	60.26	61	2	167960
5745	325.132	1	5.61	60.17	0	0	59.79	60.41	2	35548.5
5747	325.144	1	5.14	60.7	0	0	60.26	61.1	2	48503.7
5751	325.162	1	32.5	62.12	0	0	61.71	62.45	2	421875
5752	325.162	1	48.89	63.69	0	0	63.43	64.21	2	425681
5753	325.162	1	87.44	61.18	0	0	60.85	61.71	2	739735
5754	325.162	1	159.88	60.42	0	0	60.21	60.85	2	968441
5755	325.165	1	57.92	61.91	0	0	61.3	62.33	2	416892
5757	325.165	1	58.34	60.95	0	0	60.41	61.15	2	522548
5758	325.165	1	50.69	62.62	0	0	62.13	63.5	2	809541
5760	325.177	1	13.54	60.81	0	0	60.26	61.35	2	81874.6
5764	325.178	1	6.34	63.92	0	0	63.76	64.74	2	93222.5
5767	325.199	1	15.96	61.29	0	0	60.95	61.6	2	243012
5768	325.199	1	15.43	63.64	0	0	63.12	64.47	2	379222
5770	325.199	1	17.1	61.82	0	0	61.5	62.36	2	234659
5771	325.199	1	19.24	60.14	0	0	59.79	60.48	2	285406
5772	325.201	1	62.08	62.23	0	0	61.91	62.55	3	521750
5773	325.201	1	43.34	64.23	0	0	63.74	64.52	2	390225
5775	325.201	1	62.12	61.52	0	0	61.25	61.96	2	737836
5776	325.201	1	32.37	62.87	0	0	62.33	63.58	2	625745
5778	325.237	1	48.98	61.58	0	0	60.9	62.06	2	571478
5779	325.237	1	21.59	64.64	0	0	63.63	65.07	2	391141
5780	325.256	1	13.54	64.58	0	0	64.17	65.02	2	103611
5781	325.285	1	33.11	62.62	0	0	62.13	62.97	2	88968.1
5786	325.201	1	16.43	65.13	0	0	64.97	65.73	2	411369
5787	325.201	1	11.15	66.42	0	0	65.73	67.62	2	803980
5839	326.123	1	10.21	25.59	0	0	25.32	26.25	2	600047
5843	326.184	1	18.19	27.33	0	0	27	27.8	2	229139
5845	326.839	3	9.36	25.17	0	0	24.8	26.36	3	23999518
5847	326.839	6	8.49	27.26	0	0	26.95	27.82	3	325636
5848	326.839	6	6.59	26.59	0	0	26.31	26.88	3	198984
5849	326.978	1	57.39	26.35	0	0	26.09	26.9	2	3974351
5858	326.006	2	49.74	41.83	0	0	41.58	42.34	2	1.25334e+06
5860	326.518	2	7.31	42.67	0	0	42.34	43	2	223269
5861	326.705	2	74.22	40.1	0	0	39.81	40.44	2	1.42814e+06
5873	326.217	1	38.1	52.76	0	0	52.47	53.24	2	818420
5880	326.233	1	74	58.13	0	0	57.84	59.22	2	1.09039e+06
5881	326.233	1	63.58	59.43	0	0	58.91	59.79	2	707520
5882	326.233	1	15.77	59.9	0	0	59.74	60.48	2	238447
5883	326.233	1	70.18	57.64	0	0	57.26	57.84	2	598474
5884	326.233	1	150.82	56.75	0	0	56.12	57.26	2	3.80407e+06
5885	326.254	1	84.35	57.28	0	0	56.9	57.73	2	898729
5887	326.09	1	8	63.72	0	0	63.48	63.99	2	31727.2
5890	326.16	1	8.53	61.21	0	0	61	62.5	2	141030
5894	326.196	1	26.58	60.56	0	0	59.79	61.05	2	431601
5896	326.204	1	5.83	64.75	0	0	63.99	65.02	2	96214.1
5898	326.233	1	22.51	63.5	0	0	63.22	63.79	2	124677
5900	326.233	1	78.56	61.61	0	0	60.9	62.18	2	526521
5904	326.196	1	7.77	65.31	0	0	64.94	66.15	2	158135
5950	327.078	1	61.63	24.33	0	0	23.84	25.17	2	1.93132e+06
5953	327.174	1	9.17	24.64	0	0	24.06	24.9	2	804246
5957	327.078	1	15.84	28.32	0	0	27.82	28.89	2	2731021
5959	327.078	1	29.39	27.13	0	0	26.86	27.82	2	1.86702e+06
5969	327.078	1	9.83	34.87	0	0	34.32	35.88	2	3.3532e+06
5970	327.078	1	30.15	33.07	0	0	32.48	33.66	2	3014452
5977	327.078	1	8.19	39.5	0	0	39.2	39.86	2	1.27306e+06
5981	327.985	1	8.19	35.53	0	0	34.98	35.88	2	4.45294e+06
5982	327.078	1	8.29	41.25	0	0	41.01	41.58	2	1.02434e+06
5983	327.078	1	8.17	43.14	0	0	42.39	43.31	2	877596
5984	327.078	1	24.04	40.82	0	0	39.87	41.06	2	1177642
5987	327.078	1	26.97	43.49	0	0	43.21	43.9	2	1.39669e+06
5988	327.078	1	29.16	44.67	0	0	44.25	45.7	2	2.01559e+06
5990	327.201	1	7534.14	42.47	0	0	42.08	43.85	4	287701536
5991	327.201	1	85.11	44.81	0	0	44.15	45.13	3	2928208
6015	327.228	1	7.16	50.16	0	0	49.74	50.88	2	286827
6019	327.078	1	15.34	56.38	0	0	55.99	57.42	2	1.46645e+06
6022	327.12	1	7.88	58.97	0	0	58.14	59.33	2	60121.3
6023	327.12	1	12.76	59.42	0	0	59.12	60	2	96747.1
6027	327.141	1	17.74	58.01	0	0	57.42	58.5	2	519894
6028	327.141	1	39.12	59.8	0	0	59.06	59.95	2	500655
6031	327.144	1	10.83	59.74	0	0	59.23	60.31	2	125198
6033	327.144	1	6.88	58.99	0	0	58.5	59.54	2	167979
6037	327.17	1	8.58	56.58	0	0	56.04	57	2	1.35609e+06
6038	327.178	1	20.41	59.23	0	0	59.01	59.84	2	288142
6039	327.178	1	18.92	58.29	0	0	57.99	59.06	3	657854
6041	327.18	1	162.2	58.67	0	0	57.37	59.33	3	2.22006e+06
6043	327.193	1	9.66	59.47	0	0	57.42	60.26	2	518298
6048	327.217	1	34.64	59.9	0	0	59.64	60.47	2	262045
6050	327.228	1	32.11	56.59	0	0	55.99	57.26	2	6.28091e+06
6053	327.073	9	13.2	64.21	0	0	63.79	64.69	3	86045.2
6054	327.078	1	10.32	61.29	0	0	60.8	61.86	2	92706
6055	327.09	1	15.36	63.6	0	0	63.22	64.21	2	53461.7
6064	327.142	1	98.04	60.3	0	0	59.69	60.48	2	678612
6065	327.142	1	229.26	60.87	0	0	60.47	61.55	3	2018851
6071	327.157	1	6.53	63.84	0	0	63.02	64.21	2	130522
6074	327.178	1	27.51	60.59	0	0	60.36	61.05	3	301316
6075	327.178	1	14.48	61.2	0	0	61	61.5	2	116492
6080	327.18	1	159.77	61.13	0	0	60.47	62.06	3	1.24248e+06
6081	327.18	1	22.52	64.88	0	0	64.21	66.42	2	589280
6083	327.18	1	30.36	63.29	0	0	62.75	63.89	2	640090
6084	327.18	1	69.82	60.22	0	0	59.89	60.47	2	515600
6085	327.18	1	58.89	64.46	0	0	63.89	64.74	2	616452
6086	327.193	1	21.6	61.92	0	0	61.45	62.18	3	260609
6087	327.193	1	42.84	63.51	0	0	63.02	64.47	2	815371
6088	327.193	1	33.23	64.75	0	0	64.37	65.53	2	413905
6092	327.214	1	11.01	63.57	0	0	63.02	64.89	3	367847
6093	327.214	1	20.09	60.51	0	0	59.54	61	3	378363
6094	327.217	1	26.96	61.91	0	0	61.71	62.4	2	331821
6095	327.217	1	17.98	64.31	0	0	63.74	65.53	2	594446
6096	327.217	1	18.97	62.82	0	0	62.4	63.16	2	327876
6097	327.217	1	23.2	63.34	0	0	62.92	64.17	2	197629
6098	327.217	1	31.89	60.66	0	0	60.16	60.9	2	365850
6101	327.253	1	9.39	60.89	0	0	60.21	61.15	2	117461
6104	327.301	1	12.89	61.66	0	0	61.2	62.06	2	132519
6106	327.008	1	138.61	67.12	0	0	66.05	68.9	2	7.18107e+06
6107	327.078	1	25.26	65.37	0	0	64.79	65.58	2	378960
6108	327.078	1	33.23	65.89	0	0	65.58	66.78	2	905842
6173	328.016	1	911.4	50.72	0	0	49.74	51.09	2	21705686
6174	328.016	1	721.13	51.44	0	0	51.04	52.26	2	18592892
6179	328.166	1	52.77	50.81	0	0	50.47	51.76	2	1.06527e+06
6182	328.176	1	20.9	59.31	0	0	58.86	59.69	2	287708
6183	328.176	1	14.89	57.81	0	0	57.31	58.2	2	229365
6184	328.202	1	8.19	56.58	0	0	55.99	57.05	2	1.50696e+06
6185	328.212	1	100.45	58.39	0	0	57.84	58.91	2	709159
6188	328.22	1	6.78	58.17	0	0	57.47	58.5	2	124448
6189	328.248	1	13.56	57.83	0	0	57.58	58.81	2	567987
6195	328.107	1	438.55	61.25	0	0	60.95	61.91	2	1.5935e+06
6199	328.176	1	34.14	61.08	0	0	60.47	62.45	3	612768
6200	328.176	1	19.16	60.19	0	0	59.69	60.47	2	221141
6205	328.212	1	168.39	64.17	0	0	63.79	64.69	2	1.07169e+06
6206	328.212	1	21.15	63.51	0	0	63.02	64.09	2	241248
6213	328.248	1	17.96	64.43	0	0	63.99	65.33	2	323455
6215	328.248	1	61.27	63.23	0	0	62.8	63.84	2	451806
6263	328.994	1	8.08	26.32	0	0	26.09	26.81	2	621218
6284	329.186	1	5.95	43.57	0	0	43.11	43.85	2	645510
6285	329.186	1	23.63	42.73	0	0	42.34	43.16	2	734395
6291	329.15	1	6.09	45.46	0	0	44.82	45.75	2	422797
6292	329.15	1	8.82	46.18	0	0	45.65	46.47	2	356339
6295	329.186	1	7.58	45.1	0	0	44.46	45.7	2	542838
6296	329.186	1	7.25	46.26	0	0	45.7	46.52	2	200192
6305	329.15	1	154.47	51.35	0	0	50.47	51.66	2	3.53762e+06
6310	329.186	1	6.16	52.59	0	0	52.17	53.34	2	1.11201e+06
6311	329.186	1	13.19	51.98	0	0	51.3	52.31	2	438881
6317	329.222	1	30.99	54.62	0	0	53.92	55.35	2	2.4304e+06
6321	329.113	1	25.29	57.43	0	0	56.73	58.25	2	272603
6322	329.135	1	49.23	58.25	0	0	57.68	58.56	2	142779
6323	329.15	12	20.3	59.24	0	0	58.5	59.64	3	406278
6326	329.15	1	119.88	57.38	0	0	56.68	58.81	3	2.88891e+06
6329	329.157	1	74.33	58.76	0	0	58.14	59.23	2	854850
6331	329.16	1	10.83	58.22	0	0	57.37	58.91	3	237291
6336	329.186	1	14.8	56.58	0	0	55.99	57.47	2	2.33014e+06
6339	329.194	1	21.92	59.21	0	0	58.66	59.59	2	423428
6340	329.194	1	38.23	59.9	0	0	59.54	60.53	2	483328
6341	329.194	1	364.77	57.62	0	0	57.16	58.81	3	3512086
6343	329.196	1	37.22	58.82	0	0	58.04	59.59	2	740939
6347	329.222	1	13.47	56.58	0	0	55.99	56.88	2	2029625
6348	329.23	1	20.31	57.94	0	0	57.37	58.4	2	246579
6353	329.079	11	5.99	60.54	0	0	60.31	61.45	3	43700.9
6354	329.106	1	11.71	61.25	0	0	60.95	61.6	2	39550.8
6355	329.127	1	21.31	64.05	0	0	63.55	64.57	2	139143
6356	329.127	1	97.66	63.25	0	0	62.28	63.55	2	595928
6359	329.157	1	41.8	62.11	0	0	61.45	63.02	2	465516
6360	329.16	1	19.08	63.24	0	0	62.7	63.79	2	192368
6364	329.172	1	6.43	64.17	0	0	63.76	64.52	2	73707.6
6365	329.172	1	27.54	62.82	0	0	61.91	63.22	2	291542
6366	329.172	1	15.86	63.43	0	0	63.07	63.99	3	257220
6367	329.172	1	43.54	61.58	0	0	60.47	62.33	3	698475
6375	329.196	1	137.21	60.18	0	0	59.54	60.53	3	772611
6377	329.196	1	8.79	64.22	0	0	63.95	64.52	2	121085
6378	329.209	1	29.6	62.51	0	0	62.06	63.07	2	352009
6379	329.209	1	40.41	64.44	0	0	63.99	65.85	2	665666
6380	329.209	1	21.67	60.7	0	0	59.89	61.15	2	339291
6381	329.209	1	113.32	63.38	0	0	63.07	64.14	2	927176
6384	329.232	1	14.63	62.44	0	0	62.08	63.07	2	217577
6387	329.251	1	21.7	62.18	0	0	61.71	62.97	2	156082
6393	329.323	1	31.92	64.59	0	0	64.26	65.63	2	575645
6395	329.005	1	129.84	67.13	0	0	66	69.93	2	7.41035e+06
6460	330.436	4	812.4	27.35	0	0	26.86	27.86	4	9674725
6461	330.882	1	6.06	28.5	0	0	28.07	28.84	2	354559
6462	330.976	1	38.12	26.36	0	0	26.09	26.88	2	2.24069e+06
6464	330.99	1	57.1	26.34	0	0	26.04	26.9	2	5.73472e+06
6472	330.239	1	259.36	39.25	0	0	38.94	39.6	2	4301589
6476	330.05	1	230.27	41.11	0	0	40.03	41.53	2	7.19928e+06
6478	330.17	1	5.26	44.1	0	0	43.83	44.56	2	504068
6482	330.191	1	35.59	42.67	0	0	42.34	43.16	2	2.44023e+06
6483	330.081	1	98.29	47.54	0	0	46.97	48.06	3	6.45813e+06
6486	330.012	1	166.76	50.72	0	0	50.11	51.14	2	4006135
6487	330.012	1	130.53	51.43	0	0	51.09	51.81	2	3.15985e+06
6497	330.17	1	20.81	57.98	0	0	57.73	58.91	2	263959
6498	330.17	1	17.62	59.91	0	0	59.54	60.41	2	171431
6499	330.191	1	43.59	58.75	0	0	58.14	59.17	2	255377
6500	330.191	1	20.98	57.66	0	0	57.42	58.5	2	572784
6501	330.191	1	252.65	59.57	0	0	58.86	60	2	1.77189e+06
6507	330.228	1	13.99	59.91	0	0	59.38	60.68	2	461241
6509	330.264	1	20.98	58.61	0	0	57.99	59.06	2	211394
6514	330.103	1	48.62	61.25	0	0	60.76	61.66	2	172385
6517	330.155	1	5.11	64.06	0	0	63.69	64.83	2	40143.3
6518	330.155	1	22.67	60.92	0	0	60.63	62.36	2	348040
6519	330.155	1	17.68	60.48	0	0	59.89	60.68	2	214614
6522	330.191	1	16.58	61.25	0	0	61	62.18	2	588527
6525	330.191	1	32.72	60.29	0	0	60	61	2	575453
6526	330.206	1	10.82	62.58	0	0	61.61	63.02	2	119489
6528	330.21	1	10.41	60.89	0	0	60.48	61.3	2	121328
6529	330.21	1	16.69	62.14	0	0	61.3	62.55	2	293104
6530	330.228	1	12.22	64.87	0	0	64.26	65.27	2	215921
6531	330.228	1	37.59	61.61	0	0	60.58	62.18	2	373704
6532	330.228	1	24.45	64.07	0	0	63.63	64.52	2	273267
6533	330.228	1	36.55	62.41	0	0	61.91	63.28	2	357028
6534	330.264	1	19.28	62.97	0	0	62.5	63.79	2	133931
6535	330.264	1	12.36	60.09	0	0	59.84	60.36	2	90532.6
6537	330.191	1	11.39	66.73	0	0	65.68	67.82	2	572531
6538	330.191	1	5.36	65.08	0	0	64.63	65.68	2	185288
6586	331.499	1	15.62	25.31	0	0	25.05	26.19	2	817498
6598	331.721	2	8.93	31.16	0	0	29.96	31.75	2	15165844
6601	331.989	1	6.25	34.87	0	0	34.32	35.48	2	4399134
6609	331.989	6	8.35	40.16	0	0	39.81	40.86	3	198816
6611	331.11	2	19.65	47.31	0	0	47.02	47.63	2	621258
6613	331.165	1	10.5	46.94	0	0	46.06	47.38	2	1.41637e+06
6614	331.165	1	19.43	45.2	0	0	44.56	45.75	2	877834
6616	331.165	1	9.45	45.9	0	0	45.65	46.52	2	241705
6623	331.129	1	13.43	52	0	0	51.66	52.26	2	213147
6626	331.165	1	215.25	51.49	0	0	51.3	52.17	2	4.34991e+06
6627	331.165	1	861.87	51.02	0	0	50.16	51.3	2	16662175
6632	331.108	1	27.58	57.6	0	0	57.16	58.61	2	436307
6639	331.152	1	6.44	58.35	0	0	57.37	58.56	2	123076
6640	331.152	1	19.54	59.6	0	0	59.12	60.05	2	235439
6641	331.152	1	18.87	58.81	0	0	58.56	59.54	2	155984
6644	331.165	1	1399.09	55.26	0	0	54.53	55.66	2	52044072
6648	331.165	1	24.87	57.33	0	0	56.95	57.89	2	292289
6649	331.173	1	16.67	56.88	0	0	56.43	58.25	2	694395
6654	331.19	1	26.75	57.97	0	0	57.37	58.61	2	374071
6655	331.191	1	26.04	58.73	0	0	58.25	59.59	2	435691
6657	331.202	1	18.28	56.58	0	0	55.99	57.26	2	2.8493e+06
6659	331.209	1	2107.3	57.3	0	0	56.88	58.71	3	22024452
6665	331.23	1	19.43	59.4	0	0	58.97	59.84	2	127803
6668	331.303	1	53.27	57.63	0	0	56.48	57.89	2	1.89712e+06
6670	331.303	1	126.86	59.81	0	0	58.5	60.05	3	4.40222e+06
6674	331.152	1	20.81	63.88	0	0	63.07	64.63	2	389755
6677	331.152	1	14.85	60.56	0	0	60.05	61.05	3	255271
6679	331.154	1	8.36	61.36	0	0	60.53	62.33	2	286309
6682	331.165	1	13.32	62.49	0	0	62.06	63.07	2	62018.3
6685	331.176	1	12.42	63.83	0	0	63.5	64.26	2	80670.8
6686	331.188	1	16.64	64.43	0	0	64.21	65.27	2	189048
6687	331.188	1	17.88	63.53	0	0	63.16	64.21	3	337007
6688	331.188	1	19.25	60.78	0	0	60.36	61.4	2	220721
6689	331.188	1	56.85	61.6	0	0	61.15	61.86	2	295291
6690	331.188	1	59.16	62.07	0	0	61.61	62.28	3	272302
6691	331.188	1	20.72	60.06	0	0	59.12	60.53	2	403143
6692	331.188	1	55.8	62.49	0	0	62.23	63.16	2	417137
6693	331.19	1	14.4	61.35	0	0	61.1	61.96	2	130803
6694	331.19	1	67.98	60.78	0	0	60.11	61.2	3	364060
6698	331.224	1	15.71	62.07	0	0	61.3	62.45	3	321590
6699	331.224	1	16.27	63.71	0	0	62.92	64.94	2	577620
6701	331.238	1	20.57	62.81	0	0	62.45	63.58	2	118283
6709	331.266	1	18.41	62.19	0	0	61.81	62.8	2	136292
6711	331.303	1	150.15	63.88	0	0	63.55	64.26	2	1.97039e+06
6713	331.303	1	197.28	61.86	0	0	61.3	62.18	2	3.45072e+06
6715	331.303	1	151.43	64.7	0	0	64.26	66.3	2	2.74708e+06
6718	331.002	1	46.78	67.17	0	0	65.85	68.49	3	2.3905e+06
6721	331.133	1	18.19	66.21	0	0	65.22	67.88	2	803352
6722	331.163	1	6.07	65.67	0	0	65.38	66.63	2	135054
6779	332.16	1	6.88	27.28	0	0	26.95	27.5	2	115397
6785	332.978	1	25.61	26.36	0	0	25.99	26.9	2	2526017
6813	332.096	1	118.6	52.63	0	0	52.31	52.93	2	2.85252e+06
6820	332.098	1	19.9	56.68	0	0	56.43	57.11	2	310315
6823	332.12	1	18.41	58.99	0	0	58.5	59.28	2	251515
6826	332.135	1	21.94	57.75	0	0	57.53	58.25	2	278942
6827	332.135	1	22.6	58.52	0	0	58.25	58.97	2	144522
6829	332.149	1	32.33	59.47	0	0	58.91	60.11	2	177652
6830	332.161	1	24.22	56.58	0	0	56.04	57	2	3.65122e+06
6831	332.17	1	65.34	57.9	0	0	57.26	58.56	2	615524
6832	332.17	1	16.42	58.85	0	0	58.56	59.64	2	203517
6834	332.17	1	15.14	59.97	0	0	59.64	60.53	2	200212
6835	332.171	1	35.54	57.13	0	0	55.99	57.63	2	1.39012e+06
6836	332.186	1	124.73	58.63	0	0	57.78	58.91	2	1.32364e+06
6837	332.186	1	162.47	59.2	0	0	58.86	60.05	2	1.18036e+06
6839	332.207	1	47.4	57.92	0	0	57.47	58.5	2	612048
6840	332.207	1	54.11	59.07	0	0	58.5	60.41	2	783958
6841	332.207	1	49.03	57.2	0	0	56.88	57.73	2	559270
6845	332.28	1	13.07	59.83	0	0	59.43	60.11	2	109626
6846	332.28	1	14.88	59.23	0	0	58.45	59.69	2	167861
6848	332.12	1	14.98	64.41	0	0	63.22	64.94	2	352639
6849	332.12	1	99.27	62.21	0	0	61.66	63.22	2	1.00538e+06
6850	332.149	1	9.6	63.28	0	0	62.87	64.09	2	87479.8
6852	332.17	1	6.68	64.23	0	0	64.05	64.94	2	50597.9
6855	332.183	1	12.3	63.75	0	0	63.27	64.21	2	69999
6857	332.186	1	27.57	62.69	0	0	61.76	63.33	2	522954
6858	332.186	1	23.03	60.39	0	0	59.89	60.63	2	261635
6861	332.207	1	58.9	60.79	0	0	60.41	61.05	2	289321
6862	332.207	1	25.96	64.26	0	0	63.99	64.94	2	206806
6863	332.207	1	63.43	63.02	0	0	62.7	64.09	2	747447
6864	332.207	1	86.82	62.45	0	0	61.91	62.75	2	526620
6866	332.243	1	9.9	61.49	0	0	61.15	62.06	2	111692
6867	332.28	1	14.15	62.87	0	0	62.01	63.27	2	219961
6868	332.302	1	7.51	64.51	0	0	64.17	65.02	2	108619
6869	332.306	1	41.16	61.06	0	0	60.71	61.35	2	402077
6903	333.145	1	6.39	27.44	0	0	26.95	27.8	2	304880
6905	333.17	3	946.28	26.2	2	1	25.77	26.9	5	91318488
6906	333.172	2	71.38	26.73	0	0	26.25	26.9	3	949056
6911	333.986	1	243.74	26.36	0	0	25.83	26.9	3	16970746
6913	333.145	1	8.73	33.15	0	0	32.28	33.66	2	962058
6915	333.7	2	102.79	32.93	0	0	32.63	33.3	2	3301061
6918	333.145	1	5.57	35.27	0	0	34.8	35.54	2	447546
6920	333.145	1	17.62	37.92	0	0	37.24	38.21	2	667121
6931	333.181	1	6.71	43.5	0	0	43.11	43.9	2	600175
6932	333.217	1	7.07	42.85	0	0	42.34	43.16	2	412392
6935	333.181	1	10.22	45.17	0	0	44.72	45.65	2	540293
6937	333.181	1	5	46.69	0	0	46.01	46.97	2	680190
6947	333.181	1	19.17	51.14	0	0	50.62	51.61	2	1071601
6950	333.217	1	12.36	52.64	0	0	52.17	53.24	2	605492
6953	333.097	1	11.02	57	0	0	56.58	57.53	2	168147
6954	333.108	1	68.94	57.27	0	0	56.9	58.09	2	363926
6955	333.131	1	19.35	59.03	0	0	58.5	59.89	3	325245
6961	333.167	1	15.66	58.61	0	0	58.4	58.97	2	194664
6962	333.167	1	33.53	58.07	0	0	57.53	58.5	2	486526
6963	333.167	1	23.13	59.35	0	0	58.56	59.89	2	624043
6964	333.167	1	7.95	57.06	0	0	56.88	57.53	2	249892
6970	333.217	1	19.83	56.58	0	0	56.12	57.26	2	3314119
6973	333.112	1	27.09	64.74	0	0	64.42	65.22	2	119926
6974	333.119	1	16.56	62.22	0	0	61.5	62.92	2	204649
6975	333.123	12	8.65	61.19	0	0	60.36	61.96	3	36724.3
6978	333.131	1	20.95	61.19	0	0	60.48	61.6	2	349462
6979	333.131	1	23.75	61.61	0	0	61.45	62.18	2	167270
6980	333.131	1	28.14	60.17	0	0	59.9	60.8	2	195326
6981	333.137	1	40.66	64.24	0	0	63.74	64.74	2	289399
6983	333.146	1	31.64	64.25	0	0	63.89	64.52	2	189900
6984	333.159	1	8.33	63.71	0	0	63.07	64.09	2	27837.1
6985	333.167	1	9.42	64.92	0	0	64.57	66.15	2	431220
6986	333.167	1	61.11	61.81	0	0	60.95	62.18	3	1.0242e+06
6987	333.167	1	42.08	60.59	0	0	60.11	61.1	3	406834
6988	333.167	1	342.61	64.16	0	0	63.84	64.69	2	2.21384e+06
6989	333.167	1	150.28	63.54	0	0	63.12	63.89	2	1.30039e+06
6990	333.167	1	30.02	60.08	0	0	59.89	60.71	2	238933
6991	333.167	1	143.05	62.81	0	0	62.13	63.27	3	1.13961e+06
6993	333.17	1	7.94	63.11	0	0	62.82	63.5	2	74151.6
6994	333.17	1	17.83	61.07	0	0	59.95	62.06	2	365719
6995	333.17	1	7.22	62.2	0	0	61.86	62.82	2	138808
6998	333.204	1	25.88	62.82	0	0	61.91	63.16	2	394623
6999	333.204	1	39.38	63.87	0	0	63.12	64.57	3	302849
7000	333.204	1	21.45	64.38	0	0	64.14	65.73	2	366280
7001	333.206	1	31.66	62	0	0	61.6	62.5	2	398574
7002	333.206	1	9.03	64.22	0	0	63.63	64.42	2	106545
7003	333.206	1	21.88	60.79	0	0	60.53	61.91	2	221942
7006	333.217	1	16.98	64.59	0	0	64.21	64.94	2	79408.4
7007	333.249	1	5.22	63.47	0	0	63.07	64.21	2	51553.5
7009	333.3	1	6.92	62.95	0	0	62.45	63.28	2	95687.6
7068	334.089	1	40.34	24.64	0	0	24.43	25.17	2	4444613
7069	334.14	1	7.74	24.64	0	0	24.39	25.22	2	830602
7071	334.851	1	10.87	24.33	0	0	23.34	24.75	2	469841
7080	334.14	1	48.96	25.31	0	0	25.05	25.89	2	1.50514e+06
7084	334.176	1	8.6	27.31	0	0	26.95	27.8	2	280639
7085	334.187	1	163.68	26.55	0	0	26.04	26.88	2	1.60592e+06
7087	334.176	1	12.74	33.3	0	0	32.38	33.66	2	1.48478e+06
7090	334.176	1	17.04	30.84	0	0	30.34	31.15	2	768559
7091	334.192	2	15.68	32.11	0	0	31.42	32.63	2	3.39269e+06
7097	334.201	1	10.33	37.98	0	0	37.45	38.21	2	274437
7114	334.213	1	31.79	46.13	0	0	45.7	46.76	2	990102
7124	334.213	1	10.31	50.07	0	0	49.43	50.42	2	749897
7127	334.249	1	15.77	54.08	0	0	53.65	54.38	2	4.23525e+06
7129	334.114	1	34.82	56.69	0	0	56.43	57.53	2	783572
7131	334.129	1	6.74	59.1	0	0	58.86	59.9	2	57237.1
7132	334.151	1	50.96	59.23	0	0	58.71	59.89	3	834514
7133	334.151	1	143.14	58.46	0	0	57.31	58.76	2	928015
7135	334.176	1	80.46	59.89	0	0	59.54	60.31	2	232460
7137	334.186	1	23.32	58.97	0	0	58.5	59.59	2	342813
7139	334.186	1	132.12	59.95	0	0	59.43	61.5	3	1.56866e+06
7141	334.201	1	35.7	59.04	0	0	58.61	60.05	2	525569
7142	334.201	1	35.3	57.57	0	0	56.48	57.89	2	685120
7144	334.213	1	5.66	59.59	0	0	59.17	59.9	2	46046.3
7147	334.223	1	15.74	59.23	0	0	58.61	59.9	2	232635
7154	334.116	1	6.15	61.37	0	0	61	61.91	2	64745
7158	334.151	1	13.41	61.54	0	0	61.1	62.18	2	86062.9
7159	334.151	1	10.87	60.12	0	0	59.79	60.71	2	192982
7161	334.165	1	8.46	62.1	0	0	61.5	62.8	2	198375
7163	334.186	1	29.1	62.53	0	0	61.96	62.75	2	177735
7164	334.201	1	27.91	61.32	0	0	61	62.36	2	397117
7165	334.201	1	10.71	63.28	0	0	62.8	63.76	2	213540
7166	334.201	1	10.66	64.14	0	0	63.76	64.83	2	138514
7167	334.201	1	94.36	60.52	0	0	60.05	61	2	601745
7168	334.222	1	11.43	60.23	0	0	59.9	60.76	2	185863
7169	334.222	1	8.96	61.02	0	0	60.71	61.55	2	130510
7171	334.238	1	5.68	62.82	0	0	61.96	63.69	2	82070.3
7215	335.183	1	122.49	24.59	0	0	24.34	25.1	2	977276
7222	335.146	1	78.39	26.2	0	0	25.87	26.81	3	12199348
7227	335.16	1	8.96	33.13	0	0	32.83	33.66	2	392829
7231	335.16	1	13	37.64	0	0	37.45	38.16	2	375064
7232	335.197	1	5.82	39.19	0	0	38.89	39.76	2	347639
7245	335.233	1	38.69	42.05	0	0	41.16	42.69	2	4189143
7253	335.197	1	16.31	46.89	0	0	45.65	48.01	2	2834270
7258	335.233	1	6.77	49.88	0	0	49.43	50.42	2	434930
7262	335.197	1	15.15	50.03	0	0	49.74	50.31	2	722624
7264	335.197	1	269.74	50.63	0	0	50.26	51.3	2	4958004
7266	335.233	1	14.61	51.2	0	0	50.68	51.61	2	664788
7268	335.233	1	8.4	51.79	0	0	51.51	52.31	2	400496
7270	335.233	1	6.6	50.45	0	0	50.26	50.83	2	241381
7273	335.124	1	70.18	57.69	0	0	57	58.14	3	307475
7277	335.147	1	86.83	59.18	0	0	58.2	60.31	3	2.45347e+06
7280	335.165	1	13.83	59.43	0	0	58.56	60	2	185359
7281	335.183	1	24.53	58.14	0	0	57.05	58.45	2	891993
7284	335.185	1	37.58	59.17	0	0	58.5	60.16	2	1.26309e+06
7285	335.185	1	19.78	57.28	0	0	56.95	57.73	2	508065
7286	335.189	1	19.37	57.89	0	0	57.42	58.45	2	96392.8
7287	335.194	1	28.4	58.36	0	0	58.09	58.66	2	110683
7289	335.197	1	28.26	56.58	0	0	55.99	57.47	2	5311701
7294	335.219	1	33.67	58.9	0	0	57.78	59.59	2	795084
7295	335.222	1	19.25	58.23	0	0	57.31	58.56	2	348035
7297	335.233	1	11.96	59.56	0	0	59.33	60.11	2	104898
7298	335.233	1	122.22	58.23	0	0	57.47	58.61	2	661758
7299	335.233	1	53.13	56.58	0	0	55.99	57.47	2	7.95633e+06
7303	335.023	9	10.65	63.75	0	0	63.5	64.21	3	54162.6
7304	335.041	8	32.38	63.62	0	0	63.16	64.17	3	272477
7307	335.092	1	695.85	60.42	0	0	59.33	61.81	3	3.73575e+06
7313	335.145	1	53.84	63.23	0	0	62.8	63.5	2	259192
7315	335.147	1	36.73	64.16	0	0	63.58	65.22	2	507013
7317	335.147	1	48.49	62.08	0	0	61.4	63.16	3	1.45365e+06
7319	335.153	1	23.64	64.23	0	0	63.76	64.79	2	186578
7320	335.156	1	9.2	63.69	0	0	63.02	64.37	2	135427
7322	335.165	1	18.26	64.49	0	0	64.21	65.89	2	311364
7324	335.165	1	14.79	62.2	0	0	61.3	62.55	2	448954
7325	335.17	1	41.43	64.24	0	0	63.95	64.69	2	259404
7326	335.183	1	56.68	64.94	0	0	64.09	65.58	3	1.30383e+06
7327	335.183	1	154.4	64.02	0	0	63.48	64.37	3	1.65905e+06
7328	335.183	1	88.78	63.49	0	0	62.8	63.69	2	621850
7329	335.183	1	57.67	64.48	0	0	63.95	64.65	3	332677
7330	335.183	1	59.88	61.44	0	0	60.63	61.96	2	673276
7331	335.183	1	188.04	60.59	0	0	59.95	61.3	3	1.41911e+06
7332	335.183	1	102.17	61.97	0	0	61.66	62.8	2	809177
7334	335.183	1	269.69	60.15	0	0	59.23	60.41	3	2.14607e+06
7338	335.185	1	9.2	64.73	0	0	64.52	65.48	2	101453
7339	335.185	1	22.82	60.4	0	0	59.49	60.58	2	201713
7342	335.197	1	21.2	62.54	0	0	62.28	63.07	2	107562
7343	335.197	1	56.03	60.9	0	0	60.36	61.5	3	305924
7344	335.219	1	43.76	63.76	0	0	63.02	65.43	3	1240262
7345	335.219	1	21.33	60.09	0	0	59.59	60.47	2	373206
7346	335.219	1	37.5	62.63	0	0	62.18	63.22	2	494516
7347	335.222	1	34.68	63.96	0	0	63.55	64.47	2	427226
7348	335.222	1	15.14	64.74	0	0	64.37	65.79	2	351940
7349	335.222	1	24.05	60.73	0	0	59.89	61.1	2	549874
7350	335.222	1	49.9	62.14	0	0	61.15	62.82	2	670855
7351	335.243	1	3289.66	62.19	0	0	61.25	62.75	4	9996820
7352	335.258	1	9.21	62.81	0	0	62.23	63.5	2	144954
7419	336.156	1	7.74	24.64	0	0	24.43	25.16	2	833355
7438	336.137	1	7.48	26.03	0	0	25.72	26.31	2	203568
7440	336.155	1	27.09	27.15	0	0	26.88	27.82	2	661585
7441	336.155	1	53.94	25.34	0	0	25.1	25.94	2	1.04795e+06
7442	336.192	1	15.09	26.47	0	0	25.62	26.88	2	727989
7443	336.973	1	19.41	27.3	0	0	27	27.8	2	272372
7447	336.192	1	12.36	30.34	0	0	29.65	31.04	3	1.16512e+06
7449	336.718	2	2319	33.94	1	1	33.66	34.27	2	54851252
7463	336.181	1	16.23	45.81	0	0	45.55	46.52	2	453198
7464	336.181	1	10.04	45.23	0	0	44.92	45.7	2	430048
7474	336.217	1	24.55	50.9	0	0	50.47	51.35	2	391989
7480	336.13	1	11.78	56.69	0	0	56.43	57.31	2	321970
7481	336.144	1	8.63	57.82	0	0	57.05	58.56	2	276780
7482	336.157	1	25.97	57.91	0	0	57.42	58.2	2	207150
7483	336.181	1	18.78	59.5	0	0	59.12	59.89	2	201793
7488	336.217	1	49.06	58.09	0	0	57.84	58.61	2	305914
7493	336.074	1	80.69	64.25	0	0	63.89	64.63	2	558517
7495	336.144	1	37.94	60.53	0	0	59.9	61.15	2	347094
7496	336.166	1	26.74	63.24	0	0	62.75	63.55	2	122694
7497	336.181	1	11.45	60.04	0	0	59.79	60.68	2	189546
7500	336.217	1	7.3	64.2	0	0	63.79	64.44	2	143247
7504	336.223	1	6.35	62	0	0	61.61	62.8	2	80519.3
7505	336.238	1	16.99	62.75	0	0	62.18	63.12	2	121862
7507	336.243	1	329.88	62.19	0	0	61.86	62.65	3	1.05307e+06
7508	336.253	1	490.19	60.19	0	0	59.33	60.71	3	1.77115e+06
7509	336.895	6	31.12	64.89	0	0	63.99	66.68	3	819688
7538	337.089	1	19.43	24.23	0	0	23.86	24.48	2	211745
7539	337.1	1	43.86	24.32	0	0	23.96	24.8	2	782584
7543	337.83	1	76.92	24.64	0	0	24.48	25.05	2	6.35613e+06
7555	337.198	1	52.66	26.66	0	0	26.2	26.9	2	429420
7556	337.203	2	7.43	25.12	0	0	24.85	25.89	2	64921244
7569	337.938	1	96.01	31.6	0	0	31.15	31.95	2	2.01988e+06
7572	337.212	1	6.19	39.35	0	0	38.99	39.76	2	285169
7574	337.176	1	6.34	42.62	0	0	42.29	43.06	2	246413
7578	337.212	1	10.46	44.52	0	0	43.85	45.7	2	728286
7587	337.212	1	8.12	46.93	0	0	46.62	47.27	2	277936
7588	337.212	1	10.48	45.93	0	0	45.6	46.27	2	416331
7592	337.212	1	6.48	46.44	0	0	46.11	46.73	2	213382
7594	337.249	1	15.71	46.99	0	0	46.57	47.53	2	1.85589e+06
7596	337.249	1	35.04	49.3	0	0	48.66	49.64	2	1402381
7597	337.249	1	51.91	46.24	0	0	45.65	46.57	3	1.88066e+06
7599	337.919	1	5.6	48.69	0	0	48.41	49.33	2	937504
7602	337.212	1	13.11	51.36	0	0	50.52	52.31	2	914062
7603	337.212	1	10.12	50.19	0	0	49.79	50.62	2	663442
7605	337.212	1	10.15	52.59	0	0	52.22	53.24	2	885490
7606	337.249	1	51.26	51.52	0	0	50.73	52.26	2	2.09172e+06
7609	337.249	1	52.01	52.6	0	0	52.17	53.66	2	4351582
7611	337.075	1	26.87	56.89	0	0	56.43	57.53	2	1.24785e+06
7612	337.075	1	53.62	58.23	0	0	57.84	58.81	3	1.132e+06
7613	337.075	1	93.03	59.2	0	0	58.5	59.43	3	2136456
7614	337.087	9	28.94	59.61	0	0	59.23	59.95	3	472809
7617	337.125	1	268.61	57.09	0	0	56.04	57.58	2	2.60208e+06
7618	337.126	1	67.16	59.23	0	0	59.01	59.74	2	437454
7619	337.126	1	53.04	57.9	0	0	57.42	58.5	3	669856
7620	337.126	1	39.1	58.85	0	0	58.25	59.01	2	361849
7623	337.162	1	41.79	57.9	0	0	57.53	58.5	2	1.38768e+06
7624	337.162	1	83.74	57.2	0	0	56.12	57.53	2	1.60654e+06
7626	337.165	1	8	57.35	0	0	56.48	58.86	3	477036
7628	337.176	1	522.96	59.17	0	0	58.61	59.79	2	1.90062e+06
7630	337.199	1	19.66	59.06	0	0	58.5	59.23	2	322344
7631	337.199	1	19.8	58.13	0	0	57.42	58.66	2	380862
7633	337.201	1	33.25	58.3	0	0	57.53	58.61	2	904085
7635	337.212	1	11.97	56.58	0	0	55.99	57.21	2	2.28934e+06
7636	337.222	1	20.51	58.73	0	0	58.25	59.38	2	207633
7638	337.222	1	86.57	59.71	0	0	59.23	60.8	3	996687
7639	337.235	1	24.76	59.23	0	0	58.56	59.49	2	373985
7641	337.237	1	42.76	58.05	0	0	57.47	58.56	2	496999
7642	337.237	1	29.87	59.67	0	0	59.23	60.31	2	423915
7644	337.237	1	29.38	58.96	0	0	58.45	59.23	2	323619
7645	337.249	1	7.29	55.46	0	0	54.83	55.66	2	1.43889e+06
7646	337.249	1	111.2	56.58	0	0	55.99	57.05	2	16189562
7647	337.029	7	7.75	64.32	0	0	63.89	64.97	3	56745.8
7648	337.075	1	97.35	63.59	0	0	62.8	64.69	2	3.03955e+06
7649	337.075	1	409.11	62.22	0	0	61.6	63.12	4	4.24283e+06
7653	337.105	1	60.32	63.29	0	0	62.82	64.47	2	553639
7655	337.126	1	13.59	61.19	0	0	60.9	61.66	2	200467
7661	337.162	1	242.18	63.03	0	0	62.55	63.48	3	1.29092e+06
7662	337.162	1	110.92	60.79	0	0	60.31	61.4	3	1.10653e+06
7663	337.162	1	62.32	63.51	0	0	62.65	64.69	3	1.04273e+06
7664	337.162	1	101.91	61.61	0	0	61.4	61.86	2	534376
7665	337.162	1	186.62	62.42	0	0	61.86	62.75	3	1.52617e+06
7667	337.165	1	6.61	62.76	0	0	62.45	63.16	2	53335.9
7668	337.165	1	17.72	61.79	0	0	61.3	62.45	2	174375
7671	337.168	1	8	64.24	0	0	63.5	65.02	2	135565
7672	337.168	1	10.3	62.5	0	0	62.18	62.87	2	62418.6
7675	337.199	1	140	61.97	0	0	61.6	63.07	3	1.26096e+06
7676	337.199	1	47.86	63.75	0	0	63.07	64.17	2	600089
7678	337.199	1	143.19	60.87	0	0	60.36	61.45	3	766116
7679	337.201	1	43.22	61.74	0	0	61.4	62.06	2	484901
7680	337.201	1	44.93	62.34	0	0	61.86	63.48	2	927574
7681	337.201	1	27.24	64.46	0	0	63.84	66.1	2	850007
7682	337.201	1	50.13	60.07	0	0	59.49	61.55	2	1.37345e+06
7688	337.235	1	26.04	62.44	0	0	61.6	63.02	2	826188
7691	337.237	1	12.67	64.22	0	0	63.74	65.02	2	261261
7692	337.259	1	11.01	62.36	0	0	61.96	62.82	2	53220.8
7732	338.084	1	9.21	24.31	0	0	23.91	24.53	2	111163
7733	338.168	3	593.97	24.63	0	0	24.34	25.22	4	64858412
7755	338.944	4	164.98	27.59	0	0	27	28.07	3	4.06276e+06
7777	338.16	1	6.63	58.73	0	0	58.56	59.38	2	111075
7778	338.16	1	6.05	59.77	0	0	59.22	60.95	2	172930
7780	338.196	1	15.04	59.69	0	0	59.28	60.16	2	193120
7781	338.196	1	36.79	56.89	0	0	56.48	57.78	2	756374
7784	338.217	1	5.57	58.14	0	0	57.63	58.56	2	58896.2
7786	338.233	1	48.42	59.13	0	0	58.71	59.54	2	336369
7787	338.233	1	29.52	58.44	0	0	57.94	58.86	2	314525
7788	338.244	1	13.37	56.58	0	0	56.07	57.37	2	2.11285e+06
7791	338.075	1	63.65	62.24	0	0	61.2	63.07	3	1.05317e+06
7795	338.196	1	15.61	62.06	0	0	61.71	62.36	2	147083
7796	338.196	1	10.88	62.72	0	0	62.33	63.02	2	141309
7797	338.196	1	9.58	63.28	0	0	63.02	63.55	2	90757.6
7798	338.196	1	18.21	60.52	0	0	59.95	61.35	2	349082
7799	338.217	1	102.66	63.11	0	0	62.23	64.09	2	943345
7801	338.233	1	42.06	62.93	0	0	62.6	63.74	2	338645
7802	338.233	1	24.67	61.21	0	0	60.63	61.71	2	314715
7803	338.233	1	35.1	61.73	0	0	61.3	62.13	2	307115
7804	338.233	1	58.93	60.37	0	0	59.9	60.68	2	310919
7807	338.342	1	19.13	64.41	0	0	63.55	65.07	2	357521
7808	338.983	1	15.08	64.59	0	0	64.32	65.17	2	119595
7809	338.233	1	7.88	66.04	0	0	64.94	66.58	2	513476
7840	339.895	1	13.44	24.39	0	0	23.84	24.75	2	600791
7849	339.155	1	5.86	26.62	0	0	26.36	26.88	2	86008.7
7853	339.191	1	6.29	30.52	0	0	29.91	30.79	2	256660
7854	339.228	1	42.54	33	0	0	32.53	33.69	2	3.67225e+06
7855	339.228	1	77.56	31.69	0	0	31.27	32.23	2	3.08172e+06
7867	339.228	1	9.26	43	0	0	42.49	43.31	2	1.48409e+06
7868	339.228	1	14.82	44.16	0	0	43.83	44.82	2	987325
7886	339.228	1	11.19	45.96	0	0	45.6	46.52	2	508684
7887	339.228	1	24.14	45.25	0	0	44.77	45.7	2	1.84192e+06
7898	339.228	1	12.66	50.82	0	0	50.42	51.19	2	629499
7900	339.228	1	34.39	51.97	0	0	50.98	52.31	2	1.77053e+06
7907	339.054	1	19.02	57.66	0	0	57	58.09	3	389305
7908	339.054	1	22.78	59.74	0	0	59.43	59.95	2	293708
7909	339.054	11	6.01	58.17	0	0	57.53	58.56	3	24812.7
7911	339.12	1	17.71	59.63	0	0	59.28	59.9	2	52868.1
7916	339.141	1	32.33	59.05	0	0	58.56	59.54	2	544595
7917	339.141	1	19.12	58.26	0	0	57.78	59.38	2	497276
7919	339.142	1	66.77	59.96	0	0	59.49	61.45	3	888533
7924	339.18	1	20.54	57.87	0	0	56.95	58.4	3	679159
7925	339.18	1	23.36	58.99	0	0	58.4	59.49	2	620685
7930	339.217	1	38.75	58.92	0	0	58.61	59.33	2	442228
7932	339.217	1	30.02	58.4	0	0	56.53	59.17	2	1011071
7933	339.228	1	21.07	56.58	0	0	55.95	57.63	2	5224147
7936	339.054	7	10.14	62.42	0	0	61.71	63.12	3	57822.7
7937	339.054	1	49.65	60.78	0	0	60.53	61.71	2	566397
7938	339.054	1	27.05	60.37	0	0	59.9	60.58	2	396057
7939	339.072	1	11.49	63.76	0	0	63.02	65.33	2	411119
7941	339.111	1	31.81	60.8	0	0	60.21	61.4	2	188080
7943	339.112	1	16.35	63.25	0	0	63.02	63.74	2	99315
7951	339.155	1	41.82	64.25	0	0	63.84	64.74	2	352847
7952	339.157	1	83.7	60.53	0	0	60	60.9	2	338837
7953	339.157	1	5.62	62.18	0	0	61.71	63.02	2	74536.6
7955	339.178	1	12.21	63.29	0	0	62.87	64.09	2	246318
7957	339.178	1	23.37	61.74	0	0	61.55	62.18	2	189210
7958	339.178	1	22.86	62.41	0	0	62.08	63.02	2	206156
7959	339.178	1	35.38	60.53	0	0	59.59	60.9	2	830299
7961	339.18	1	22.01	64.1	0	0	63.27	64.32	2	282710
7962	339.18	1	15.78	61.28	0	0	60.76	61.81	2	307408
7964	339.18	1	32.67	60.66	0	0	59.89	61.1	3	637956
7967	339.214	1	16.17	63.65	0	0	63.16	64.37	3	260662
7968	339.217	1	62.38	61.84	0	0	61.3	62.13	2	431200
7969	339.217	1	49.85	60.91	0	0	60.47	61.3	3	317059
7971	339.217	1	80.6	62.35	0	0	61.66	62.75	3	424432
7972	339.217	1	36.1	60.19	0	0	59.89	60.68	3	580480
7974	339.22	1	676	61.29	0	0	60.68	61.66	2	2.09259e+06
7976	339.251	1	25	61.08	0	0	59.95	61.66	2	383378
7978	339.251	1	21.51	63.75	0	0	63.12	64.79	2	424227
7980	339.264	1	24.7	60.37	0	0	59.95	61.25	2	73159
7981	339.289	1	6.75	62.05	0	0	61.35	62.55	2	83436.5
8031	340.866	1	11.68	24.32	0	0	23.91	24.95	2	382158
8033	340.977	1	5.34	24.64	0	0	24.12	24.9	2	540923
8047	340.26	1	509.47	48.42	0	0	48.01	48.97	3	20852640
8052	340.202	1	16.26	52.51	0	0	52.22	53.04	2	281084
8053	340.209	2	600.39	54.63	0	0	54.33	55.61	2	10192320
8057	340.054	1	5.01	59.09	0	0	58.56	59.64	2	86165.1
8060	340.181	1	5	58.35	0	0	57.99	58.76	2	61705.4
8062	340.212	1	19.95	58.74	0	0	58.25	59.54	2	577220
8063	340.212	1	57.74	57.24	0	0	57	58.45	2	1.09266e+06
8068	340.248	1	139.59	59.75	0	0	58.5	60.41	2	1.3824e+06
8072	340.175	1	21.45	61.96	0	0	61.35	62.7	3	173426
8074	340.212	1	25.97	62.18	0	0	61.91	62.6	2	217320
8075	340.212	1	11.35	62.82	0	0	62.5	63.33	2	106280
8076	340.212	1	10.26	64.12	0	0	63.69	64.97	2	189887
8077	340.212	1	15.1	60.25	0	0	59.64	60.8	2	165494
8081	340.248	1	82.5	63.79	0	0	63.55	64.32	2	818868
8087	340.248	1	10.3	65.41	0	0	64.97	66.53	2	638741
8139	341.87	3	107.43	28.43	0	0	27.75	28.89	3	9905614
8144	341.12	1	1434.78	40.73	0	0	40.39	41.31	3	23621412
8151	341.15	1	8.9	46.31	0	0	45.65	46.57	2	257806
8152	341.181	1	152.59	45.07	0	0	44.3	45.55	2	3.43361e+06
8158	341.983	1	308.1	49.17	0	0	48.82	49.59	2	10594600
8165	341.15	1	20.03	51.29	0	0	50.31	51.56	2	298904
8170	341.186	1	54.97	52.82	0	0	52.22	53.34	2	997023
8172	341.218	1	11.6	50.78	0	0	50.16	51.4	2	1.15605e+06
8175	341.018	1	5.54	59.83	0	0	59.49	60.47	2	118774
8178	341.034	1	28.08	57.88	0	0	57.58	58.61	2	166142
8179	341.034	1	15.89	57.32	0	0	57	57.73	2	373114
8183	341.157	1	17.73	57.97	0	0	57.37	59.79	2	586104
8185	341.172	1	6.43	59.56	0	0	58.09	60.48	2	102886
8188	341.193	1	16.81	59.83	0	0	59.59	60.76	2	291900
8192	341.222	1	11.3	56.58	0	0	55.99	57.05	2	1.92459e+06
8196	341.251	1	12.32	57.19	0	0	56.48	57.58	2	471977
8198	341.291	1	4825.06	58.52	0	0	58.25	58.86	2	14129536
8199	341.018	10	5.66	63.4	0	0	62.87	63.89	3	67343.2
8205	341.108	1	10.16	60.8	0	0	60.36	61.05	2	66906.8
8206	341.109	9	13.43	64.22	0	0	63.55	64.57	3	168812
8216	341.157	1	19.09	61.4	0	0	61	61.71	2	79067.1
8217	341.157	1	10.27	60.92	0	0	60.47	61.2	2	149451
8218	341.16	1	20.08	61.76	0	0	61.5	62.33	3	155119
8219	341.16	1	16.04	63.57	0	0	63.28	64.14	2	130764
8221	341.16	1	11.78	60.39	0	0	59.95	60.68	2	135267
8222	341.172	1	16.82	62.33	0	0	61.45	63.27	2	386976
8223	341.172	1	14.17	63.54	0	0	63.27	64.47	2	259477
8225	341.188	1	8.61	61.99	0	0	61.66	62.18	2	27675.5
8226	341.193	1	23.11	62.75	0	0	62.08	63.07	2	211953
8227	341.193	1	10.79	64.45	0	0	63.79	64.97	2	107253
8228	341.196	1	42.99	62.08	0	0	61.71	62.5	2	471809
8229	341.196	1	33.27	61.01	0	0	60.68	61.35	2	268545
8230	341.196	1	22.79	63.35	0	0	63.12	64.32	2	260934
8231	341.196	1	40.56	60.37	0	0	59.59	60.85	3	516701
8232	341.196	1	26.06	62.73	0	0	61.96	63.12	2	203574
8233	341.196	1	43.59	61.47	0	0	60.76	61.71	2	262174
8234	341.2	1	6.93	63.49	0	0	63.16	63.79	2	30589.7
8235	341.207	1	5.08	61.67	0	0	61.1	62.01	2	44650.1
8236	341.21	1	5.2	64.81	0	0	64.32	65.02	2	42249.4
8237	341.232	1	21.25	61.39	0	0	60.48	62.06	2	359276
8238	341.232	1	7.75	63.2	0	0	62.75	63.55	2	162228
8239	341.236	1	15.01	63.86	0	0	62.8	64.32	3	324787
8240	341.236	1	20.68	64.86	0	0	64.21	65.68	2	348754
8241	341.251	1	42.91	64.57	0	0	64.09	65.22	2	785874
8249	341.196	1	8.09	65.78	0	0	64.94	66.46	2	363555
8294	342.156	1	34.98	24.65	0	0	24.33	25.17	2	3.17759e+06
8295	342.166	1	7	24.62	0	0	24.48	25.16	2	341200
8297	342.693	2	132.71	24.79	0	0	24.43	25.17	2	4.10953e+06
8300	342.685	2	20.58	27.28	0	0	26.95	27.75	2	179934
8302	342.181	1	59.19	47.62	0	0	47.33	48.06	2	1.49129e+06
8307	342.181	1	39.44	51.97	0	0	51.76	52.31	2	745819
8314	342.191	1	14.8	57.26	0	0	56.9	57.84	2	311575
8315	342.191	1	34.88	59.13	0	0	58.81	59.54	2	247637
8324	342.155	1	8.39	60.18	0	0	59.43	60.48	2	111398
8329	342.191	1	18.23	61.9	0	0	61.5	62.55	2	306237
8330	342.191	1	20.21	62.81	0	0	62.55	63.99	2	352884
8331	342.228	1	97.47	63.23	0	0	62.45	63.76	2	661679
8332	342.228	1	55.46	64.12	0	0	63.55	65.17	3	673384
8334	342.228	1	16.5	62.24	0	0	61.55	62.45	2	308571
8335	342.228	1	13.2	61.31	0	0	60.8	61.61	2	206766
8373	343.814	1	12.31	24.41	0	0	23.15	24.8	2	744704
8378	343.661	2	69.86	32.85	0	0	32.17	33.18	2	1.60544e+06
8381	343.199	2	38.43	35.31	0	0	34.75	35.59	2	3462346
8382	343.165	1	5.02	44.65	0	0	44.25	45.23	2	315071
8384	343.202	1	11.55	44.8	0	0	44.25	45.34	2	933484
8385	343.165	1	32.97	49.52	0	0	49.18	50	3	8.35751e+06
8386	343.165	1	8.69	48.28	0	0	48.01	49.18	2	615271
8391	343.981	1	297.69	49.17	0	0	48.82	49.54	3	10755259
8392	343.034	1	700.69	52.44	0	0	52.12	53.04	2	17314330
8398	343.202	1	12.63	52.89	0	0	52.26	53.24	2	574438
8403	343.165	1	18.08	56.58	0	0	55.99	57.42	2	4007723
8404	343.173	1	5.47	59.99	0	0	59.64	60.36	2	73960
8408	343.173	1	550.47	57.41	0	0	57.11	58.25	2	2.83093e+06
8409	343.175	1	13.47	57.67	0	0	57.31	58.2	2	331995
8410	343.175	1	17.72	59.69	0	0	59.17	60.16	2	146778
8412	343.202	1	24.92	56.58	0	0	55.99	57	2	3823046
8414	343.212	1	14.47	58.25	0	0	57.37	58.76	2	482516
8424	343.296	1	1875.28	58.43	0	0	58.14	59.06	2	6184716
8432	343.15	1	13.99	64.79	0	0	64.44	65.63	2	164917
8439	343.173	1	113.49	63.13	0	0	62.08	64.14	3	1.43053e+06
8440	343.175	1	18.99	61.75	0	0	61.35	63.02	2	317208
8444	343.188	1	36.55	62.24	0	0	61.66	63.07	3	799662
8445	343.188	1	46.17	64.02	0	0	63.07	65.33	3	1.08299e+06
8448	343.188	1	133.55	61.39	0	0	60.47	61.91	3	1.28548e+06
8450	343.209	1	12.46	64.16	0	0	63.69	64.83	2	100074
8451	343.209	1	12.89	60.7	0	0	60.36	60.95	2	57829.7
8452	343.212	1	19.78	62.16	0	0	61.5	62.55	2	195603
8454	343.212	1	11.76	60.51	0	0	60.26	60.95	2	129631
8455	343.212	1	6.64	64.7	0	0	64.17	64.97	2	97227.8
8456	343.224	1	6.47	63.81	0	0	63.33	64.17	2	43427.6
8461	343.266	1	29.66	62.81	0	0	62.45	63.55	3	586925
8464	343.175	1	5.55	65.79	0	0	64.94	66.31	2	157496
8521	344.011	1	979.29	42.96	0	0	42.34	43.42	2	28759488
8523	344.012	1	1042.81	41.78	0	0	41.48	42.39	2	21453512
8524	344.016	1	608.8	41.83	0	0	41.31	42.44	2	12636311
8525	344.016	1	133.08	43.14	0	0	42.39	43.52	2	6.23233e+06
8528	344.182	1	64.91	44.62	0	0	44.3	44.97	2	1.33504e+06
8531	344.228	1	4150.44	42.47	0	0	42.13	43.85	4	156195248
8535	344.152	1	51.37	45.26	0	0	44.87	45.65	2	1.03501e+06
8539	344.205	1	10.08	46.1	0	0	45.65	46.47	2	544188
8542	344.953	1	57.85	48.37	0	0	47.94	48.82	2	4979084
8544	344.011	1	60.05	51.5	0	0	51.14	51.92	2	2.21411e+06
8554	344.149	1	36.98	59.6	0	0	58.97	60.26	2	220896
8555	344.149	1	19.39	57.99	0	0	57.73	58.4	2	114574
8556	344.17	1	26.82	59.29	0	0	58.2	59.89	2	508981
8559	344.207	1	31.63	58.85	0	0	58.5	59.06	2	271522
8560	344.207	1	22.34	59.71	0	0	59.01	59.95	2	461210
8561	344.207	1	35.91	57.54	0	0	57	57.94	2	627299
8562	344.215	1	5.71	59.51	0	0	59.28	59.74	2	29029.3
8563	344.222	1	7.34	58.12	0	0	57.84	58.45	2	55899.8
8566	344.243	1	23.06	59.87	0	0	59.12	60.26	2	383516
8571	343.997	1	6.78	62.68	0	0	62.06	62.92	2	49303.8
8572	344.1	9	26.37	63.7	0	0	63.38	64.09	3	141448
8575	344.126	1	46.23	60.01	0	0	59.69	60.41	2	136643
8579	344.17	1	12.9	60.37	0	0	59.89	61	2	245368
8580	344.207	1	17.82	64.94	0	0	64.69	66.25	3	656718
8581	344.207	1	37.63	61.78	0	0	60.85	62.01	2	650521
8582	344.207	1	65.58	62.24	0	0	62.01	62.97	2	548481
8584	344.207	1	87.88	64.43	0	0	64.05	64.79	3	751919
8585	344.207	1	89.15	60.24	0	0	59.95	60.9	2	690471
8590	344.243	1	80.21	61.62	0	0	61	62.13	2	637098
8591	344.243	1	42.02	60.47	0	0	60.11	61	2	411395
8652	345.13	1	23.98	25.83	0	0	25.57	26.19	2	357133
8654	345.166	2	82.36	27.83	0	0	27.5	28.22	3	28572586
8661	345.152	1	16.57	38.61	0	0	38.21	39.81	2	5.43565e+06
8666	345.05	1	52.11	40.9	0	0	40.59	41.31	2	5582258
8669	345.715	2	78.86	41.68	0	0	41.11	41.98	2	2.93982e+06
8671	345.083	1	37.61	45.95	0	0	45.65	46.47	2	602936
8674	345.145	1	5	46.17	0	0	45.65	46.52	2	191805
8675	345.181	1	11.38	45.14	0	0	44.87	45.7	2	374906
8678	345.181	1	19.57	49.96	0	0	49.69	50.26	2	603442
8680	345.181	1	169.93	51.52	0	0	50.88	52.12	2	4.42991e+06
8681	345.181	1	10.23	52.68	0	0	52.26	53.14	2	600322
8685	345.217	1	6.08	54.58	0	0	54.22	54.94	2	453813
8686	345.238	1	58.08	52.8	0	0	52.26	53.14	2	931623
8688	345.13	1	98.94	58.27	0	0	57.89	58.61	2	381528
8689	345.137	1	21.78	59.51	0	0	59.17	59.74	2	69946
8690	345.144	1	88.09	58.4	0	0	57.99	58.97	2	353671
8691	345.145	1	28.02	57.49	0	0	57.05	57.99	2	300372
8692	345.155	1	106.2	57.16	0	0	56.58	57.78	2	748841
8695	345.181	1	47.01	57.66	0	0	57.11	58.56	2	690969
8698	345.188	1	41.42	57.28	0	0	56.53	58.04	2	1.5166e+06
8699	345.188	1	32.22	59.09	0	0	58.66	59.79	2	323925
8703	345.204	1	50.75	59.17	0	0	58.5	59.49	2	1.10731e+06
8705	345.204	1	145.49	59.78	0	0	59.43	60.16	2	1.52361e+06
8708	345.217	1	26.01	56.58	0	0	55.95	57.05	2	4.42376e+06
8709	345.217	1	23.46	58.04	0	0	57.58	59.23	2	220370
[truncated: 10,258 more rows]

## Sheet: search results
Search Criteria	value
error (ppm)	1.5
RT difference	0.5		N15 filter formula	TEXTJOIN(", ",FALSE,FILTER('index to search'!$A$2:$A$12258,('index to search'!$B$2:$B$12258>N18)*('index to search'!$B$2:$B$12258<O18)*((ABS(('index to search'!$E$2:$E$12258)-D18))<$B$3)*('index to search'!$C$2:$C$12258=C18),"no results found"))
mass shift for N15-GMP ([MH]+ ion)	4.98517		C13 Filter formula	TEXTJOIN(", ",FALSE,FILTER('index to search'!$A$2:$A$12258,('index to search'!$B$2:$B$12258>Q18)*('index to search'!$B$2:$B$12258<R18)*((ABS(('index to search'!$E$2:$E$12258)-D18))<$B$3)*('index to search'!$C$2:$C$12258=C18),"no results found"))
mass shift for C13-GMP ([MH]+ ion)	10.0336
Number of consensus features found for N15 or C13 filter that satisfy search criterion.
count N15	11
count C13	16
				N15 and C13 filter description: Search filters that look for a consensus feature in the "index to search" sheet (identical data) that is mass-shifted due to incorporation of N15-GMP or C13-GMP instead of GMP. Fill down to end in order to search. Consensus (column A) feature indentifier only is returned if match if found.								N15 value, lower error and upper error description: Mass value of a corresponding consensus feature that is mass-shifted due to incorporation of N15-GMP instead of GMP given the mass and charge for the feature as displayed in columns B and C. The corresponding mass value would be between upper and lower error values assuming a measurement error shown in cell B2.			C13 value, lower error and upper error description: Mass value of a corresponding consensus feature that is mass-shifted due to incorporation of C13-GMP instead of GMP given the mass and charge for the feature as displayed in columns B and C. The corresponding mass value would be between upper and lower error values assuming a measurement error shown in cell B2.
Consensus Features	Avg. m/z [Da]	Charge	Avg. Apex RT [min]	N15 Filter	C13 Filter	# PSMs	# Peptide Groups	Left RT [min]	Right RT [min]	# Isotopes	Abundances	N15 value	N15 lower error	N15 upper error	C13 value	C13 lower error	C13 upper error
26	201.149	1	61.29	no results found	no results found	0	0	61	61.6	2	508582	206.134	206.133	206.134	211.182	211.182	211.182
55	207.099	1	57.99	no results found	no results found	0	0	57.26	58.66	2	234923	212.084	212.084	212.085	217.133	217.132	217.133
72	209.115	1	58.67	no results found	no results found	0	0	58.3	59.54	2	434898	214.1	214.1	214.1	219.148	219.148	219.149
88	210.025	1	28.42	no results found	no results found	0	0	27.75	29.21	2	17938034	215.01	215.01	215.011	220.059	220.059	220.059
93	210.025	1	31.45	no results found	no results found	0	0	31.1	32.12	2	6.48041e+06	215.01	215.01	215.011	220.059	220.059	220.059
94	210.025	1	30	no results found	no results found	0	0	29.57	30.23	2	8394094	215.01	215.01	215.011	220.059	220.059	220.059
95	210.025	1	30.6	no results found	no results found	0	0	30.18	31.15	2	6366136	215.011	215.01	215.011	220.059	220.059	220.059
98	210.025	1	36.4	no results found	no results found	0	0	35.83	37.55	2	1503902592	215.01	215.01	215.011	220.059	220.059	220.059
102	210.025	1	42.96	no results found	no results found	0	0	42.54	43.42	2	28287132	215.01	215.01	215.011	220.059	220.059	220.059
104	210.025	1	41.79	no results found	no results found	0	0	41.37	42.54	2	41751040	215.01	215.01	215.011	220.059	220.059	220.059
109	210.025	1	48.28	no results found	no results found	0	0	47.89	48.92	2	7802517	215.01	215.01	215.011	220.059	220.059	220.059
112	210.025	1	51.45	no results found	no results found	0	0	51.09	52.83	2	42861584	215.01	215.01	215.011	220.059	220.059	220.059
113	210.025	1	50.71	no results found	no results found	0	0	50.05	51.09	2	37043436	215.01	215.01	215.011	220.059	220.059	220.059
114	210.11	1	54.88	no results found	no results found	0	0	54.58	55.35	2	7.11743e+06	215.095	215.095	215.096	220.144	220.143	220.144
118	210.025	1	61.25	no results found	no results found	0	0	60.9	61.6	2	1.06521e+06	215.01	215.01	215.011	220.059	220.059	220.059
122	211.025	1	36.39	no results found	no results found	0	0	35.98	37.09	2	20337696	216.01	216.01	216.01	221.058	221.058	221.059
125	211.009	1	42.06	no results found	no results found	0	0	41.63	42.9	2	25794296	215.994	215.994	215.995	221.043	221.043	221.043
158	212.021	1	36.4	no results found	no results found	0	0	35.93	37.14	2	130404656	217.006	217.006	217.007	222.055	222.054	222.055
187	212.041	1	56.99	no results found	no results found	0	0	56.53	57.78	2	1.44266e+06	217.026	217.026	217.026	222.075	222.074	222.075
218	215.118	1	57.3	no results found	no results found	0	0	56.83	57.99	2	996129	220.103	220.103	220.103	225.151	225.151	225.152
255	219.159	1	61.29	no results found	no results found	0	0	61	61.61	2	607674	224.144	224.144	224.145	229.193	229.192	229.193
275	223.046	1	49.95	no results found	no results found	0	0	49.59	50.52	2	3.25805e+06	228.031	228.031	228.031	233.079	233.079	233.08
286	223.064	1	62.21	no results found	no results found	0	0	61.61	63.22	2	1.56483e+06	228.049	228.048	228.049	233.097	233.097	233.098
319	225.073	1	51.91	no results found	no results found	0	0	51.14	52.26	2	1.09098e+06	230.059	230.058	230.059	235.107	235.107	235.107
363	227.128	1	60.71	no results found	no results found	0	0	60.21	61.5	2	375755	232.113	232.113	232.113	237.161	237.161	237.162
372	228.196	1	61.66	no results found	no results found	0	0	60.71	62.18	2	757334	233.181	233.181	233.181	238.229	238.229	238.23
378	229.143	1	57.86	no results found	no results found	0	0	57.53	58.56	2	618227	234.129	234.128	234.129	239.177	239.177	239.177
384	230.144	2	61.29	no results found	no results found	0	0	61	61.6	2	609482	232.636	232.636	232.637	235.161	235.16	235.161
415	234.023	1	31.45	no results found	no results found	0	0	31.1	31.95	2	10789523	239.008	239.008	239.008	244.056	244.056	244.057
422	235.108	1	27.82	no results found	no results found	0	0	27.4	28.22	2	23494818	240.093	240.093	240.093	245.141	245.141	245.142
432	235.13	1	60.63	no results found	no results found	0	0	59.79	61.05	2	581082	240.116	240.115	240.116	245.164	245.164	245.164
462	237.146	1	61.54	no results found	no results found	0	0	61.25	61.91	2	977512	242.131	242.131	242.132	247.18	247.179	247.18
470	238.133	2	61.29	no results found	no results found	0	0	61	61.6	2	764682	240.625	240.625	240.626	243.149	243.149	243.15
481	239.125	1	58.28	no results found	no results found	0	0	57.78	59.49	2	696590	244.111	244.11	244.111	249.159	249.159	249.159
489	239.128	1	64.25	no results found	no results found	0	0	63.76	64.63	2	663415	244.113	244.113	244.113	249.161	249.161	249.162
520	241.177	1	59.94	no results found	no results found	0	0	59.69	60.26	2	309291	246.163	246.162	246.163	251.211	251.211	251.211
521	241.029	1	64.58	no results found	no results found	0	0	64.32	64.94	2	142385	246.015	246.014	246.015	251.063	251.063	251.063
526	241.141	1	61.29	no results found	no results found	0	0	60.95	61.71	2	3.46008e+06	246.126	246.126	246.127	251.175	251.174	251.175
564	243.123	1	57.6	no results found	no results found	0	0	56.68	58.04	2	475954	248.108	248.107	248.108	253.156	253.156	253.157
577	244.013	1	42.97	no results found	no results found	0	0	42.64	43.47	2	3.91204e+06	248.998	248.998	248.999	254.047	254.046	254.047
589	245.078	1	62.57	no results found	no results found	0	0	62.06	62.82	2	164862	250.064	250.063	250.064	255.112	255.112	255.112
598	246.079	1	41.83	no results found	no results found	0	0	41.48	42.49	2	4793774	251.065	251.064	251.065	256.113	256.113	256.113
611	247.129	1	54.28	no results found	no results found	0	0	53.97	54.73	2	4.71575e+06	252.114	252.114	252.114	257.162	257.162	257.163
636	249.11	1	58.14	no results found	no results found	0	0	57.42	59.12	2	935384	254.095	254.095	254.095	259.143	259.143	259.144
654	250.178	1	61.61	no results found	no results found	0	0	60.95	62.13	2	1.42704e+06	255.163	255.163	255.163	260.211	260.211	260.212
660	251.089	1	57.75	no results found	no results found	0	0	57.16	57.99	2	335355	256.074	256.074	256.075	261.123	261.122	261.123
663	251.125	1	57.25	no results found	no results found	0	0	56.58	57.53	2	638922	256.111	256.11	256.111	261.159	261.159	261.159
664	251.125	1	59.54	no results found	no results found	0	0	58.81	59.9	2	381459	256.111	256.11	256.111	261.159	261.159	261.159
665	251.125	1	57.84	no results found	no results found	0	0	57.53	58.81	2	2.57211e+06	256.111	256.11	256.111	261.159	261.159	261.159
699	252.036	1	26.37	no results found	no results found	0	0	25.99	26.9	2	22966530	257.021	257.021	257.021	262.069	262.069	262.07
716	253.105	1	57.69	no results found	no results found	0	0	57.21	58.09	2	277550	258.09	258.089	258.09	263.138	263.138	263.139
720	253.141	1	58.62	no results found	no results found	0	0	58.35	59.17	2	265372	258.126	258.126	258.127	263.175	263.174	263.175
722	253.141	1	59.95	no results found	no results found	0	0	59.54	61	2	156525	258.126	258.126	258.127	263.175	263.174	263.175
727	253.143	1	59.28	no results found	no results found	0	0	58.56	59.49	2	160149	258.129	258.128	258.129	263.177	263.177	263.177
745	255.047	1	27.3	no results found	no results found	0	0	26.9	27.75	2	14042232	260.032	260.032	260.032	265.08	265.08	265.081
761	255.159	1	62.44	no results found	no results found	0	0	61.76	62.82	2	397374	260.144	260.144	260.145	265.193	265.192	265.193
764	255.159	1	63.22	no results found	no results found	0	0	62.8	63.69	2	2.53712e+06	260.144	260.144	260.145	265.193	265.192	265.193
787	257.043	1	27.3	no results found	no results found	0	0	27	27.65	2	1.08888e+06	262.028	262.027	262.028	267.076	267.076	267.077
791	257.138	1	59.23	no results found	no results found	0	0	58.86	59.64	2	67980.5	262.124	262.123	262.124	267.172	267.172	267.172
802	258.944	1	24.12	no results found	no results found	0	0	23.83	24.7	2	98099.7	263.93	263.929	263.93	268.978	268.978	268.978
803	258.17	1	59.68	no results found	no results found	0	0	59.33	59.89	2	50039.3	263.155	263.155	263.156	268.204	268.203	268.204
804	259.092	1	26.08	no results found	no results found	0	0	25.62	26.31	2	1.0621e+06	264.078	264.077	264.078	269.126	269.126	269.126
826	260.16	1	46.68	no results found	no results found	0	0	46.32	47.07	2	7.63693e+06	265.146	265.145	265.146	270.194	270.194	270.194
843	261.11	1	61.71	no results found	no results found	0	0	61	62.06	2	2.24334e+06	266.095	266.095	266.095	271.143	271.143	271.144
866	262.165	1	57.91	no results found	no results found	0	0	57.42	58.56	2	171496	267.15	267.15	267.15	272.198	272.198	272.199
867	262.165	1	58.75	no results found	no results found	0	0	58.45	59.43	2	59153.7	267.15	267.15	267.15	272.198	272.198	272.199
877	263.125	1	59.68	no results found	no results found	0	0	59.28	60.05	2	190861	268.111	268.11	268.111	273.159	273.159	273.159
918	265.105	1	57.96	no results found	no results found	0	0	57.78	58.71	2	343196	270.09	270.089	270.09	275.138	275.138	275.139
919	265.105	1	57.36	no results found	no results found	0	0	56.95	57.78	2	638332	270.09	270.089	270.09	275.138	275.138	275.139
921	265.105	1	59.23	no results found	no results found	0	0	59.06	59.43	2	43296.4	270.09	270.089	270.09	275.138	275.138	275.139
923	265.107	1	59.64	no results found	no results found	0	0	59.33	59.9	2	68212.6	270.092	270.092	270.093	275.141	275.14	275.141
942	265.177	1	61.54	no results found	no results found	0	0	60.9	61.91	2	123949	270.163	270.162	270.163	275.211	275.211	275.211
943	265.18	1	64.18	no results found	no results found	0	0	63.79	64.63	2	270442	270.165	270.165	270.165	275.213	275.213	275.214
965	267.063	1	26.21	no results found	no results found	0	0	25.89	26.81	2	12686804	272.048	272.048	272.048	277.096	277.096	277.097
972	267.12	1	57.91	no results found	no results found	0	0	57.68	58.3	2	461144	272.105	272.105	272.106	277.154	277.153	277.154
973	267.12	1	58.76	no results found	no results found	0	0	58.25	60	2	534443	272.106	272.105	272.106	277.154	277.153	277.154
985	267.123	1	63.02	no results found	no results found	0	0	62.75	63.74	2	274665	272.108	272.107	272.108	277.156	277.156	277.157
1005	269.062	1	26.36	no results found	no results found	0	0	25.72	26.9	2	329693056	274.048	274.047	274.048	279.096	279.096	279.096
1038	270.062	1	26.36	no results found	no results found	0	0	26.09	26.88	2	4.73225e+06	275.047	275.047	275.048	280.096	280.095	280.096
1053	271.058	1	26.36	no results found	no results found	0	0	25.87	26.9	3	29307666	276.043	276.043	276.044	281.092	281.091	281.092
1057	271.968	1	48.39	no results found	no results found	0	0	47.99	48.82	2	3.34704e+06	276.953	276.953	276.954	282.002	282.001	282.002
1066	271.154	1	60.3	no results found	no results found	0	0	60	61	2	173556	276.139	276.139	276.14	281.188	281.187	281.188
1080	272.186	1	63.22	no results found	no results found	0	0	62.87	63.63	2	2.18559e+06	277.171	277.17	277.171	282.219	282.219	282.22
1093	273.17	1	58.39	no results found	no results found	0	0	57.89	59.06	2	74579.9	278.155	278.154	278.155	283.203	283.203	283.204
1123	274.018	1	39.31	no results found	no results found	0	0	38.63	39.71	2	2.52785e+06	279.003	279.003	279.003	284.051	284.051	284.052
1125	274.129	1	60.91	no results found	no results found	0	0	60.41	61.25	2	32907.4	279.114	279.113	279.114	284.162	284.162	284.163
1126	274.133	2	63.24	no results found	no results found	0	0	62.92	63.5	2	139358	276.625	276.625	276.626	279.149	279.149	279.15
1161	276.144	1	57.69	no results found	no results found	0	0	57.26	58.35	2	76655.9	281.129	281.129	281.13	286.178	286.177	286.178
1166	277.029	1	27.31	no results found	no results found	0	0	26.95	27.65	2	3.02868e+06	282.014	282.014	282.014	287.062	287.062	287.063
1178	277.141	1	62.71	no results found	no results found	0	0	61.45	62.87	2	293712	282.126	282.126	282.127	287.175	287.174	287.175
1179	277.141	1	63.23	no results found	no results found	0	0	62.82	63.76	2	1.52789e+06	282.126	282.126	282.127	287.175	287.174	287.175
1181	277.18	1	64.24	no results found	no results found	0	0	63.38	65.02	2	1.70671e+06	282.165	282.165	282.165	287.213	287.213	287.214
1196	278.956	1	26.34	no results found	no results found	0	0	26.04	26.9	2	7.04744e+06	283.941	283.94	283.941	288.989	288.989	288.99
1215	279.12	1	57.59	no results found	no results found	0	0	56.78	58.2	2	800028	284.106	284.105	284.106	289.154	289.154	289.154
1246	280.047	2	26.36	no results found	no results found	0	0	26.09	26.71	2	3.58429e+06	282.54	282.539	282.54	285.064	285.064	285.064
1269	281.138	1	58.28	no results found	no results found	0	0	57.78	58.76	2	227328	286.124	286.123	286.124	291.172	291.171	291.172
1270	281.138	1	57.47	no results found	no results found	0	0	57.11	57.78	2	315962	286.124	286.123	286.124	291.172	291.172	291.172
1271	281.138	1	59.86	no results found	no results found	0	0	59.17	60.41	3	616522	286.124	286.123	286.124	291.172	291.172	291.172
1274	281.186	1	58.29	no results found	no results found	0	0	57.84	58.91	3	418537	286.171	286.171	286.172	291.22	291.219	291.22
1275	281.102	1	63.02	no results found	no results found	0	0	62.75	63.28	2	508871	286.087	286.087	286.088	291.136	291.135	291.136
1281	281.172	1	62.66	no results found	no results found	0	0	61.55	63.27	2	249252	286.158	286.157	286.158	291.206	291.206	291.206
1284	281.175	1	60.14	no results found	no results found	0	0	59.54	60.48	2	255414	286.16	286.16	286.16	291.208	291.208	291.209
1310	283.118	1	58.74	no results found	no results found	0	0	58.14	59.28	2	621878	288.103	288.102	288.103	293.151	293.151	293.152
1314	283.118	1	61.99	no results found	no results found	0	0	61.55	62.4	2	335104	288.103	288.102	288.103	293.151	293.151	293.152
1342	285.057	1	26.37	no results found	no results found	0	0	25.94	26.9	2	5187986	290.043	290.042	290.043	295.091	295.09	295.091
1352	285.185	1	59.6	no results found	no results found	0	0	59.22	59.9	2	41474.1	290.17	290.17	290.171	295.219	295.218	295.219
1389	287.149	1	57.78	no results found	no results found	0	0	56.68	58.56	2	731088	292.134	292.134	292.135	297.183	297.182	297.183
1390	287.149	1	59.91	no results found	no results found	0	0	59.54	60.47	2	166487	292.134	292.134	292.135	297.183	297.182	297.183
1391	287.185	1	59.72	no results found	no results found	0	0	59.23	61.4	2	261178	292.171	292.17	292.171	297.219	297.218	297.219
1392	287.201	1	59.05	no results found	no results found	0	0	58.04	59.54	2	381629	292.186	292.185	292.186	297.234	297.234	297.235
1393	287.201	1	59.78	no results found	no results found	0	0	59.49	60.16	2	262790	292.186	292.185	292.186	297.234	297.234	297.235
1396	287.149	1	60.71	no results found	no results found	0	0	60.41	61.45	2	269182	292.134	292.134	292.135	297.183	297.182	297.183
1397	287.201	1	62.08	no results found	no results found	0	0	61.71	62.75	3	538426	292.186	292.185	292.186	297.234	297.234	297.235
1399	287.201	1	64.75	no results found	no results found	0	0	64.14	65.22	2	411780	292.186	292.185	292.186	297.234	297.234	297.235
1400	287.201	1	63.03	no results found	no results found	0	0	62.36	63.27	2	900675	292.186	292.185	292.186	297.234	297.234	297.235
1401	287.201	1	63.51	no results found	no results found	0	0	63.27	64.14	2	502149	292.186	292.185	292.186	297.234	297.234	297.235
1402	287.201	1	61.46	no results found	no results found	0	0	60.63	61.76	2	544592	292.186	292.185	292.186	297.234	297.234	297.235
1409	288.036	1	26.36	no results found	no results found	0	0	26.09	26.76	3	31810052	293.021	293.021	293.022	298.07	298.069	298.07
1416	288.181	1	62.33	no results found	no results found	0	0	61.55	62.75	2	84502.8	293.166	293.165	293.166	298.214	298.214	298.215
1455	289.18	1	61.58	no results found	no results found	0	0	61.3	62.18	2	185638	294.165	294.165	294.165	299.213	299.213	299.214
1457	289.216	1	62.14	no results found	no results found	0	0	61.81	62.45	2	110728	294.201	294.201	294.202	299.25	299.249	299.25
1460	289.216	1	62.81	no results found	no results found	0	0	62.36	63.55	2	236498	294.201	294.201	294.202	299.25	299.249	299.25
1473	290.088	1	47.6	no results found	no results found	0	0	47.12	47.99	2	1472730	295.073	295.073	295.074	300.122	300.121	300.122
1482	291.044	1	26.36	no results found	no results found	0	0	25.87	26.9	2	16466399	296.03	296.029	296.03	301.078	301.078	301.078
1492	291.159	1	61.61	no results found	no results found	0	0	61.3	62.28	2	136039	296.144	296.144	296.145	301.193	301.192	301.193
1494	291.196	1	62.07	no results found	no results found	0	0	61.81	62.28	2	146048	296.181	296.18	296.181	301.229	301.229	301.23
1496	291.196	1	61.61	no results found	no results found	0	0	60.8	61.86	2	310476	296.181	296.18	296.181	301.229	301.229	301.23
1497	291.196	1	62.49	no results found	no results found	0	0	62.28	63.43	2	310621	296.181	296.18	296.181	301.229	301.229	301.23
1516	293.021	1	26.35	no results found	no results found	0	0	25.99	26.9	2	12618009	298.006	298.005	298.006	303.054	303.054	303.055
1519	293.177	2	29.63	no results found	no results found	0	0	29.4	30.01	2	41677360	295.67	295.669	295.67	298.194	298.193	298.194
1524	293.136	1	59.9	no results found	no results found	0	0	58.71	60.58	2	813167	298.121	298.121	298.122	303.17	303.169	303.17
1526	293.175	1	59.95	no results found	no results found	0	0	59.43	60.41	2	235273	298.16	298.16	298.16	303.208	303.208	303.209
1527	293.175	1	59.23	no results found	no results found	0	0	58.86	59.54	3	235872	298.16	298.16	298.16	303.208	303.208	303.209
1529	293.196	1	58.81	no results found	no results found	0	0	58.25	59.59	2	1.43035e+06	298.181	298.181	298.182	303.23	303.229	303.23
1530	293.211	1	59.12	no results found	no results found	0	0	58.86	59.9	2	289211	298.196	298.196	298.197	303.245	303.244	303.245
1531	293.211	1	58.63	no results found	no results found	0	0	58.09	58.91	2	215414	298.196	298.196	298.197	303.245	303.244	303.245
1532	293.211	1	57.42	no results found	no results found	0	0	57.26	58.09	2	236929	298.196	298.196	298.197	303.245	303.244	303.245
1533	293.136	1	61.35	no results found	no results found	0	0	60.95	61.61	2	193488	298.121	298.121	298.122	303.17	303.169	303.17
1536	293.136	1	62.46	no results found	no results found	0	0	62.13	63.27	2	324750	298.121	298.121	298.122	303.17	303.169	303.17
1537	293.136	1	60.75	no results found	no results found	0	0	60.58	60.95	2	98375	298.121	298.121	298.122	303.17	303.169	303.17
1540	293.172	1	61.24	no results found	no results found	0	0	60.71	61.71	2	643256	298.158	298.157	298.158	303.206	303.206	303.206
1543	293.175	1	61.61	no results found	no results found	0	0	60.8	62.06	2	352441	298.16	298.159	298.16	303.208	303.208	303.209
1544	293.175	1	62.8	no results found	no results found	0	0	62.55	63.22	2	161472	298.16	298.159	298.16	303.208	303.208	303.209
1545	293.175	1	64.15	no results found	no results found	0	0	63.22	64.57	2	370560	298.16	298.16	298.16	303.208	303.208	303.209
1547	293.211	1	64.91	no results found	no results found	0	0	64.47	65.73	2	197732	298.196	298.196	298.197	303.245	303.244	303.245
1575	294.178	1	60.71	no results found	no results found	0	0	60.36	61	2	26120.7	299.163	299.163	299.164	304.212	304.211	304.212
1576	294.206	1	64.25	no results found	no results found	0	0	63.89	64.65	2	477290	299.192	299.191	299.192	304.24	304.24	304.24
1581	295.524	1	26.38	no results found	no results found	0	0	26.09	26.66	2	2436871	300.509	300.508	300.509	305.557	305.557	305.558
1588	295.118	1	59.85	no results found	no results found	0	0	59.28	60.11	2	180028	300.103	300.102	300.103	305.151	305.151	305.152
1589	295.152	1	58.41	no results found	no results found	0	0	57.31	59.64	2	1.0158e+06	300.137	300.136	300.137	305.185	305.185	305.186
1594	295.19	1	59.87	no results found	no results found	0	0	59.23	60.26	2	271301	300.176	300.175	300.176	305.224	305.224	305.224
1595	295.19	1	58.59	no results found	no results found	0	0	58.25	59.23	2	603522	300.176	300.175	300.176	305.224	305.224	305.224
1606	295.152	1	60.47	no results found	no results found	0	0	59.59	60.9	2	948423	300.137	300.136	300.137	305.185	305.185	305.186
1610	295.188	1	61.75	no results found	no results found	0	0	61.1	62.5	2	58172	300.173	300.173	300.174	305.222	305.221	305.222
1611	295.19	1	64.88	no results found	no results found	0	0	64.26	65.53	2	310919	300.176	300.175	300.176	305.224	305.224	305.224
1613	295.19	1	64.05	no results found	no results found	0	0	63.69	64.42	2	245596	300.176	300.175	300.176	305.224	305.224	305.224
1636	296.033	1	26.39	no results found	no results found	0	0	26.14	26.71	2	856343	301.019	301.018	301.019	306.067	306.067	306.067
1654	297.022	1	26.36	no results found	no results found	0	0	26.09	26.71	2	7.06956e+06	302.007	302.007	302.008	307.056	307.055	307.056
1665	297.167	1	58.96	no results found	no results found	0	0	58.45	59.17	2	70627	302.153	302.152	302.153	307.201	307.201	307.202
1666	297.17	1	57.49	no results found	no results found	0	0	57	58.45	2	648180	302.155	302.154	302.155	307.203	307.203	307.204
1674	297.082	1	62.22	no results found	no results found	0	0	61.3	63.22	2	1.97213e+06	302.068	302.067	302.068	307.116	307.116	307.117
1677	297.17	1	64.35	no results found	no results found	0	0	63.99	64.89	2	149638	302.155	302.154	302.155	307.203	307.203	307.204
1678	297.17	1	62.33	no results found	no results found	0	0	61.61	62.7	2	218570	302.155	302.154	302.155	307.203	307.203	307.204
1679	297.17	1	61.06	no results found	no results found	0	0	60.9	61.61	2	168386	302.155	302.154	302.155	307.203	307.203	307.204
1680	297.17	1	63.17	no results found	no results found	0	0	62.75	63.43	2	81655.6	302.155	302.154	302.155	307.203	307.203	307.204
1682	297.206	1	61.95	no results found	no results found	0	0	61.45	62.75	2	116450	302.191	302.191	302.192	307.24	307.239	307.24
1698	298.169	2	29.64	no results found	no results found	0	0	29.4	30.01	2	33681204	300.662	300.661	300.662	303.186	303.186	303.186
1703	298.173	1	58.85	no results found	no results found	0	0	58.56	59.79	2	141145	303.158	303.158	303.159	308.207	308.206	308.207
1710	299.062	1	24.32	no results found	no results found	0	0	23.96	25.16	2	565736	304.047	304.046	304.047	309.095	309.095	309.096
1724	299.149	1	59.41	no results found	2962	0	0	58.71	59.79	3	438128	304.134	304.134	304.135	309.183	309.182	309.183
1726	299.149	1	59.88	no results found	2962	0	0	59.64	60.48	2	519988	304.134	304.134	304.135	309.183	309.182	309.183
1729	299.062	1	60.78	no results found	no results found	0	0	60.26	62.01	3	318666	304.047	304.046	304.047	309.095	309.095	309.096
1736	299.162	1	64.24	no results found	no results found	0	0	63.84	64.65	2	1.09155e+06	304.147	304.147	304.147	309.195	309.195	309.196
1740	299.185	1	62.4	no results found	no results found	0	0	62.08	62.82	2	138149	304.171	304.17	304.171	309.219	309.218	309.219
1742	299.185	1	60.14	no results found	no results found	0	0	59.49	60.76	2	625092	304.171	304.17	304.171	309.219	309.218	309.219
1770	300.956	1	55.35	no results found	no results found	0	0	55	55.71	2	6.72903e+06	305.941	305.941	305.942	310.99	310.989	310.99
1791	301.165	1	58.85	no results found	no results found	0	0	58.56	59.79	2	649580	306.15	306.149	306.15	311.198	311.198	311.199
1801	301.165	1	60.09	no results found	no results found	0	0	59.79	60.71	2	388296	306.15	306.149	306.15	311.198	311.198	311.199
1806	301.18	1	62.36	no results found	no results found	0	0	61.6	63.5	2	242103	306.165	306.165	306.166	311.213	311.213	311.214
1807	301.18	1	64.64	no results found	no results found	0	0	64.09	65.22	2	184737	306.165	306.165	306.166	311.213	311.213	311.214
1832	302.954	1	55.36	no results found	no results found	0	0	55	55.71	2	6.1071e+06	307.939	307.939	307.94	312.988	312.987	312.988
1859	303.195	1	64.01	no results found	no results found	0	0	63.55	64.32	2	158794	308.181	308.18	308.181	313.229	313.229	313.23
1860	303.196	1	62.25	no results found	no results found	0	0	62.06	62.87	3	229415	308.181	308.18	308.181	313.229	313.229	313.23
1861	303.196	1	61.7	no results found	no results found	0	0	61.2	62.06	2	181615	308.181	308.18	308.181	313.229	313.229	313.23
1862	303.196	1	62.95	no results found	no results found	0	0	62.01	63.55	2	172279	308.181	308.18	308.181	313.229	313.229	313.23
1863	303.196	1	60.19	no results found	no results found	0	0	59.74	60.48	2	133603	308.181	308.18	308.181	313.229	313.229	313.23
1864	303.196	1	64.61	no results found	no results found	0	0	64.21	64.83	2	120068	308.181	308.18	308.181	313.229	313.229	313.23
1909	304.129	1	26.61	no results found	no results found	0	0	26.25	26.9	2	391144	309.114	309.114	309.115	314.163	314.162	314.163
1911	304.166	1	27.52	no results found	no results found	0	0	27.3	27.86	2	216810	309.151	309.15	309.151	314.199	314.199	314.2
1912	304.166	1	28.31	no results found	no results found	0	0	27.86	28.89	2	501410	309.151	309.15	309.151	314.199	314.199	314.2
1915	304.154	1	34.46	no results found	no results found	0	0	34.22	34.86	2	449219	309.14	309.139	309.14	314.188	314.187	314.188
1916	304.154	1	32.18	no results found	no results found	0	0	31.42	32.58	2	1.63845e+06	309.14	309.139	309.14	314.188	314.187	314.188
1917	304.166	1	31.95	no results found	no results found	0	0	31.45	32.48	2	1183526	309.151	309.15	309.151	314.199	314.199	314.2
1918	304.166	1	32.76	no results found	no results found	0	0	32.48	33.66	2	1940070	309.151	309.15	309.151	314.199	314.199	314.2
1927	304.065	1	40.39	no results found	no results found	0	0	39.92	40.75	2	11738511	309.05	309.05	309.05	314.098	314.098	314.099
1944	304.227	1	46	no results found	no results found	0	0	45.7	46.52	2	182222	309.212	309.212	309.213	314.261	314.26	314.261
1947	304.137	1	51.54	no results found	no results found	0	0	51.09	51.87	2	4.62039e+06	309.123	309.122	309.123	314.171	314.17	314.171
1948	304.16	2	50.92	no results found	no results found	0	0	50.31	51.4	2	621686	306.653	306.652	306.653	309.177	309.176	309.177
1951	304.174	1	53.02	no results found	no results found	0	0	52.12	53.34	2	3.35911e+06	309.159	309.158	309.159	314.207	314.207	314.208
1960	304.227	1	50.91	no results found	no results found	0	0	50.57	51.3	2	222069	309.212	309.212	309.213	314.261	314.26	314.261
1964	304.116	1	59.23	no results found	no results found	0	0	58.56	59.59	2	90932.6	309.101	309.1	309.101	314.149	314.149	314.15
1969	304.139	1	58.76	no results found	no results found	0	0	57.89	59.33	2	450023	309.124	309.124	309.125	314.173	314.172	314.173
1970	304.139	1	59.59	no results found	no results found	0	0	59.33	60.05	2	201356	309.124	309.124	309.125	314.173	314.172	314.173
1971	304.176	1	57.8	no results found	no results found	0	0	57.11	58.56	3	1.85253e+06	309.161	309.16	309.161	314.209	314.209	314.21
1974	304.176	1	59.95	no results found	no results found	0	0	59.12	60.47	2	1409282	309.161	309.16	309.161	314.209	314.209	314.21
1977	304.199	1	59.07	no results found	no results found	0	0	58.5	59.33	2	259788	309.184	309.184	309.185	314.232	314.232	314.233
1978	304.199	1	59.6	no results found	no results found	0	0	59.23	60.53	2	568737	309.184	309.184	309.185	314.232	314.232	314.233
1980	304.212	1	57.65	no results found	no results found	0	0	57.31	57.89	2	292459	309.197	309.197	309.198	314.245	314.245	314.246
1981	304.212	1	58.82	no results found	no results found	0	0	58.3	59.23	2	284176	309.197	309.197	309.198	314.245	314.245	314.246
1983	304.212	1	59.73	no results found	no results found	0	0	59.23	59.95	2	291061	309.197	309.197	309.198	314.246	314.245	314.246
1985	304.227	1	56.58	no results found	no results found	0	0	55.99	57.31	2	5809211	309.212	309.212	309.213	314.261	314.26	314.261
1994	304.115	1	61.26	no results found	no results found	0	0	60.85	61.45	2	23864.2	309.1	309.1	309.101	314.149	314.148	314.149
1996	304.118	1	60.1	no results found	no results found	0	0	59.89	60.85	2	55500.1	309.103	309.103	309.104	314.152	314.151	314.152
1998	304.152	1	63.57	no results found	no results found	0	0	62.97	63.95	2	89970.2	309.137	309.137	309.138	314.186	314.185	314.186
2000	304.152	1	60	no results found	no results found	0	0	59.33	60.47	2	80304.3	309.137	309.137	309.138	314.186	314.185	314.186
2001	304.152	1	61.46	no results found	no results found	0	0	61	62.18	2	61024.5	309.137	309.137	309.138	314.186	314.185	314.186
2002	304.154	1	62	no results found	no results found	0	0	61.5	62.36	2	167333	309.14	309.139	309.14	314.188	314.188	314.188
2003	304.154	1	62.52	no results found	no results found	0	0	62.33	63.27	2	141213	309.14	309.139	309.14	314.188	314.188	314.188
2004	304.154	1	60.91	no results found	no results found	0	0	60.31	61.5	2	226044	309.14	309.139	309.14	314.188	314.188	314.188
2007	304.16	1	64.65	no results found	no results found	0	0	64.26	64.97	2	55025.4	309.145	309.145	309.146	314.194	314.193	314.194
2011	304.176	1	62.74	no results found	no results found	0	0	62.45	63.74	2	441143	309.161	309.16	309.161	314.209	314.209	314.21
2012	304.176	1	60.71	no results found	no results found	0	0	60.47	61.15	2	2.00248e+06	309.161	309.16	309.161	314.209	314.209	314.21
2013	304.176	1	61.62	no results found	no results found	0	0	60.8	62.45	3	3278080	309.161	309.16	309.161	314.209	314.209	314.21
2014	304.191	1	61.77	no results found	no results found	0	0	61.5	62.18	2	191858	309.176	309.175	309.176	314.224	314.224	314.225
2015	304.191	1	60.71	no results found	no results found	0	0	60.21	61.5	2	177592	309.176	309.175	309.176	314.224	314.224	314.225
2016	304.199	1	61.71	no results found	no results found	0	0	61.5	62.08	2	281313	309.184	309.184	309.184	314.232	314.232	314.233
2017	304.199	1	62.92	no results found	no results found	0	0	62.45	63.48	3	399109	309.184	309.184	309.185	314.232	314.232	314.233
2018	304.199	1	61.25	no results found	no results found	0	0	60.63	61.5	2	318225	309.184	309.184	309.185	314.232	314.232	314.233
2019	304.212	1	64.76	no results found	no results found	0	0	63.74	64.97	2	188521	309.197	309.197	309.198	314.245	314.245	314.246
2065	305.161	1	24.61	no results found	no results found	0	0	24.34	25.17	2	443050	310.146	310.145	310.146	315.194	315.194	315.195
2082	305.099	1	25.36	no results found	no results found	0	0	25.1	25.72	2	512109	310.084	310.084	310.085	315.132	315.132	315.133
2087	305.192	4	26.18	no results found	no results found	0	0	25.87	26.88	3	3.81501e+06	306.439	306.438	306.439	307.701	307.7	307.701
2097	305.171	1	30.25	no results found	no results found	0	0	29.91	30.59	2	1.0343e+06	310.157	310.156	310.157	315.205	315.205	315.205
2104	305.15	1	35.52	no results found	no results found	0	0	34.86	35.8	2	616550	310.135	310.134	310.135	315.183	315.183	315.184
2105	305.157	1	39.79	no results found	no results found	0	0	38.94	40.54	3	24623896	310.142	310.142	310.143	315.191	315.19	315.191
2109	305.15	1	41.61	no results found	no results found	0	0	39.86	42.9	2	30283118	310.135	310.134	310.135	315.183	315.183	315.184
2115	305.15	1	47.4	no results found	no results found	0	0	46.91	48.01	2	4.06432e+06	310.135	310.134	310.135	315.183	315.183	315.184
2119	305.186	1	45.04	no results found	no results found	0	0	44.51	45.7	2	973131	310.171	310.171	310.172	315.22	315.219	315.22
2120	305.186	1	46.99	no results found	no results found	0	0	46.73	48.01	2	825296	310.171	310.171	310.172	315.22	315.219	315.22
2125	305.186	1	52.62	no results found	no results found	0	0	51.81	53.24	2	1891130	310.171	310.171	310.172	315.22	315.219	315.22
2126	305.186	1	51.55	no results found	no results found	0	0	51.14	51.81	2	870853	310.171	310.171	310.172	315.22	315.219	315.22
2128	305.186	1	50.43	no results found	no results found	0	0	49.95	51.25	2	7869994	310.171	310.171	310.172	315.22	315.219	315.22
2129	305.222	1	52.5	no results found	no results found	0	0	52.22	53.09	2	226853	310.207	310.207	310.208	315.256	315.255	315.256
2133	305.1	1	59.56	no results found	no results found	0	0	59.28	59.95	2	416907	310.085	310.084	310.085	315.133	315.133	315.134
2134	305.1	1	59.1	no results found	no results found	0	0	58.71	59.69	3	282988	310.085	310.084	310.085	315.133	315.133	315.134
2138	305.136	1	57.14	no results found	no results found	0	0	56.58	57.47	2	656901	310.121	310.121	310.122	315.17	315.169	315.17
2139	305.136	1	58.07	no results found	no results found	0	0	57.42	58.56	2	966135	310.121	310.121	310.122	315.17	315.169	315.17
2140	305.136	1	59.54	no results found	no results found	0	0	58.45	59.74	2	1.76217e+06	310.121	310.121	310.122	315.17	315.169	315.17
2142	305.138	1	59.11	no results found	no results found	0	0	58.56	59.89	2	207089	310.124	310.123	310.124	315.172	315.172	315.172
2144	305.15	1	59.9	no results found	no results found	0	0	59.06	60.36	2	98974.8	310.135	310.134	310.135	315.183	315.183	315.184
2147	305.172	1	59.16	no results found	no results found	0	0	58.5	59.79	2	382547	310.158	310.157	310.158	315.206	315.205	315.206
2149	305.175	1	58.24	no results found	no results found	0	0	57.26	58.71	2	1.26819e+06	310.16	310.16	310.16	315.208	315.208	315.209
2151	305.179	1	57.65	no results found	no results found	0	0	57.16	58.56	2	315629	310.164	310.164	310.164	315.212	315.212	315.213
2153	305.184	1	57.34	no results found	no results found	0	0	56.95	57.84	2	1.08296e+06	310.169	310.168	310.169	315.217	315.217	315.218
2154	305.186	1	58.08	no results found	no results found	0	0	57.73	58.86	2	136011	310.171	310.171	310.172	315.22	315.219	315.22
2155	305.186	1	56.58	no results found	no results found	0	0	55.99	57.31	2	4213510	310.171	310.171	310.172	315.22	315.219	315.22
2162	305.211	1	56.94	no results found	no results found	0	0	56.43	58.04	2	1.40951e+06	310.196	310.196	310.197	315.245	315.244	315.245
2164	305.211	1	59.09	no results found	no results found	0	0	58.5	59.43	2	2.23012e+06	310.196	310.196	310.197	315.245	315.244	315.245
2165	305.211	1	59.77	no results found	no results found	0	0	59.38	60.71	3	2.08e+06	310.196	310.196	310.197	315.245	315.244	315.245
2171	305.1	1	60.31	no results found	no results found	0	0	59.9	60.58	2	161951	310.085	310.084	310.085	315.133	315.133	315.134
2172	305.1	1	60.89	no results found	no results found	0	0	60.48	61.5	2	178575	310.085	310.084	310.085	315.133	315.133	315.134
2176	305.136	1	62.06	no results found	no results found	0	0	61.81	62.7	2	1.04142e+06	310.121	310.121	310.122	315.17	315.169	315.17
2177	305.136	1	63.6	no results found	no results found	0	0	62.7	65.22	2	3.3409e+06	310.121	310.121	310.122	315.17	315.169	315.17
2178	305.136	1	60.9	no results found	no results found	0	0	60.41	61.81	3	3.54978e+06	310.121	310.121	310.122	315.17	315.169	315.17
2182	305.138	1	61.93	no results found	no results found	0	0	61.3	62.5	3	247772	310.124	310.123	310.124	315.172	315.172	315.172
2183	305.138	1	60.54	no results found	no results found	0	0	60.31	60.85	2	117895	310.124	310.123	310.124	315.172	315.172	315.172
2184	305.138	1	60.09	no results found	no results found	0	0	59.59	60.36	2	223838	310.124	310.123	310.124	315.172	315.172	315.172
2185	305.138	1	62.6	no results found	no results found	0	0	62.33	63.27	2	130546	310.124	310.123	310.124	315.172	315.172	315.173
2189	305.159	2	64.24	no results found	no results found	0	0	63.27	64.52	2	288500	307.651	307.651	307.652	310.175	310.175	310.176
2191	305.172	1	64.71	no results found	no results found	0	0	64.32	65.89	2	444863	310.158	310.157	310.158	315.206	315.205	315.206
2192	305.172	1	62.72	no results found	no results found	0	0	62.28	63.27	3	346642	310.158	310.157	310.158	315.206	315.205	315.206
2194	305.172	1	63.76	no results found	no results found	0	0	63.07	64.47	2	1144698	310.158	310.157	310.158	315.206	315.206	315.206
2196	305.175	1	64.13	no results found	no results found	0	0	63.55	64.89	3	823040	310.16	310.159	310.16	315.208	315.208	315.209
2198	305.175	1	63.58	no results found	no results found	0	0	63.22	64.37	2	195300	310.16	310.16	310.16	315.208	315.208	315.209
2199	305.175	1	61.26	no results found	no results found	0	0	60.71	61.86	2	946904	310.16	310.16	310.16	315.208	315.208	315.209
2205	305.209	1	61.01	no results found	no results found	0	0	60.48	61.45	2	154167	310.194	310.194	310.195	315.243	315.242	315.243
2207	305.209	1	63.68	no results found	no results found	0	0	63.48	63.99	2	63560.3	310.194	310.194	310.195	315.243	315.242	315.243
2208	305.211	1	62.08	no results found	no results found	0	0	61.71	62.33	3	3.97917e+06	310.196	310.196	310.197	315.245	315.244	315.245
2209	305.211	1	63.03	no results found	no results found	0	0	62.75	63.27	3	4342810	310.196	310.196	310.197	315.245	315.244	315.245
2210	305.211	1	64.76	no results found	no results found	0	0	64.21	65.53	2	4553209	310.196	310.196	310.197	315.245	315.244	315.245
2211	305.211	1	63.88	no results found	no results found	0	0	63.69	64.21	3	3.25597e+06	310.196	310.196	310.197	315.245	315.244	315.245
2212	305.211	1	61.45	no results found	no results found	0	0	60.68	61.71	3	4894571	310.196	310.196	310.197	315.245	315.244	315.245
2213	305.211	1	63.47	no results found	no results found	0	0	63.27	63.74	3	3684299	310.196	310.196	310.197	315.245	315.244	315.245
2214	305.211	1	62.53	no results found	no results found	0	0	62.33	62.75	2	2.53233e+06	310.196	310.196	310.197	315.245	315.244	315.245
2215	305.211	1	60.42	no results found	no results found	0	0	60.05	60.71	3	1.79412e+06	310.196	310.196	310.197	315.245	315.244	315.245
2223	305.209	1	65.01	no results found	no results found	0	0	64.57	65.27	2	62109.8	310.194	310.193	310.194	315.242	315.242	315.243
2225	305.211	1	66.85	no results found	no results found	0	0	66.05	67.62	3	1.44919e+06	310.196	310.196	310.197	315.245	315.244	315.245
2275	306.145	1	25.89	no results found	no results found	0	0	25.47	26.19	2	1.11231e+06	311.13	311.13	311.131	316.178	316.178	316.179
2276	306.145	1	27.59	no results found	no results found	0	0	26.9	27.86	2	848054	311.13	311.13	311.131	316.178	316.178	316.179
2277	306.17	1	29.96	no results found	no results found	0	0	29.66	30.39	2	924533	311.155	311.155	311.156	316.204	316.203	316.204
2279	306.181	1	27.42	no results found	no results found	0	0	26.95	27.82	2	229667	311.166	311.166	311.167	316.215	316.214	316.215
2280	306.68	4	26.88	no results found	no results found	0	0	26.56	27.6	3	24438044	307.927	307.926	307.927	309.189	309.188	309.189
2296	306.005	1	44.21	no results found	no results found	0	0	43.78	44.77	3	5525279	310.99	310.99	310.991	316.038	316.038	316.039
2299	306.083	1	44.76	no results found	no results found	0	0	44.05	45.7	2	3.46023e+06	311.068	311.068	311.069	316.116	316.116	316.117
2313	306.17	1	51.46	no results found	no results found	0	0	50.98	52.02	2	656747	311.155	311.155	311.156	316.204	316.203	316.204
2325	306.119	1	56.89	no results found	no results found	0	0	56.58	57.58	3	2.30856e+06	311.104	311.104	311.105	316.153	316.152	316.153
2326	306.119	1	57.73	no results found	no results found	0	0	57.53	58.35	2	285060	311.104	311.104	311.105	316.153	316.152	316.153
2327	306.134	1	59.42	no results found	no results found	0	0	58.91	59.9	2	122169	311.119	311.118	311.119	316.167	316.167	316.168
2328	306.134	1	57.64	no results found	no results found	0	0	57.21	58.76	2	403016	311.119	311.118	311.119	316.167	316.167	316.168
2334	306.17	1	59	no results found	no results found	0	0	58.5	59.49	3	370942	311.155	311.155	311.156	316.204	316.203	316.204
2336	306.181	1	58.69	no results found	no results found	0	0	58.14	59.12	2	39548.5	311.166	311.166	311.167	316.215	316.214	316.215
2337	306.191	1	59.45	no results found	no results found	0	0	59.12	59.84	2	1.35907e+06	311.176	311.176	311.177	316.225	316.224	316.225
2338	306.191	1	58.93	no results found	no results found	0	0	57.89	59.12	2	797911	311.176	311.176	311.177	316.225	316.224	316.225
2347	306.243	1	57.26	no results found	no results found	0	0	56.88	57.84	2	986041	311.228	311.228	311.228	316.276	316.276	316.277
2350	306.087	1	63.95	no results found	no results found	0	0	63.63	64.47	2	26537.8	311.072	311.072	311.073	316.12	316.12	316.121
2352	306.116	1	64.06	no results found	no results found	0	0	63.58	64.37	2	77345.4	311.101	311.101	311.102	316.149	316.149	316.15
2353	306.123	1	64.45	no results found	no results found	0	0	64.14	64.79	2	93468	311.108	311.108	311.109	316.157	316.156	316.157
2360	306.17	1	63.28	no results found	no results found	0	0	62.6	63.89	2	97264.2	311.155	311.155	311.156	316.204	316.203	316.204
2362	306.17	1	60.21	no results found	no results found	0	0	59.49	60.76	2	425695	311.155	311.155	311.156	316.204	316.203	316.204
2363	306.191	1	61.11	no results found	no results found	0	0	60.76	61.5	2	193764	311.176	311.176	311.177	316.225	316.224	316.225
2364	306.191	1	62.3	no results found	no results found	0	0	61.5	62.8	2	398815	311.176	311.176	311.177	316.225	316.224	316.225
2365	306.191	1	63.5	no results found	no results found	0	0	63.16	64.09	2	425739	311.176	311.176	311.177	316.225	316.224	316.225
2367	306.206	1	62.14	no results found	no results found	0	0	61.66	62.5	2	129447	311.192	311.191	311.192	316.24	316.24	316.24
2371	306.228	1	63.36	no results found	no results found	0	0	62.7	63.63	2	88820	311.213	311.212	311.213	316.261	316.261	316.262
2372	306.243	1	62.43	no results found	no results found	0	0	61.61	63.07	2	138898	311.228	311.228	311.228	316.276	316.276	316.277
2450	307.039	1	24.61	no results found	no results found	0	0	24.08	25.22	2	6674474	312.025	312.024	312.025	317.073	317.072	317.073
2461	307.848	1	24.32	no results found	no results found	0	0	23.09	24.75	2	1.39153e+06	312.833	312.833	312.834	317.882	317.881	317.882
2464	307.009	1	26.35	no results found	no results found	0	0	26.04	26.9	2	4016438	311.995	311.994	311.995	317.043	317.043	317.043
2465	307.018	1	26.36	no results found	no results found	0	0	26.04	26.9	3	7135635	312.004	312.003	312.004	317.052	317.051	317.052
2466	307.039	1	26.47	no results found	no results found	0	0	26.04	26.9	2	3.73982e+06	312.025	312.024	312.025	317.073	317.072	317.073
2469	307.115	1	25.48	no results found	no results found	0	0	25.16	25.99	2	4805551	312.1	312.099	312.1	317.148	317.148	317.149
2470	307.129	1	27.32	no results found	no results found	0	0	26.95	27.82	2	420230	312.114	312.114	312.115	317.162	317.162	317.163
2473	307.174	2	29.64	no results found	no results found	0	0	29.4	30.01	2	121128416	309.667	309.667	309.667	312.191	312.191	312.192
2475	307.958	1	27.3	no results found	no results found	0	0	26.9	27.75	2	6.45157e+06	312.943	312.943	312.944	317.992	317.991	317.992
2476	307.969	1	27.31	no results found	no results found	0	0	27.05	27.6	2	148983	312.954	312.954	312.955	318.003	318.002	318.003
2479	307.165	1	31.67	no results found	no results found	0	0	31.27	32.38	2	1.18573e+06	312.15	312.15	312.151	317.199	317.198	317.199
2483	307.165	1	37.16	no results found	no results found	0	0	36.47	37.55	2	1.53877e+06	312.15	312.15	312.151	317.199	317.198	317.199
2484	307.165	1	37.81	no results found	no results found	0	0	37.24	38.21	2	627951	312.15	312.15	312.151	317.199	317.198	317.199
2489	307.165	1	40.88	no results found	no results found	0	0	40.13	41.38	2	2895445	312.15	312.15	312.151	317.199	317.198	317.199
2494	307.202	1	42.53	no results found	no results found	0	0	42.29	43.06	2	645760	312.187	312.186	312.187	317.235	317.235	317.236
2498	307.202	1	41.59	no results found	no results found	0	0	41.11	42.08	2	900028	312.187	312.186	312.187	317.235	317.235	317.236
2504	307.165	1	45.82	no results found	no results found	0	0	45.34	46.52	2	2.30164e+06	312.15	312.15	312.151	317.199	317.198	317.199
2507	307.202	1	45.96	no results found	no results found	0	0	45.65	46.52	2	592768	312.187	312.186	312.187	317.235	317.235	317.236
2508	307.202	1	49.95	no results found	no results found	0	0	49.54	50.36	2	826298	312.187	312.186	312.187	317.235	317.235	317.236
2509	307.202	1	48.89	no results found	no results found	0	0	48.36	49.23	2	1.95908e+06	312.187	312.186	312.187	317.235	317.235	317.236
2516	307.202	1	54.23	no results found	no results found	0	0	53.66	54.78	2	1.32245e+06	312.187	312.186	312.187	317.235	317.235	317.236
2518	307.202	1	51.25	no results found	no results found	0	0	50.68	51.87	2	1.64819e+06	312.187	312.186	312.187	317.235	317.235	317.236
2525	307.115	1	56.9	no results found	no results found	0	0	56.48	57.58	3	1.89479e+06	312.1	312.1	312.101	317.149	317.148	317.149
2526	307.115	1	58.5	no results found	no results found	0	0	57.78	59.01	3	4036551	312.1	312.1	312.101	317.149	317.148	317.149
2527	307.115	1	59.22	no results found	no results found	0	0	58.97	59.89	2	2.31298e+06	312.1	312.1	312.101	317.149	317.148	317.149
2531	307.152	1	56.9	no results found	no results found	0	0	56.12	57.53	2	1.55085e+06	312.137	312.136	312.137	317.185	317.185	317.186
2532	307.152	1	58.36	no results found	no results found	0	0	57.37	58.61	3	3.09855e+06	312.137	312.136	312.137	317.185	317.185	317.186
2534	307.152	1	59.71	no results found	no results found	0	0	59.43	60.36	2	3.37102e+06	312.137	312.136	312.137	317.185	317.185	317.186
2535	307.154	1	58.13	no results found	no results found	0	0	57.68	58.56	2	374766	312.139	312.139	312.14	317.188	317.187	317.188
2536	307.154	1	59.64	no results found	no results found	0	0	59.23	60.31	2	494470	312.139	312.139	312.14	317.188	317.187	317.188
2538	307.163	1	59.15	no results found	no results found	0	0	58.76	59.74	2	114438	312.148	312.148	312.149	317.196	317.196	317.197
2545	307.19	1	56.66	no results found	no results found	0	0	56.07	57	2	836264	312.176	312.175	312.176	317.224	317.224	317.224
2547	307.19	1	57.69	no results found	no results found	0	0	57.05	58.45	2	1317896	312.176	312.175	312.176	317.224	317.224	317.224
2549	307.19	1	59.76	no results found	no results found	0	0	59.43	60.05	2	502177	312.176	312.175	312.176	317.224	317.224	317.225
2551	307.202	1	57.8	no results found	no results found	0	0	57.31	58.2	2	151081	312.187	312.186	312.187	317.235	317.235	317.236
2552	307.202	1	56.58	no results found	no results found	0	0	55.95	57.73	2	3.69447e+06	312.187	312.186	312.187	317.235	317.235	317.236
2553	307.212	1	57.61	no results found	no results found	0	0	56.9	58.56	2	288023	312.197	312.196	312.197	317.245	317.245	317.246
2558	307.227	1	59.16	no results found	no results found	0	0	58.5	59.9	2	1.61346e+06	312.212	312.212	312.212	317.26	317.26	317.261
2559	307.238	1	56.58	no results found	no results found	0	0	55.99	57.21	2	6.1068e+06	312.223	312.223	312.224	317.272	317.271	317.272
2561	307.248	1	59.58	no results found	no results found	0	0	59.12	59.84	2	42196.6	312.233	312.233	312.234	317.282	317.281	317.282
2563	307.092	1	63.96	no results found	no results found	0	0	63.55	64.17	2	42907	312.078	312.077	312.078	317.126	317.126	317.127
2564	307.093	1	61.34	no results found	no results found	0	0	61.05	61.71	2	198096	312.078	312.077	312.078	317.126	317.126	317.127
2566	307.097	1	61.85	no results found	no results found	0	0	61.61	62.4	2	192821	312.082	312.081	312.082	317.13	317.13	317.131
2567	307.097	1	60.55	no results found	no results found	0	0	59.84	61.61	3	1.32802e+06	312.082	312.081	312.082	317.13	317.13	317.131
2568	307.103	1	61.71	no results found	4362, 4364	0	0	61.05	62.01	2	178574	312.088	312.087	312.088	317.136	317.136	317.137
2571	307.115	1	63.62	no results found	no results found	0	0	63.16	63.89	2	158698	312.1	312.1	312.101	317.149	317.148	317.149
2572	307.115	1	61.79	no results found	no results found	0	0	61.6	62.08	2	390397	312.1	312.1	312.101	317.149	317.148	317.149
2573	307.115	1	62.36	no results found	no results found	0	0	62.08	63.02	2	331280	312.1	312.1	312.101	317.149	317.148	317.149
2574	307.115	1	60.7	no results found	no results found	0	0	60.41	61.61	4	2.18999e+06	312.1	312.1	312.101	317.149	317.148	317.149
2575	307.115	1	60.11	no results found	no results found	0	0	59.89	60.48	2	1.13126e+06	312.101	312.1	312.101	317.149	317.148	317.149
2577	307.118	1	60.01	no results found	no results found	0	0	59.23	60.71	2	115529	312.103	312.102	312.103	317.151	317.151	317.152
2581	307.152	1	64.13	no results found	no results found	0	0	63.95	64.42	3	795596	312.137	312.136	312.137	317.185	317.185	317.186
2582	307.152	1	63.24	no results found	no results found	0	0	62.97	63.69	3	897915	312.137	312.136	312.137	317.185	317.185	317.186
2583	307.152	1	63.58	no results found	no results found	0	0	63.38	63.95	2	1.02852e+06	312.137	312.136	312.137	317.185	317.185	317.186
2584	307.152	1	64.65	no results found	no results found	0	0	64.21	65.95	3	1.06728e+06	312.137	312.136	312.137	317.185	317.185	317.186
2585	307.152	1	62.5	no results found	no results found	0	0	62.18	62.97	3	1.7001e+06	312.137	312.136	312.137	317.185	317.185	317.186
2586	307.152	1	61.61	no results found	no results found	0	0	60.85	62.28	4	5.73516e+06	312.137	312.136	312.137	317.185	317.185	317.186
2587	307.152	1	60.51	no results found	no results found	0	0	60.05	61.05	3	2157077	312.137	312.136	312.137	317.185	317.185	317.186
2588	307.154	1	62.27	no results found	no results found	0	0	61.6	63.07	2	643633	312.139	312.139	312.14	317.188	317.187	317.188
2589	307.154	1	60.97	no results found	no results found	0	0	60.71	61.6	2	367249	312.139	312.139	312.14	317.188	317.187	317.188
2590	307.154	1	63.18	no results found	no results found	0	0	62.97	63.95	2	312989	312.139	312.139	312.14	317.188	317.187	317.188
2594	307.165	1	60.94	no results found	no results found	0	0	60.68	61.3	2	97171.4	312.15	312.15	312.151	317.199	317.198	317.199
2598	307.188	1	63.71	no results found	no results found	0	0	63.16	64.74	2	1.38946e+06	312.173	312.173	312.174	317.222	317.221	317.222
2602	307.19	1	62.24	no results found	no results found	0	0	61.76	62.6	2	866125	312.176	312.175	312.176	317.224	317.224	317.224
2603	307.19	1	61.57	no results found	no results found	0	0	60.58	62.08	2	1.89416e+06	312.176	312.175	312.176	317.224	317.224	317.224
2604	307.19	1	62.79	no results found	no results found	0	0	62.33	63.76	3	1.24281e+06	312.176	312.175	312.176	317.224	317.224	317.224
2605	307.19	1	60.15	no results found	no results found	0	0	59.59	60.76	2	948301	312.176	312.175	312.176	317.224	317.224	317.225
2606	307.227	1	62.82	no results found	no results found	0	0	62.55	63.28	3	1.01311e+06	312.212	312.212	312.212	317.26	317.26	317.261
2608	307.227	1	61.59	no results found	no results found	0	0	61.35	62.36	3	1.03363e+06	312.212	312.212	312.212	317.26	317.26	317.261
2609	307.227	1	61.16	no results found	no results found	0	0	59.84	61.5	3	1.71374e+06	312.212	312.212	312.212	317.26	317.26	317.261
2611	307.263	1	62.28	no results found	no results found	0	0	61.91	63.27	2	170136	312.248	312.248	312.249	317.297	317.296	317.297
2614	307.152	1	66.8	no results found	no results found	0	0	66.46	67.98	2	321531	312.137	312.136	312.137	317.185	317.185	317.186
2616	307.19	1	65.35	no results found	no results found	0	0	64.83	66.37	2	631026	312.176	312.175	312.176	317.224	317.224	317.224
2673	308.135	1	24.32	no results found	no results found	0	0	24.08	24.8	2	457819	313.121	313.12	313.121	318.169	318.168	318.169
2674	308.161	1	24.64	no results found	no results found	0	0	23.84	25.17	2	1.68435e+06	313.146	313.145	313.146	318.194	318.194	318.195
2675	308.674	1	24.65	no results found	no results found	0	0	24.39	25.05	2	4831691	313.66	313.659	313.66	318.708	318.707	318.708
2676	308.9	1	24.43	no results found	no results found	0	0	24.08	25.17	2	605456	313.885	313.885	313.886	318.934	318.933	318.934
2679	308.905	9	24.61	no results found	no results found	0	0	24.34	25.16	3	891184	309.458	309.458	309.459	310.019	310.019	310.02
2683	308.161	1	27.11	no results found	no results found	0	0	26.88	27.82	2	794915	313.146	313.145	313.146	318.194	318.194	318.195
2684	308.161	1	25.46	no results found	no results found	0	0	25.05	26.9	2	2458690	313.146	313.145	313.146	318.194	318.194	318.195
2689	308.687	2	26.32	no results found	no results found	0	0	26.04	26.88	2	8370319	311.179	311.179	311.18	313.704	313.703	313.704
2691	308.9	1	27.17	no results found	no results found	0	0	26.88	27.8	2	533354	313.885	313.885	313.886	318.934	318.933	318.934
2692	308.9	1	26.18	no results found	no results found	0	0	25.62	26.41	2	1316302	313.885	313.885	313.886	318.934	318.933	318.934
2693	308.9	1	26.64	no results found	no results found	0	0	26.31	26.9	2	531925	313.885	313.885	313.886	318.934	318.933	318.934
2698	308.161	1	32.4	no results found	no results found	0	0	31.91	33.66	2	9270838	313.146	313.145	313.146	318.194	318.194	318.195
2702	308.197	1	30.23	no results found	no results found	0	0	29.86	30.54	2	435846	313.182	313.182	313.183	318.231	318.23	318.231
2704	308.9	6	31.71	no results found	no results found	0	0	31.27	32.17	3	454380	309.731	309.73	309.731	310.572	310.572	310.573
2706	308.062	1	39.42	no results found	no results found	0	0	38.74	39.81	2	1.45402e+06	313.047	313.047	313.048	318.096	318.095	318.096
2708	308.062	1	37.74	no results found	no results found	0	0	37.29	38.16	2	6086600	313.047	313.047	313.048	318.096	318.095	318.096
2724	308.9	1	40.4	no results found	no results found	0	0	39.76	40.86	2	890200	313.885	313.885	313.886	318.934	318.933	318.934
2728	308.099	1	47.66	no results found	no results found	0	0	47.27	47.99	2	1.32423e+06	313.084	313.083	313.084	318.132	318.132	318.133
2755	308.149	1	57.66	no results found	no results found	0	0	56.95	58.3	3	408763	313.135	313.134	313.135	318.183	318.182	318.183
2756	308.149	1	58.27	no results found	no results found	0	0	58.04	59.23	2	350182	313.135	313.134	313.135	318.183	318.182	318.183
2757	308.161	1	59.12	no results found	no results found	0	0	58.4	59.74	2	46869.2	313.146	313.145	313.146	318.194	318.194	318.195
2758	308.186	1	57.02	no results found	no results found	0	0	56.58	57.58	2	454913	313.171	313.17	313.171	318.219	318.219	318.22
2759	308.186	1	58.14	no results found	no results found	0	0	57.58	58.61	3	611991	313.171	313.17	313.171	318.219	318.219	318.22
2760	308.207	1	59.65	no results found	no results found	0	0	58.56	60.85	2	810266	313.192	313.192	313.192	318.24	318.24	318.241
2761	308.222	1	59.33	no results found	no results found	0	0	58.97	59.95	2	311486	313.207	313.207	313.208	318.256	318.255	318.256
2763	308.222	1	57.79	no results found	no results found	0	0	57.31	58.97	2	1.07577e+06	313.207	313.207	313.208	318.256	318.255	318.256
2766	308.134	1	62.76	no results found	no results found	0	0	62.28	63.22	2	70527.3	313.119	313.119	313.12	318.168	318.167	318.168
2768	308.147	1	63.03	no results found	no results found	0	0	62.28	63.27	2	43924.4	313.132	313.132	313.133	318.18	318.18	318.181
2770	308.149	1	60.76	no results found	no results found	0	0	60.31	61.6	2	196540	313.135	313.134	313.135	318.183	318.182	318.183
2775	308.186	1	64.26	no results found	no results found	0	0	63.58	64.83	2	295747	313.171	313.17	313.171	318.219	318.219	318.22
2834	309.094	1	24.61	no results found	no results found	0	0	24.33	25.1	2	383016	314.079	314.078	314.079	319.127	319.127	319.128
2849	309.108	1	25.84	no results found	no results found	0	0	25.32	26.25	2	799689	314.093	314.093	314.094	319.142	319.141	319.142
2851	309.145	1	27.21	no results found	no results found	0	0	26.9	27.82	2	592885	314.13	314.129	314.13	319.178	319.178	319.179
2857	309.954	1	27.31	no results found	no results found	0	0	26.95	27.7	2	564130	314.939	314.939	314.94	319.988	319.987	319.988
2861	309.145	1	32.7	no results found	no results found	0	0	32.07	32.93	2	412810	314.13	314.129	314.13	319.178	319.178	319.179
2865	309.181	1	32.95	no results found	no results found	0	0	32.38	33.74	2	1.28403e+06	314.166	314.166	314.167	319.214	319.214	319.215
2866	309.181	1	30.65	no results found	no results found	0	0	30.13	31.16	2	1352194	314.166	314.166	314.167	319.214	319.214	319.215
2873	309.181	1	37.83	no results found	no results found	0	0	37.24	38.16	2	481128	314.166	314.166	314.167	319.214	319.214	319.215
2875	309.181	1	38.71	no results found	no results found	0	0	38.16	38.99	2	829604	314.166	314.166	314.167	319.214	319.214	319.215
2876	309.181	1	35.51	no results found	no results found	0	0	35.18	35.83	2	539201	314.166	314.166	314.167	319.214	319.214	319.215
2881	309.217	1	39.99	no results found	no results found	0	0	39.76	40.29	2	696956	314.202	314.202	314.203	319.251	319.25	319.251
2885	309.181	1	40.89	no results found	no results found	0	0	40.64	41.58	2	1.91332e+06	314.166	314.166	314.167	319.214	319.214	319.215
2888	309.181	1	41.71	no results found	no results found	0	0	41.38	42.39	2	5.97277e+06	314.166	314.166	314.167	319.214	319.214	319.215
2889	309.181	1	42.59	no results found	no results found	0	0	42.34	42.9	2	561526	314.166	314.166	314.167	319.214	319.214	319.215
2893	309.217	1	41.59	no results found	no results found	0	0	41.37	42.08	2	1.14324e+06	314.202	314.202	314.203	319.251	319.25	319.251
2895	309.217	1	42.15	no results found	no results found	0	0	41.88	43.06	2	2128119	314.202	314.202	314.203	319.251	319.25	319.251
2897	309.217	1	40.51	no results found	no results found	0	0	40.08	41.37	2	1.23279e+06	314.202	314.202	314.203	319.251	319.25	319.251
2898	309.217	1	43.49	no results found	no results found	0	0	43.21	43.9	2	736015	314.202	314.202	314.203	319.251	319.25	319.251
2908	309.217	1	48.19	no results found	no results found	0	0	47.53	48.71	2	2.64502e+06	314.202	314.202	314.203	319.251	319.25	319.251
2909	309.217	1	48.82	no results found	no results found	0	0	48.15	49.28	2	1.1398e+06	314.202	314.202	314.203	319.251	319.25	319.251
2910	309.217	1	46.75	no results found	no results found	0	0	46.16	47.53	2	2.63995e+06	314.203	314.202	314.203	319.251	319.25	319.251
2911	309.927	1	48.38	no results found	no results found	0	0	47.99	49.02	2	2.06043e+06	314.912	314.911	314.912	319.96	319.96	319.961
2914	309.131	1	51.31	no results found	no results found	0	0	50.83	52.31	2	1.77364e+06	314.116	314.116	314.117	319.164	319.164	319.165
2915	309.131	1	50.2	no results found	no results found	0	0	49.48	50.88	2	5.20954e+06	314.116	314.116	314.117	319.164	319.164	319.165
2923	309.217	1	52.55	no results found	no results found	0	0	51.87	53.14	2	2.62364e+06	314.202	314.202	314.203	319.251	319.25	319.251
2925	309.217	1	50.89	no results found	no results found	0	0	50.16	51.51	2	1.69908e+06	314.202	314.202	314.203	319.251	319.25	319.251
2926	309.217	1	50.06	no results found	no results found	0	0	49.69	50.83	2	1.68009e+06	314.202	314.202	314.203	319.251	319.25	319.251
2927	309.9	6	51.32	no results found	no results found	0	0	50.78	51.71	3	448512	310.731	310.731	310.732	311.572	311.572	311.573
2929	309.095	1	59.59	no results found	no results found	0	0	59.23	60.05	2	254438	314.08	314.079	314.08	319.128	319.128	319.129
2930	309.108	1	58.75	no results found	no results found	0	0	58.35	59.12	2	118245	314.093	314.093	314.094	319.142	319.141	319.142
2931	309.11	1	59.9	no results found	no results found	0	0	58.61	60.63	2	317606	314.095	314.095	314.096	319.144	319.143	319.144
2935	309.131	1	55	no results found	no results found	0	0	54.17	55.56	2	3368169	314.116	314.116	314.117	319.164	319.164	319.165
2937	309.131	1	56.9	no results found	no results found	0	0	56.04	57.31	3	3.72379e+06	314.116	314.116	314.117	319.164	319.164	319.165
2938	309.131	1	57.78	no results found	no results found	0	0	57.26	57.99	3	3.87742e+06	314.116	314.116	314.117	319.165	319.164	319.165
2939	309.131	1	58.16	no results found	no results found	0	0	57.63	59.17	3	3.1048e+06	314.116	314.116	314.117	319.165	319.164	319.165
2941	309.131	1	59.7	no results found	no results found	0	0	59.17	60.48	3	4745335	314.116	314.116	314.117	319.165	319.164	319.165
2943	309.133	1	59.3	no results found	no results found	0	0	58.45	60	2	100632	314.118	314.118	314.119	319.167	319.166	319.167
2944	309.133	1	58.75	no results found	no results found	0	0	58.2	59.38	2	178220	314.118	314.118	314.119	319.167	319.166	319.167
2948	309.167	1	58.65	no results found	no results found	0	0	57.99	58.97	2	2504425	314.153	314.152	314.153	319.201	319.2	319.201
2949	309.167	1	57.18	no results found	no results found	0	0	56.04	57.47	2	2.56919e+06	314.153	314.152	314.153	319.201	319.2	319.201
2950	309.167	1	59.2	no results found	no results found	0	0	58.91	59.38	2	1.33065e+06	314.153	314.152	314.153	319.201	319.2	319.201
2951	309.167	1	59.73	no results found	no results found	0	0	59.33	60.63	2	4976305	314.153	314.152	314.153	319.201	319.2	319.201
2953	309.17	1	58.93	no results found	no results found	0	0	58.45	59.59	2	934481	314.155	314.154	314.155	319.203	319.203	319.204
2954	309.17	1	58.11	no results found	no results found	0	0	57.84	58.5	2	794494	314.155	314.154	314.155	319.203	319.203	319.204
2956	309.17	1	57.46	no results found	no results found	0	0	57	57.99	2	2.67369e+06	314.155	314.154	314.155	319.203	319.203	319.204
2958	309.181	1	56.59	no results found	no results found	0	0	55.99	57.99	2	2.22579e+06	314.166	314.166	314.167	319.214	319.214	319.215
2959	309.181	1	58.82	no results found	no results found	0	0	58.61	59.23	2	57187.7	314.166	314.166	314.167	319.214	319.214	319.215
2962	309.183	1	59.9	no results found	no results found	0	0	59.38	60.76	2	832022	314.168	314.167	314.168	319.216	319.216	319.217
2963	309.189	1	58.28	no results found	no results found	0	0	57.78	59.01	2	118378	314.174	314.173	314.174	319.222	319.222	319.223
2964	309.191	1	56.59	no results found	no results found	0	0	56.07	57.42	2	1.26071e+06	314.176	314.176	314.176	319.224	319.224	319.225
2968	309.206	1	58.84	no results found	no results found	0	0	58.5	59.54	3	1.22407e+06	314.191	314.191	314.192	319.24	319.239	319.24
2969	309.206	1	56.85	no results found	no results found	0	0	56.43	57.26	2	676744	314.191	314.191	314.192	319.24	319.239	319.24
2971	309.217	1	56.58	no results found	no results found	0	0	55.99	57.26	2	6.34628e+06	314.203	314.202	314.203	319.251	319.25	319.251
2973	309.227	1	57.29	no results found	no results found	0	0	56.78	58.56	2	15309229	314.212	314.212	314.213	319.261	319.26	319.261
2979	309.092	1	60.12	no results found	no results found	0	0	59.74	60.8	3	242510	314.077	314.077	314.078	319.126	319.125	319.126
2985	309.131	1	63.55	no results found	no results found	0	0	63.22	64.65	2	1.01289e+06	314.116	314.116	314.117	319.165	319.164	319.165
2986	309.131	1	62.77	no results found	no results found	0	0	62.45	63.43	3	992511	314.116	314.116	314.117	319.165	319.164	319.165
2987	309.131	1	60.71	no results found	no results found	0	0	60.47	61.5	3	4.25999e+06	314.116	314.116	314.117	319.165	319.164	319.165
2988	309.131	1	61.67	no results found	no results found	0	0	61.35	62.5	3	2.61615e+06	314.116	314.116	314.117	319.165	319.164	319.165
2989	309.133	1	61.42	no results found	no results found	0	0	60.71	62.06	2	92133.5	314.118	314.118	314.119	319.167	319.166	319.167
2991	309.133	1	60.1	no results found	no results found	0	0	59.64	60.71	2	204390	314.118	314.118	314.119	319.167	319.166	319.167
2993	309.133	1	64.17	no results found	no results found	0	0	63.5	64.57	2	122317	314.119	314.118	314.119	319.167	319.166	319.167
2995	309.146	1	61.28	no results found	no results found	0	0	60.68	61.66	2	153446	314.131	314.131	314.132	319.18	319.179	319.18
2996	309.146	1	62.36	no results found	no results found	0	0	61.66	62.97	2	55121	314.131	314.131	314.132	319.18	319.179	319.18
2999	309.167	1	63.75	no results found	no results found	0	0	63.55	65.02	3	1306095	314.152	314.152	314.153	319.201	319.2	319.201
3000	309.167	1	62.2	no results found	no results found	0	0	61.5	63.07	3	2.50285e+06	314.153	314.152	314.153	319.201	319.2	319.201
3001	309.167	1	63.42	no results found	no results found	0	0	63.07	63.63	2	899828	314.153	314.152	314.153	319.201	319.2	319.201
3002	309.167	1	60.83	no results found	no results found	0	0	60.47	61.76	3	2.42948e+06	314.153	314.152	314.153	319.201	319.2	319.201
3003	309.17	1	63.93	no results found	no results found	0	0	63.58	64.17	2	477302	314.155	314.154	314.155	319.203	319.203	319.204
3004	309.17	1	60.25	no results found	no results found	0	0	60	60.9	2	1.41089e+06	314.155	314.154	314.155	319.203	319.203	319.204
3005	309.17	1	62.17	no results found	no results found	0	0	61.91	62.97	2	1005608	314.155	314.154	314.155	319.203	319.203	319.204
3006	309.17	1	63.21	no results found	no results found	0	0	62.65	63.58	3	754940	314.155	314.154	314.155	319.203	319.203	319.204
3007	309.17	1	61.51	no results found	no results found	0	0	60.9	61.91	2	2.25299e+06	314.155	314.154	314.155	319.203	319.203	319.204
3009	309.181	1	60.57	no results found	no results found	0	0	60.31	61	2	25205	314.166	314.165	314.166	319.214	319.214	319.215
3010	309.181	1	61.58	no results found	no results found	0	0	61.05	61.91	2	29813.1	314.166	314.165	314.166	319.214	319.214	319.215
3012	309.183	1	61.04	no results found	no results found	0	0	60.76	61.6	2	86803.2	314.168	314.167	314.168	319.216	319.216	319.217
3016	309.204	1	63.61	no results found	no results found	0	0	62.75	64.74	3	1.67872e+06	314.189	314.188	314.189	319.237	319.237	319.238
3017	309.204	1	61.57	no results found	no results found	0	0	60.76	61.86	2	951728	314.189	314.188	314.189	319.237	319.237	319.238
3018	309.204	1	60.27	no results found	no results found	0	0	59.89	60.76	2	588814	314.189	314.188	314.189	319.237	319.237	319.238
3019	309.204	1	62.35	no results found	no results found	0	0	61.81	62.75	2	412053	314.189	314.188	314.189	319.237	319.237	319.238
3020	309.206	1	62.06	no results found	no results found	0	0	61.76	62.33	2	880174	314.191	314.191	314.192	319.24	319.239	319.24
3021	309.206	1	62.5	no results found	no results found	0	0	62.28	63.58	2	1414272	314.191	314.191	314.192	319.24	319.239	319.24
3024	309.206	1	60.63	no results found	no results found	0	0	60.36	61.4	2	751089	314.191	314.191	314.192	319.24	319.239	319.24
3029	309.242	1	62.62	no results found	no results found	0	0	62.23	63.99	2	558358	314.228	314.227	314.228	319.276	319.276	319.277
3032	309.17	1	65.35	no results found	no results found	0	0	64.97	66.31	2	1.08048e+06	314.155	314.154	314.155	319.203	319.203	319.204
3033	309.17	1	67.36	no results found	no results found	0	0	66.83	68.29	2	467075	314.155	314.154	314.155	319.203	319.203	319.204
3037	309.206	1	65.67	no results found	no results found	0	0	65.02	66.99	2	709089	314.191	314.191	314.192	319.24	319.239	319.24
3038	309.242	1	66.42	no results found	no results found	0	0	65.73	67.3	2	162886	314.228	314.227	314.228	319.276	319.276	319.276
3094	310.14	1	24.63	no results found	no results found	0	0	23.83	25.22	2	2025672	315.125	315.124	315.125	320.173	320.173	320.174
3102	310.14	1	25.36	no results found	no results found	0	0	25.1	26.2	2	507097	315.125	315.124	315.125	320.173	320.173	320.174
3104	310.173	3	25.14	no results found	no results found	0	0	24.8	25.83	3	14710555	311.834	311.834	311.835	313.517	313.517	313.518
3105	310.176	1	26.08	no results found	no results found	0	0	25.67	26.31	2	911786	315.161	315.161	315.162	320.21	320.209	320.21
3107	310.176	1	26.67	no results found	no results found	0	0	26.31	26.9	2	600864	315.161	315.161	315.162	320.21	320.209	320.21
3129	310.14	2	47.33	no results found	no results found	0	0	47.02	47.73	3	6789276	312.632	312.632	312.633	315.157	315.156	315.157
3135	310.213	1	51.34	no results found	no results found	0	0	51.09	52.12	2	266723	315.198	315.197	315.198	320.246	320.246	320.247
3139	310.129	1	59.81	no results found	no results found	0	0	59.38	60.41	2	87502.3	315.114	315.113	315.114	320.162	320.162	320.163
3140	310.129	1	58.47	no results found	no results found	0	0	57.89	59.01	2	84447.4	315.114	315.113	315.114	320.162	320.162	320.163
3142	310.165	1	56.83	no results found	no results found	0	0	56.43	57.78	2	695397	315.15	315.15	315.151	320.199	320.198	320.199
3144	310.199	1	57.99	no results found	no results found	0	0	57.68	58.25	2	58687.9	315.184	315.184	315.184	320.232	320.232	320.233
3149	310.223	1	58.81	no results found	no results found	0	0	57.99	59.22	2	931326	315.208	315.207	315.208	320.256	320.256	320.257
3151	310.238	1	59.06	no results found	no results found	0	0	58.5	59.59	2	377707	315.223	315.222	315.223	320.271	320.271	320.272
3154	310.096	1	61.25	no results found	no results found	0	0	60.95	61.86	2	1.37715e+06	315.082	315.081	315.082	320.13	320.13	320.131
3155	310.126	1	61.83	no results found	no results found	0	0	61.2	62.65	3	229947	315.111	315.111	315.112	320.16	320.159	320.16
3157	310.15	1	63.68	no results found	no results found	0	0	63.22	63.95	2	44245.9	315.135	315.135	315.136	320.184	320.183	320.184
3158	310.165	1	63.75	no results found	no results found	0	0	63.43	64.21	2	80448.7	315.15	315.15	315.151	320.199	320.198	320.199
3159	310.165	1	62.76	no results found	no results found	0	0	62.23	63.55	2	150573	315.15	315.15	315.151	320.199	320.198	320.199
3160	310.201	1	64.17	no results found	no results found	0	0	63.89	64.69	2	373426	315.187	315.186	315.187	320.235	320.234	320.235
3197	311.109	1	24.63	no results found	no results found	0	0	23.88	25.22	3	7528853	316.095	316.094	316.095	321.143	321.143	321.144
3200	311.135	1	24.61	no results found	no results found	0	0	24.15	25.16	2	464182	316.12	316.12	316.121	321.169	321.168	321.169
3201	311.16	1	24.7	no results found	no results found	0	0	24.33	25.17	2	498822	316.145	316.145	316.146	321.194	321.193	321.194
3207	311.109	1	25.76	no results found	no results found	0	0	25.1	26.25	2	1.4988e+06	316.095	316.094	316.095	321.143	321.142	321.143
3213	311.16	1	28.84	no results found	no results found	0	0	28.47	29.25	2	28053578	316.145	316.145	316.146	321.194	321.193	321.194
3214	311.16	1	27.14	no results found	no results found	0	0	26.88	27.86	2	501816	316.145	316.145	316.146	321.194	321.193	321.194
3215	311.16	1	25.45	no results found	no results found	0	0	25.1	26.25	2	979764	316.145	316.145	316.146	321.194	321.193	321.194
3216	311.168	3	25.16	no results found	no results found	0	0	24.59	26.2	3	19503644	312.83	312.83	312.83	314.513	314.512	314.513
3218	311.197	1	28.28	no results found	no results found	0	0	27.86	28.84	2	2.65128e+06	316.182	316.181	316.182	321.23	321.23	321.231
3221	311.114	1	30.18	no results found	no results found	0	0	29.66	30.69	2	3.81723e+06	316.099	316.099	316.1	321.147	321.147	321.148
3222	311.124	1	34.64	no results found	no results found	0	0	34.27	34.98	2	2053727	316.109	316.109	316.109	321.157	321.157	321.158
3223	311.16	1	33.63	no results found	no results found	0	0	32.83	33.84	2	74356888	316.145	316.145	316.146	321.194	321.193	321.194
3224	311.16	1	34.4	no results found	no results found	0	0	34.21	35.33	2	40925100	316.145	316.145	316.146	321.194	321.193	321.194
3225	311.16	1	34.05	no results found	no results found	0	0	33.84	34.27	2	37529136	316.145	316.145	316.146	321.194	321.193	321.194
3226	311.16	1	30.27	no results found	no results found	0	0	29.91	30.64	2	418157	316.145	316.145	316.146	321.194	321.193	321.194
3227	311.16	1	32.34	no results found	no results found	0	0	31.6	32.98	3	16351945	316.145	316.145	316.146	321.194	321.193	321.194
3228	311.197	1	33.26	no results found	no results found	0	0	32.98	33.74	2	1.60687e+06	316.182	316.181	316.182	321.23	321.23	321.231
3229	311.197	1	34.51	no results found	no results found	0	0	34.22	35.18	2	2.26221e+06	316.182	316.181	316.182	321.23	321.23	321.231
3232	311.682	2	32.61	no results found	no results found	0	0	32.18	32.93	2	1.15219e+06	314.174	314.174	314.175	316.698	316.698	316.699
3235	311.16	1	39.54	no results found	no results found	0	0	38.94	39.87	3	24667634	316.145	316.145	316.146	321.194	321.193	321.194
3237	311.197	1	37.31	no results found	no results found	0	0	37.04	38.01	2	589497	316.182	316.181	316.182	321.23	321.23	321.231
3242	311.233	1	37.74	no results found	no results found	0	0	37.29	38.16	2	738408	316.218	316.218	316.219	321.267	321.266	321.267
3245	311.16	1	42.77	no results found	no results found	0	0	42.34	43.06	2	2.25222e+06	316.145	316.145	316.146	321.194	321.193	321.194
3246	311.16	1	42.1	no results found	no results found	0	0	41.63	42.49	2	2.81365e+06	316.145	316.145	316.146	321.194	321.193	321.194
3247	311.16	1	43.33	no results found	no results found	0	0	43.06	43.52	2	5052046	316.145	316.145	316.146	321.194	321.193	321.194
3254	311.197	1	44.5	no results found	no results found	0	0	43.83	44.82	2	2.81256e+06	316.182	316.181	316.182	321.23	321.23	321.231
3256	311.233	1	42.79	no results found	no results found	0	0	42.44	43.26	2	1.68004e+06	316.218	316.218	316.219	321.267	321.266	321.267
3258	311.116	1	49.67	no results found	no results found	0	0	49.33	50.16	2	3.81161e+06	316.101	316.1	316.101	321.149	321.149	321.15
3264	311.185	1	46.11	no results found	no results found	0	0	45.6	46.57	2	393838	316.171	316.17	316.171	321.219	321.218	321.219
3286	311.185	1	50.59	no results found	no results found	0	0	50.26	50.88	2	552172	316.17	316.17	316.171	321.219	321.218	321.219
3290	311.185	1	51.14	no results found	no results found	0	0	50.83	51.81	2	830778	316.171	316.17	316.171	321.219	321.218	321.219
3291	311.185	1	52.54	no results found	no results found	0	0	52.17	53.04	2	741694	316.171	316.17	316.171	321.219	321.218	321.219
3294	311.197	1	50.89	no results found	no results found	0	0	50.57	51.35	2	474608	316.182	316.181	316.182	321.23	321.23	321.231
3301	311.269	1	50.91	no results found	no results found	0	0	50.62	51.71	2	2.03869e+06	316.255	316.254	316.255	321.303	321.302	321.303
3305	311.11	1	57.28	no results found	no results found	0	0	57.11	57.68	2	198708	316.095	316.095	316.096	321.144	321.143	321.144
3306	311.11	1	58.01	no results found	no results found	0	0	57.58	59.38	2	494393	316.095	316.095	316.096	321.144	321.143	321.144
3307	311.11	1	59.72	no results found	no results found	0	0	59.38	60.53	2	177059	316.095	316.095	316.096	321.144	321.143	321.144
3309	311.125	1	58.39	no results found	no results found	0	0	57.78	58.56	2	110005	316.111	316.11	316.111	321.159	321.159	321.159
3310	311.126	1	58.74	no results found	no results found	0	0	58.5	59.59	2	148575	316.111	316.11	316.111	321.159	321.159	321.16
3311	311.128	1	59.02	no results found	no results found	0	0	58.61	59.54	2	69751.8	316.113	316.113	316.114	321.161	321.161	321.162
3313	311.147	1	56.3	no results found	no results found	0	0	55.99	56.58	2	847622	316.132	316.131	316.132	321.18	321.18	321.181
3314	311.147	1	56.9	no results found	no results found	0	0	56.53	57.94	2	4.39953e+06	316.132	316.131	316.132	321.18	321.18	321.181
3315	311.147	1	59.48	no results found	no results found	0	0	59.12	59.84	2	4.22694e+06	316.132	316.131	316.132	321.18	321.18	321.181
3316	311.147	1	58.94	no results found	no results found	0	0	57.94	59.12	2	4.34299e+06	316.132	316.131	316.132	321.18	321.18	321.181
3318	311.149	1	58.71	no results found	no results found	0	0	58.5	59.17	2	195824	316.134	316.134	316.135	321.183	321.182	321.183
3319	311.149	1	57.92	no results found	no results found	0	0	57.31	58.56	2	728384	316.134	316.134	316.135	321.183	321.182	321.183
3320	311.149	1	59.87	no results found	no results found	0	0	59.28	60.47	2	368920	316.134	316.134	316.135	321.183	321.182	321.183
3323	311.183	1	58	no results found	no results found	0	0	57.53	58.91	3	952787	316.168	316.168	316.169	321.217	321.216	321.217
3324	311.183	1	59.73	no results found	no results found	0	0	59.43	60.47	2	479560	316.168	316.168	316.169	321.217	321.216	321.217
3325	311.183	1	57.14	no results found	no results found	0	0	56.78	57.63	3	659037	316.168	316.168	316.169	321.217	321.216	321.217
3326	311.183	1	59.1	no results found	no results found	0	0	58.5	59.49	2	1.21652e+06	316.168	316.168	316.169	321.217	321.216	321.217
3328	311.185	1	59.24	no results found	no results found	0	0	58.81	59.64	2	1051138	316.171	316.17	316.171	321.219	321.218	321.219
3330	311.185	1	57.03	no results found	no results found	0	0	56.78	57.63	2	2141000	316.171	316.17	316.171	321.219	321.218	321.219
3331	311.185	1	58.04	no results found	no results found	0	0	57.47	58.5	2	1.1051e+06	316.171	316.17	316.171	321.219	321.218	321.219
3335	311.197	1	56.58	no results found	no results found	0	0	56.33	57.68	2	5231645	316.182	316.181	316.182	321.23	321.23	321.231
3342	311.233	1	56.6	no results found	no results found	0	0	56.04	56.95	2	5.26745e+06	316.218	316.218	316.219	321.267	321.266	321.267
3348	311.062	9	64.71	no results found	no results found	0	0	64.26	64.97	3	310187	311.616	311.615	311.616	312.177	312.176	312.177
3350	311.098	1	63.45	no results found	no results found	0	0	62.97	63.84	2	54279.2	316.083	316.083	316.084	321.132	321.131	321.132
3353	311.11	1	63.06	no results found	no results found	0	0	62.65	63.69	2	85353.7	316.095	316.095	316.096	321.144	321.143	321.144
3356	311.116	1	60.71	no results found	no results found	0	0	60.36	61.35	2	282006	316.101	316.101	316.102	321.15	321.149	321.15
3358	311.117	1	63.25	no results found	no results found	0	0	62.65	63.55	2	311066	316.102	316.101	316.102	321.15	321.15	321.151
3360	311.126	1	60.47	no results found	no results found	0	0	59.9	60.76	2	129785	316.111	316.11	316.111	321.159	321.159	321.16
3363	311.126	1	63.7	no results found	no results found	0	0	63.22	64.26	2	61859.7	316.111	316.111	316.112	321.16	321.159	321.16
3364	311.147	1	61.1	no results found	no results found	0	0	60.71	61.35	2	1.2437e+06	316.132	316.131	316.132	321.18	321.18	321.181
3365	311.147	1	63.5	no results found	no results found	0	0	63.02	64.21	2	493620	316.132	316.131	316.132	321.18	321.18	321.181
3366	311.147	1	61.56	no results found	no results found	0	0	61.35	61.71	2	541357	316.132	316.131	316.132	321.18	321.18	321.181
3367	311.147	1	62.3	no results found	no results found	0	0	61.71	63.02	3	2.14122e+06	316.132	316.131	316.132	321.18	321.18	321.181
3368	311.147	1	60.06	no results found	no results found	0	0	59.69	60.76	3	5.2074e+06	316.132	316.131	316.132	321.18	321.18	321.181
3369	311.149	1	60.86	no results found	no results found	0	0	60.47	61.3	2	289063	316.134	316.134	316.135	321.183	321.182	321.183
3370	311.149	1	61.64	no results found	no results found	0	0	61.3	62.33	2	414119	316.134	316.134	316.135	321.183	321.182	321.183
3371	311.149	1	63.76	no results found	no results found	0	0	63.48	64.65	3	264113	316.134	316.134	316.135	321.183	321.182	321.183
3374	311.164	1	64.05	no results found	no results found	0	0	63.63	64.57	2	55338.5	316.149	316.149	316.15	321.198	321.197	321.198
3375	311.183	1	63.87	no results found	no results found	0	0	63.58	64.65	2	288789	316.168	316.168	316.169	321.217	321.216	321.217
3376	311.183	1	61.69	no results found	no results found	0	0	61.4	61.96	2	299678	316.168	316.168	316.169	321.217	321.216	321.217
3377	311.183	1	62.23	no results found	no results found	0	0	61.96	63.07	2	603422	316.168	316.168	316.169	321.217	321.216	321.217
3378	311.183	1	63.39	no results found	no results found	0	0	63.07	63.63	2	258945	316.168	316.168	316.169	321.217	321.216	321.217
3379	311.183	1	61	no results found	no results found	0	0	60.47	61.5	2	741807	316.168	316.168	316.169	321.217	321.216	321.217
3380	311.185	1	61	no results found	no results found	0	0	60.68	61.25	2	674016	316.171	316.17	316.171	321.219	321.218	321.219
3382	311.185	1	64.15	no results found	no results found	0	0	63.79	64.63	2	791013	316.171	316.17	316.171	321.219	321.218	321.219
3383	311.185	1	61.65	no results found	no results found	0	0	61.15	62.06	2	1.16018e+06	316.171	316.17	316.171	321.219	321.218	321.219
3385	311.185	1	62.82	no results found	no results found	0	0	62.06	63.33	2	1.50589e+06	316.171	316.17	316.171	321.219	321.218	321.219
3386	311.185	1	60.48	no results found	no results found	0	0	60.26	61.4	2	463597	316.171	316.17	316.171	321.219	321.218	321.219
3387	311.185	1	63.51	no results found	no results found	0	0	63.28	63.79	2	597797	316.171	316.17	316.171	321.219	321.218	321.219
3389	311.198	1	63.75	no results found	no results found	0	0	62.87	64.83	2	328405	316.183	316.183	316.184	321.232	321.231	321.232
3390	311.198	1	62.25	no results found	no results found	0	0	61.86	62.87	2	173481	316.183	316.183	316.184	321.232	321.231	321.232
3391	311.219	1	63.83	no results found	no results found	0	0	63.28	64.74	2	169925	316.205	316.204	316.205	321.253	321.252	321.253
3392	311.219	1	61.35	no results found	no results found	0	0	61	61.76	2	112719	316.205	316.204	316.205	321.253	321.252	321.253
3396	311.222	1	60.13	no results found	no results found	0	0	59.59	60.85	2	1.10252e+06	316.207	316.206	316.207	321.255	321.255	321.256
3397	311.258	1	62.76	no results found	no results found	0	0	62.23	63.5	2	229863	316.243	316.243	316.244	321.292	321.291	321.292
3398	311.269	1	60.89	no results found	no results found	0	0	60.48	61.3	2	79245.7	316.255	316.254	316.255	321.303	321.302	321.303
3404	311.185	1	66	no results found	no results found	0	0	65.58	66.94	2	790434	316.171	316.17	316.171	321.219	321.218	321.219
3472	312.679	2	30.24	no results found	no results found	0	0	29.91	30.59	2	416738	315.171	315.171	315.172	317.696	317.695	317.696
3476	312.039	1	41.11	no results found	no results found	0	0	40.23	41.63	2	9351325	317.024	317.024	317.025	322.073	322.072	322.073
3477	312.164	1	43.66	no results found	no results found	0	0	43.26	43.9	2	527799	317.149	317.148	317.149	322.197	322.197	322.198
3484	312.171	1	51.34	no results found	no results found	0	0	51.04	51.66	2	145902	317.156	317.155	317.156	322.204	322.204	322.205
3488	312.144	1	59.98	no results found	no results found	0	0	59.17	60.26	2	151952	317.129	317.129	317.13	322.178	322.177	322.178
3494	312.217	1	59.08	no results found	no results found	0	0	58.81	60.48	2	679541	317.202	317.202	317.203	322.251	322.25	322.251
3495	312.092	1	61.25	no results found	no results found	0	0	60.71	62.06	2	158457	317.077	317.077	317.078	322.126	322.125	322.126
3496	312.1	1	61.09	no results found	no results found	0	0	60.85	61.4	2	37739.2	317.085	317.084	317.085	322.133	322.133	322.134
3497	312.1	1	60.05	no results found	no results found	0	0	59.79	60.41	2	76105.4	317.085	317.084	317.085	322.133	322.133	322.134
3498	312.1	1	60.68	no results found	no results found	0	0	60.05	60.9	2	61406.8	317.085	317.084	317.085	322.133	322.133	322.134
3500	312.11	1	61.57	no results found	no results found	0	0	61.25	62.28	2	184417	317.096	317.095	317.096	322.144	322.144	322.145
3501	312.111	1	64.4	no results found	no results found	0	0	63.79	64.94	2	137589	317.096	317.095	317.096	322.144	322.144	322.145
3503	312.181	1	60.71	no results found	no results found	0	0	60.31	61.15	2	308609	317.166	317.165	317.166	322.214	322.214	322.215
3507	312.204	2	63.26	no results found	no results found	0	0	62.97	63.55	2	122905	314.697	314.696	314.697	317.221	317.221	317.222
3510	312.217	1	64.24	no results found	no results found	0	0	63.89	65.27	3	753194	317.202	317.202	317.203	322.251	322.25	322.251
3511	312.253	1	61.29	no results found	no results found	0	0	61.1	61.66	2	27873.9	317.239	317.238	317.239	322.287	322.286	322.287
3513	312.253	1	62.61	no results found	no results found	0	0	62.08	62.97	2	23139.9	317.239	317.238	317.239	322.287	322.286	322.287
3514	312.253	1	60.63	no results found	no results found	0	0	59.54	61.1	2	505665	317.239	317.238	317.239	322.287	322.286	322.287
3552	313.139	1	24.61	no results found	no results found	0	0	24.34	25.17	2	673849	318.124	318.124	318.125	323.173	323.172	323.173
3557	313.027	1	26.35	no results found	no results found	0	0	25.77	26.9	3	29432808	318.012	318.011	318.012	323.06	323.06	323.061
3559	313.13	1	26.35	no results found	no results found	0	0	26.14	26.81	2	767282	318.115	318.114	318.115	323.163	323.163	323.164
3561	313.143	1	28.37	no results found	no results found	0	0	27.82	28.84	2	1.27834e+06	318.129	318.128	318.129	323.177	323.177	323.178
3562	313.143	1	26.23	no results found	no results found	0	0	25.62	26.9	2	1.6072e+06	318.129	318.128	318.129	323.177	323.177	323.178
3563	313.144	1	25.89	no results found	no results found	0	0	25.37	26.19	2	1.61505e+06	318.129	318.128	318.129	323.177	323.177	323.178
3565	313.176	1	27.42	no results found	no results found	0	0	26.95	27.86	2	410089	318.161	318.161	318.162	323.209	323.209	323.21
3571	313.13	1	31.44	no results found	no results found	0	0	31.15	32.17	2	19045668	318.115	318.114	318.115	323.163	323.163	323.164
3573	313.143	1	33.22	no results found	no results found	0	0	32.58	33.66	2	2.27733e+06	318.129	318.128	318.129	323.177	323.177	323.178
3574	313.143	1	34.84	no results found	no results found	0	0	34.21	35.08	2	1.93608e+06	318.129	318.128	318.129	323.177	323.177	323.178
3578	313.97	1	30.66	no results found	no results found	0	0	29.96	31.1	2	2.55083e+06	318.955	318.954	318.955	324.003	324.003	324.004
3582	313.143	1	36.62	no results found	no results found	0	0	36.32	37.04	2	877449	318.129	318.128	318.129	323.177	323.177	323.178
3584	313.143	1	39.48	no results found	no results found	0	0	38.89	39.86	2	978230	318.129	318.128	318.129	323.177	323.177	323.178
3591	313.143	1	44.21	no results found	no results found	0	0	43.83	44.77	2	1.12608e+06	318.129	318.128	318.129	323.177	323.177	323.178
3592	313.143	1	40.29	no results found	no results found	0	0	39.76	40.49	2	1.24513e+06	318.129	318.128	318.129	323.177	323.177	323.178
3593	313.143	1	40.85	no results found	no results found	0	0	40.49	41.26	2	1.47894e+06	318.129	318.128	318.129	323.177	323.177	323.178
3596	313.155	1	42.85	no results found	no results found	0	0	42.39	43.21	2	931593	318.14	318.139	318.14	323.188	323.188	323.189
3607	313.155	1	45.65	no results found	no results found	0	0	43.78	46.47	2	17206520	318.14	318.139	318.14	323.188	323.188	323.189
3612	313.176	1	47.29	no results found	no results found	0	0	46.73	47.99	2	369574	318.161	318.161	318.162	323.209	323.209	323.21
3624	313.155	1	51.77	no results found	no results found	0	0	51.51	52.26	2	396236	318.14	318.139	318.14	323.188	323.188	323.189
3626	313.155	1	51.2	no results found	no results found	0	0	50.68	51.56	2	558164	318.14	318.139	318.14	323.188	323.188	323.189
3634	313.082	9	59.64	no results found	no results found	0	0	59.38	60.48	3	238112	313.636	313.635	313.636	314.197	314.196	314.197
3636	313.092	1	57.7	no results found	no results found	0	0	57.26	58.71	2	300733	318.077	318.077	318.078	323.125	323.125	323.126
3650	313.155	1	56.58	no results found	no results found	0	0	56.04	57.31	2	2.16202e+06	318.14	318.14	318.14	323.188	323.188	323.189
3652	313.162	1	58.06	no results found	no results found	0	0	57.53	58.5	2	423348	318.147	318.147	318.148	323.196	323.195	323.196
3654	313.162	1	57.23	no results found	no results found	0	0	56.9	57.89	3	1.83654e+06	318.147	318.147	318.148	323.196	323.195	323.196
3655	313.162	1	59.64	no results found	no results found	0	0	58.5	60.36	3	2379485	318.147	318.147	318.148	323.196	323.195	323.196
3656	313.165	1	59.72	no results found	no results found	0	0	59.38	60.26	3	629095	318.15	318.149	318.15	323.198	323.198	323.199
3658	313.165	1	59.19	no results found	no results found	0	0	58.5	59.54	2	729822	318.15	318.149	318.15	323.198	323.198	323.199
3660	313.165	1	58.78	no results found	no results found	0	0	58.5	59.22	2	551977	318.15	318.149	318.15	323.198	323.198	323.199
3661	313.168	1	56.58	no results found	no results found	0	0	55.99	57.47	2	1.3026e+06	318.153	318.153	318.154	323.201	323.201	323.202
3664	313.183	1	57.34	no results found	no results found	0	0	57.05	57.94	3	314127	318.168	318.168	318.169	323.217	323.216	323.217
3669	313.199	1	59.2	no results found	no results found	0	0	58.5	59.74	2	158647	318.184	318.183	318.184	323.232	323.232	323.233
3670	313.201	1	57.86	no results found	no results found	0	0	57.47	58.5	2	491465	318.186	318.186	318.187	323.235	323.234	323.235
3673	313.212	1	57.75	no results found	no results found	0	0	57.21	58.09	2	86416	318.197	318.197	318.198	323.246	323.245	323.246
3674	313.212	1	58.35	no results found	no results found	0	0	57.94	58.61	2	210770	318.197	318.197	318.198	323.246	323.245	323.246
3675	313.212	1	55.07	no results found	no results found	0	0	54.48	55.85	2	4338076	318.197	318.197	318.198	323.246	323.245	323.246
3676	313.214	1	59.9	no results found	no results found	0	0	59.22	60.95	2	297544	318.199	318.199	318.2	323.247	323.247	323.248
3678	313.22	1	58.59	no results found	no results found	0	0	58.3	59.12	2	102258	318.205	318.205	318.206	323.254	323.253	323.254
3680	313.237	1	58.87	no results found	no results found	0	0	58.35	59.79	2	751466	318.223	318.222	318.223	323.271	323.27	323.271
3683	313.071	1	61.12	no results found	no results found	0	0	60.85	61.66	2	44316.6	318.056	318.055	318.056	323.104	323.104	323.105
3686	313.071	8	60.51	no results found	no results found	0	0	60.16	61.1	3	343061	313.694	313.694	313.695	314.325	314.325	314.326
3687	313.077	1	62.13	no results found	no results found	0	0	61.25	62.7	2	237386	318.063	318.062	318.063	323.111	323.111	323.111
3688	313.078	12	64.68	no results found	no results found	0	0	64.26	64.97	3	34508.5	313.493	313.492	313.493	313.914	313.913	313.914
3693	313.113	1	60.71	no results found	5395	0	0	60.26	61.25	2	59071.3	318.099	318.098	318.099	323.147	323.146	323.147
3694	313.114	1	61.56	no results found	no results found	0	0	61.25	62.6	2	125705	318.099	318.099	318.099	323.147	323.147	323.148
3695	313.114	1	64.4	no results found	no results found	0	0	64.09	65.02	2	70828	318.099	318.099	318.099	323.147	323.147	323.148
3699	313.12	1	64.65	no results found	no results found	0	0	64.32	65.07	3	112295	318.105	318.105	318.106	323.154	323.153	323.154
3705	313.144	1	60.97	no results found	no results found	0	0	60.58	61.55	2	146354	318.129	318.128	318.129	323.177	323.177	323.178
3708	313.15	1	63.24	no results found	no results found	0	0	62.92	63.58	2	251424	318.135	318.134	318.135	323.183	323.183	323.184
3710	313.155	12	60.7	no results found	no results found	0	0	60.47	61.1	3	28256.3	313.57	313.57	313.571	313.991	313.99	313.991
3712	313.162	1	60.55	no results found	no results found	0	0	60.31	61.1	2	286905	318.147	318.147	318.148	323.196	323.195	323.196
3713	313.162	1	61.73	no results found	no results found	0	0	61.1	62.36	2	502432	318.147	318.147	318.148	323.196	323.195	323.196
3715	313.165	1	62.74	no results found	no results found	0	0	62.45	63.02	2	410778	318.15	318.149	318.15	323.198	323.198	323.199
3716	313.165	1	64.19	no results found	no results found	0	0	63.55	64.94	3	397524	318.15	318.149	318.15	323.198	323.198	323.199
3717	313.165	1	63.33	no results found	no results found	0	0	63.02	63.55	2	296472	318.15	318.149	318.15	323.198	323.198	323.199
3718	313.165	1	60.48	no results found	no results found	0	0	60.26	61.1	3	361536	318.15	318.149	318.15	323.198	323.198	323.199
3719	313.178	1	63.62	no results found	no results found	0	0	63.22	64.05	2	87595.9	318.163	318.162	318.163	323.211	323.211	323.212
3722	313.183	1	62.83	no results found	no results found	0	0	62.18	63.22	2	1.17612e+06	318.168	318.168	318.169	323.217	323.216	323.217
3723	313.183	1	63.96	no results found	no results found	0	0	63.76	64.57	2	483191	318.168	318.168	318.169	323.217	323.216	323.217
3724	313.183	1	64.72	no results found	no results found	0	0	64.21	65.07	2	998586	318.168	318.168	318.169	323.217	323.216	323.217
3725	313.183	1	61.03	no results found	no results found	0	0	60.68	61.3	2	524794	318.168	318.168	318.169	323.217	323.216	323.217
3726	313.183	1	61.93	no results found	no results found	0	0	61.3	62.23	3	896679	318.168	318.168	318.169	323.217	323.216	323.217
3727	313.183	1	60.38	no results found	no results found	0	0	59.9	60.71	2	566732	318.168	318.168	318.169	323.217	323.216	323.217
3729	313.199	1	61.21	no results found	no results found	0	0	60.95	61.55	2	183647	318.184	318.183	318.184	323.232	323.232	323.233
3730	313.199	1	61.84	no results found	no results found	0	0	61.45	63.02	2	469480	318.184	318.183	318.184	323.232	323.232	323.233
3731	313.199	1	60.75	no results found	no results found	0	0	60.26	61	2	173693	318.184	318.183	318.184	323.232	323.232	323.233
3735	313.201	1	62.99	no results found	no results found	0	0	62.7	63.5	2	325146	318.186	318.186	318.187	323.235	323.234	323.235
3736	313.201	1	62.03	no results found	no results found	0	0	61.76	62.87	2	535668	318.186	318.186	318.187	323.235	323.234	323.235
3737	313.201	1	64.01	no results found	no results found	0	0	63.5	64.69	2	757734	318.186	318.186	318.187	323.235	323.234	323.235
3738	313.201	1	61.59	no results found	no results found	0	0	61.1	61.96	2	338746	318.186	318.186	318.187	323.235	323.234	323.235
3739	313.205	1	63.98	no results found	no results found	0	0	63.28	64.32	2	114441	318.19	318.19	318.191	323.239	323.238	323.239
3741	313.205	1	63.57	no results found	no results found	0	0	62.7	63.99	2	105916	318.19	318.19	318.191	323.239	323.238	323.239
3742	313.214	1	63.53	no results found	no results found	0	0	63.07	64.89	2	315782	318.199	318.199	318.199	323.247	323.247	323.248
3743	313.214	1	62.15	no results found	no results found	0	0	61.6	63.12	2	221614	318.199	318.199	318.199	323.247	323.247	323.248
3745	313.216	1	60.7	no results found	no results found	0	0	60.53	61.3	2	37146	318.201	318.201	318.202	323.25	323.249	323.25
3747	313.237	1	63.83	no results found	no results found	0	0	63.28	64.37	2	375695	318.223	318.222	318.223	323.271	323.27	323.271
3748	313.237	1	60.03	no results found	no results found	0	0	59.33	60.76	2	617177	318.223	318.222	318.223	323.271	323.27	323.271
3750	313.256	1	62.17	no results found	no results found	0	0	61.71	62.75	2	85934.1	318.241	318.241	318.241	323.289	323.289	323.29
3755	313.143	1	65.24	no results found	no results found	0	0	64.74	65.43	2	227164	318.129	318.128	318.129	323.177	323.177	323.178
3757	313.183	1	65.45	no results found	no results found	0	0	64.44	66.42	2	1.21352e+06	318.168	318.168	318.169	323.217	323.216	323.217
3759	313.183	1	66.62	no results found	no results found	0	0	66.37	67.88	2	799700	318.168	318.168	318.169	323.217	323.216	323.217
3814	314.146	1	27.34	no results found	no results found	0	0	27.05	27.8	2	259145	319.132	319.131	319.132	324.18	324.18	324.181
3818	314.127	1	33.42	no results found	no results found	0	0	32.93	33.69	2	287825	319.112	319.111	319.112	324.16	324.16	324.161
3830	314.181	1	42.26	no results found	no results found	0	0	41.93	42.9	2	2.35293e+06	319.166	319.166	319.167	324.215	324.214	324.215
3832	314.991	1	44.22	no results found	no results found	0	0	43.9	44.87	2	915533	319.977	319.976	319.977	325.025	325.024	325.025
3842	314.196	1	50.42	no results found	no results found	0	0	50.05	50.98	2	1.51028e+06	319.181	319.181	319.182	324.23	324.229	324.23
3845	314.16	1	59.61	no results found	no results found	0	0	59.22	60.68	2	1.17207e+06	319.145	319.145	319.146	324.193	324.193	324.194
3847	314.175	1	59.18	no results found	no results found	0	0	58.76	60	2	527600	319.16	319.16	319.161	324.209	324.208	324.209
3849	314.196	1	58.13	no results found	no results found	0	0	57.78	58.45	2	511551	319.181	319.181	319.182	324.23	324.229	324.23
3850	314.196	1	59.01	no results found	no results found	0	0	58.45	59.95	2	846045	319.181	319.181	319.182	324.23	324.229	324.23
3852	314.204	1	59.23	no results found	no results found	0	0	58.35	59.59	2	103391	319.19	319.189	319.19	324.238	324.237	324.238
3858	314.139	1	61.9	no results found	no results found	0	0	61.35	62.18	2	43653.9	319.124	319.123	319.124	324.172	324.172	324.173
3860	314.16	1	61.95	no results found	no results found	0	0	61.76	62.6	2	233159	319.145	319.145	319.146	324.193	324.193	324.194
3861	314.16	1	61.05	no results found	no results found	0	0	60.63	61.35	2	531570	319.145	319.145	319.146	324.193	324.193	324.194
3862	314.16	1	62.82	no results found	no results found	0	0	62.45	63.55	2	121249	319.145	319.145	319.146	324.193	324.193	324.194
3863	314.16	1	61.6	no results found	no results found	0	0	61.3	61.81	2	163661	319.145	319.145	319.146	324.193	324.193	324.194
3864	314.164	1	64.25	no results found	no results found	0	0	63.99	65.07	2	353460	319.149	319.149	319.15	324.198	324.197	324.198
3865	314.175	1	63.66	no results found	no results found	0	0	63.22	64.42	2	97290.1	319.16	319.16	319.161	324.209	324.208	324.209
3868	314.196	1	61.08	no results found	no results found	0	0	60.85	61.66	2	414685	319.181	319.181	319.182	324.23	324.229	324.23
3869	314.196	1	63.73	no results found	no results found	0	0	63.5	64.44	2	288464	319.181	319.181	319.182	324.23	324.229	324.23
3870	314.196	1	62.77	no results found	no results found	0	0	61.66	63.27	2	691464	319.181	319.181	319.182	324.23	324.229	324.23
3871	314.196	1	63.22	no results found	no results found	0	0	62.97	63.5	2	698524	319.181	319.181	319.182	324.23	324.229	324.23
3872	314.196	1	60.69	no results found	no results found	0	0	60.21	60.9	2	195380	319.181	319.181	319.182	324.23	324.229	324.23
3876	314.233	1	60.29	no results found	no results found	0	0	59.84	60.76	2	394683	319.218	319.217	319.218	324.266	324.266	324.267
3878	314.666	2	64.25	no results found	no results found	0	0	63.95	64.74	2	143646	317.158	317.158	317.159	319.682	319.682	319.683
3880	314.187	1	65.8	no results found	no results found	0	0	65.22	66.3	2	121123	319.172	319.171	319.172	324.22	324.22	324.221
3915	315.203	1	24.64	no results found	no results found	0	0	24.43	25.16	2	660656	320.188	320.187	320.188	325.236	325.236	325.237
3926	315.134	1	35	no results found	no results found	0	0	34.75	35.54	2	920054	320.119	320.119	320.12	325.168	325.167	325.168
3929	315.134	1	38.95	no results found	no results found	0	0	38.26	39.45	2	1.49281e+06	320.119	320.119	320.12	325.168	325.167	325.168
3933	315.191	1	35.55	no results found	no results found	0	0	34.87	35.88	2	7063649	320.177	320.176	320.177	325.225	325.225	325.226
3940	315.17	1	42.06	no results found	no results found	0	0	41.78	42.64	2	789901	320.155	320.155	320.156	325.204	325.203	325.204
3943	315.129	2	47.32	no results found	no results found	0	0	47.02	47.68	2	3903853	317.622	317.621	317.622	320.146	320.146	320.147
3951	315.17	1	47.2	no results found	no results found	0	0	46.52	47.43	2	874468	320.156	320.155	320.156	325.204	325.203	325.204
3952	315.17	1	46.11	no results found	no results found	0	0	45.6	46.57	2	351447	320.156	320.155	320.156	325.204	325.203	325.204
3954	315.17	1	47.71	no results found	no results found	0	0	47.38	48.06	2	807300	320.156	320.155	320.156	325.204	325.203	325.204
[truncated: 11,507 more rows]

## Sheet: filtered search results
				Advance Filter Critieria: "search results" cells filtered for rows that do not contain "no results found" in both the N15 filter and C13 filter column.
[truncated: 12,261 more rows]
